# Supplementary material for: Caricaturing faces to improve identity recognition in low vision simulations: How effective is current-generation automatic assignment of landmark points?
Source: PLoS One. 2018 Oct 4;13(10):e0204361. doi: 10.1371/journal.pone.0204361 (PMC6171855; doi:10.1371/journal.pone.0204361)
Supplement: S2 File — (XLSX) [file pone.0204361.s003.xlsx]

## Sheet: Read Me
Data associated with the paper "Caricaturing faces to improve identity recognition in low vision simulations: How effective is current-generation automatic assignment of landmark points?"
Authors: Elinor McKone, Rachel A. Robbins, Xuming He & Nick Barnes
Date: This file put together May 2018, updated Sept 2018
The subsequent pages in this Excel file include:
• Summary data (the final score in each condition for each participant) in Experiment 1 (testing blur)
• Summary data (the final score in each condition for each participant) in Experiment 2 (testing phosphenisation)
• Pages after those show raw data files (output from the Superlab program used to run the experiment), changed only to use the same participant ID code used in the summary pages and remove the date of testing.
The raw data for Experiment 1 are one file per participant, the raw data files for Experiment 2 are three data files, presented one below another in each participant tab in the order of testing (32x32DO, 40x40DO, 40x40ND).
Note inside raw data files the experiment name is referred to with "68_vs_135" rather than "68_vs_147" and in the bionic eye experiment (Experiment 2) stimulus names have "C60-135" instead of "C60_147". This is simply because we had not done a fully accurate count of the number of hand-assigned points when we created the experiment in Suplerlab -- 147 is the correct number
NOTE: The N=20 participants in Experiment 1 and N=20 participants in Experiment 2 were different people.
All participants were Caucasian (both parents Caucasian) .
All participants had normal or corrected-to-normal vision at the experimental screen-viewing distance of 60 cm (acuity of at least 20/20 using an ETDRS eye-chart)
No participant reported conditions known to impair face perception (e.g., Autism Spectrum Disorder, prosopagnosia, brian injury).
All data is de-identified, as required by our ethics approval. Participants codes provided here are not those used in the exeriment.
The following participants were from Experiment 1					The following participants were from Experiment 2
E1_p1					E2_p1
E1_p2					E2_p2
E1_p3					E2_p3
E1_p4					E2_p4
E1_p5					E2_p5
E1_p6					E2_p6
E1_p7					E2_p7
E1_p8					E2_p8
E1_p9					E2_p9
E1_p10					E2_p10
E1_p11					E2_p11
E1_p12					E2_p12
E1_p13					E2_p13
E1_p14					E2_p14
E1_p15					E2_p15
E1_p16					E2_p16
E1_p17					E2_p17
E1_p18					E2_p18
E1_p19					E2_p19
E1_p20					E2_p20

## Sheet: Expt 1 (blur) summary data
	Blur 0			Blur 20			Blur 30
participant code	veridical	C60-68	C60-147	veridical	C60-68	C60-147	veridical	C60-68	C60-147
E1_p1	4.5	5.34722	5.81944	4.80556	5.47222	5.15278	4.40278	5.20833	5.05556
E1_p2	5.38889	5.61111	6.08333	4.48611	5.02778	5.47222	4.40278	4.875	5.23611
E1_p3	4.52778	5.55556	5.65278	5.08333	5.63889	5.90278	5.08333	6.09722	5.81944
E1_p4	5.38889	5.625	5.86111	5.375	5.40278	5.75	4.98611	5.04167	5.45833
E1_p5	6.81944	7.06944	7.06944	6.09722	6.31944	6.51389	5.97222	6	6.27778
E1_p6	6.63889	6.70833	6.79167	6.40278	6.34722	6.25	5.88889	6	6.04167
E1_p7	5.59722	5.72222	5.83333	5.41667	5.5	5.72222	5.38889	5.54167	5.76389
E1_p8	5.45833	6.02778	5.95833	5.33333	5.45833	5.61111	5.34722	5.26389	5.375
E1_p9	5.02778	5.56944	5.76389	4.90278	5.69444	5.375	4.34722	4.79167	5.33333
E1_p10	5.56944	5.77778	5.91667	4.47222	4.97222	4.68056	4.08333	4.41667	4.125
E1_p11	4.80556	4.875	5.18056	4.90278	5.13889	5.76389	5.44444	5.59722	5.54167
E1_p12	5.93056	6.09722	6.31944	4.72222	5.40278	5.875	4.83333	5.11111	5.30556
E1_p13	4.72222	5.16667	5.48611	4.45833	4.76389	5.20833	4.45833	4.75	4.73611
E1_p14	6.83333	7.33333	7.58333	5.66667	6.30556	6.26389	5.31944	5.13889	5.58333
E1_p15	5.13889	6.25	5.94444	4.79167	5.5	5.81944	4.5	5.04167	5.38889
E1_p16	5.06944	5.55556	5.61111	4.54167	4.83333	5.29167	4.36111	4.69444	4.875
E1_p17	4.97222	5.26389	5.76389	4.86111	5.25	5.54167	4.86111	5.08333	5.65278
E1_p18	4.5	5.33333	5.86111	3.97222	4.40278	4.41667	3.68056	3.84722	4.22222
E1_p19	4.79167	5.83333	6.33333	5.02778	6.01389	6.38889	4.36111	5.01389	5.84722
E1_p20	5.47222	6.20833	6.30556	4.70833	5.375	5.56944	4.40278	4.81944	5.125
mean	5.35764	5.84653	6.05694	5.00139	5.44097	5.62847	4.80625	5.11667	5.33819
SD	0.706709	0.61104	0.545692	0.567152	0.510459	0.517198	0.593601	0.531681	0.533834
SEM	0.158025	0.136633	0.12202	0.126819	0.114142	0.115649	0.132733	0.118888	0.119369
Condition labels
C60-68 = auto-assigned 68-point caricature (with 60% caricature level)
C60-147 = hand-drawn 147-point caricature (with 60% caricature level)
N = 20	(5M, 15F)
Mean age = 19 (18-22, SD = 1.14)

## Sheet: Expt 2 (bionic) summary data
	40x40 ND			40x40 30%DO			32x32 30%DO
participant code	veridical	C60-68	C60-147	veridical	C60-68	C60-147	veridical	C60-68	C60-147
E2_p1	5.05556	5.22222	6.11111	4.18056	4.875	5.05556	3.90278	4.05556	4.44444
E2_p2	6.22222	6.04167	7.08333	5.77778	5.88889	5.84722	5.86111	6.27778	6.08333
E2_p3	5.83333	6.09722	6.48611	5.30556	5.18056	5.09722	5.09722	5.02778	4.94444
E2_p4	4.43056	5.05556	5.625	5.08333	5.02778	5.25	5.06944	5.41667	5.06944
E2_p5	3.09722	4.29167	5.5	4.06944	4.40278	5.25	4.02778	4.05556	5.02778
E2_p6	5.63889	6.33333	6.90278	4.88889	4.90278	5.52778	5.43056	5.38889	5.86111
E2_p7	5.06944	5.52778	6.19444	4.55556	4.65278	4.90278	5.16667	5.36111	5.58333
E2_p8	5.26389	5.80556	6.86111	4.63889	4.93056	5.55556	4.66667	5.15278	5.86111
E2_p9	5.18056	5.22222	5.51389	5.61111	5.20833	5.94444	5.16667	5.48611	5.69444
E2_p10	4.27778	4.72222	5.15278	4.375	5.05556	5.33333	3.98611	4.65278	4.88889
E2_p11	4.34722	4.76389	5.63889	4.75	4.29167	5	4.69444	4.44444	5.30556
E2_p12	5.36111	5.83333	6.16667	4.625	4.44444	5.48611	4.61111	4.61111	5.43056
E2_p13	5.61111	6.01389	6.30556	4.375	4.19444	4.51389	4.55556	4.86111	4.72222
E2_p14	5.29167	5.66667	5.875	4.72222	4.91667	4.86111	5.52778	5.31944	5.43056
E2_p15	5.5	6.25	6.58333	5.13889	4.93056	5.88889	4.75	5.125	5.41667
E2_p16	4.73611	5.18056	6	4.68056	5.02778	5.18056	4.56944	5.20833	4.875
E2_p17	5.40278	5.48611	6.02778	4.31944	4.83333	5.27778	4.51389	4.51389	4.68056
E2_p18	4.04167	4.97222	5.55556	4.52778	4.09722	4.79167	4.27778	4.54167	4.73611
E2_p19	4.72222	5.69444	5.95833	3.93056	4.84722	5.11111	4.5	4.70833	5.08333
E2_p20	5.56944	5.72222	5.94444	4.84722	4.95833	5.16667	4.86111	5.16667	4.98611
mean	5.03264	5.49514	6.07431	4.72014	4.83333	5.25208	4.76181	4.96875	5.20625
SD	0.705991	0.539924	0.503063	0.470427	0.397572	0.364653	0.507244	0.521192	0.439738
SEM	0.157864	0.120731	0.112488	0.105191	0.0888997	0.081539	0.113423	0.116542	0.0983284
Condition labels
C60-68 = auto-assigned 68-point caricature (with 60% caricature level)
C60-147 = hand-drawn 147-point caricature (with 60% caricature level)
N = 20	(7M, 13F)
Mean age = 20.8 (18-31, SD=3.16)

## Sheet: E1_p1
E1_p1
68_vs_135_rating_task
Participant	Block	Trial	Event	Participant		Pressed Or	Correct	Error	Reaction	Reaction Time	Font Color	ISI Durations	Screen Location	Screen Location II
Group	Name	Name	Name	Response	Key	Released	Response	Code	Time	(Trial Variable)	(Trial Variable)	(Trial Variable)	(Trial Variable)	(Trial Variable)	Gender	Person1	Person2	Caricature	Blur
Males first	Instructions	Instructions	instructions2	space		Pressed	(any response)	C	56856
Males first	Instructions	Instructions	Instr_pic1	space		Pressed	(any response)	C	94288
Males first	Instructions	Instructions	instructions3	space		Pressed	(any response)	C	103440
Males first	Instructions	Instructions	Instr_pic2	space		Pressed	(any response)	C	122048
Males first	Instructions	Instructions	instructions4	space		Pressed	(any response)	C	167432
Males first	Male_pre	Male_pre_instr	Male_pre_pic				(any response)	NR	0
Males first	Male_pre	Male_pre_instr	male_pre_instr2		_x0003_	Pressed	(any response)	C	81524
Males first	Male1_b1	Male1_b1, 12	m1_p2_BL (12, s11_30L_C00_B30.png)	2	2	Pressed	1; 2; 3; 4; 5; 6; 7; 8; 9	C	20151						Male	4	11	00-000	30
Males first	Male1_b1	Male1_b1, 189	m1_p2_BL (189, s11_30L_C60_B30.png)	5	5	Pressed	1; 2; 3; 4; 5; 6; 7; 8; 9	C	6780						Male	78	11	60-135	30
Males first	Male1_b1	Male1_b1, 186	m1_p2_BL (186, s11_30L_C60_B30_68pt.png)	4	4	Pressed	1; 2; 3; 4; 5; 6; 7; 8; 9	C	10030						Male	78	11	60-068	30
Males first	Male1_b1	Male1_b1, 168	m1_p2_BL (168, s04_30L_C60_B30_68pt.png)	7	7	Pressed	1; 2; 3; 4; 5; 6; 7; 8; 9	C	4446						Male	78	4	60-068	30
Males first	Male1_b1	Male1_b1, 122	m1_p2_BL (122, s70_30L_C60_B20_68pt.png)	8	8	Pressed	1; 2; 3; 4; 5; 6; 7; 8; 9	C	8244						Male	22	70	60-068	20
Males first	Male1_b1	Male1_b1, 100	m1_p2_BL (100, s78_30L_C00_B00.png)	4	4	Pressed	1; 2; 3; 4; 5; 6; 7; 8; 9	C	7635						Male	15	78	00-000	0
Males first	Male1_b1	Male1_b1, 25	m1_p2_BL (25, s15_30L_C60_B00.png)	5	5	Pressed	1; 2; 3; 4; 5; 6; 7; 8; 9	C	6017						Male	4	15	60-135	0
Males first	Male1_b1	Male1_b1, 65	m1_p2_BL (65, s22_30L_C00_B20.png)	3	3	Pressed	1; 2; 3; 4; 5; 6; 7; 8; 9	C	4531						Male	11	22	00-000	20
Males first	Male1_b1	Male1_b1, 121	m1_p2_BL (121, s70_30L_C60_B00_68pt.png)	7	7	Pressed	1; 2; 3; 4; 5; 6; 7; 8; 9	C	6924						Male	22	70	60-068	0
Males first	Male1_b1	Male1_b1, 72	m1_p2_BL (72, s22_30L_C60_B30.png)	5	5	Pressed	1; 2; 3; 4; 5; 6; 7; 8; 9	C	13624						Male	11	22	60-135	30
Males first	Male1_b1	Male1_b1, 49	m1_p2_BL (49, s22_30L_C60_B00_68pt.png)	4	4	Pressed	1; 2; 3; 4; 5; 6; 7; 8; 9	C	9052						Male	7	22	60-068	0
Males first	Male1_b1	Male1_b1, 177	m1_p2_BL (177, s07_30L_C60_B30_68pt.png)	3	3	Pressed	1; 2; 3; 4; 5; 6; 7; 8; 9	C	3370						Male	78	7	60-068	30
Males first	Male1_b1	Male1_b1, 101	m1_p2_BL (101, s78_30L_C00_B20.png)	2	2	Pressed	1; 2; 3; 4; 5; 6; 7; 8; 9	C	11224						Male	15	78	00-000	20
Males first	Male1_b1	Male1_b1, 26	m1_p2_BL (26, s15_30L_C60_B20.png)	2	2	Pressed	1; 2; 3; 4; 5; 6; 7; 8; 9	C	5673						Male	4	15	60-135	20
Males first	Male1_b1	Male1_b1, 47	m1_p2_BL (47, s22_30L_C00_B20.png)	1	1	Pressed	1; 2; 3; 4; 5; 6; 7; 8; 9	C	6098						Male	7	22	00-000	20
Males first	Male1_b1	Male1_b1, 36	m1_p2_BL (36, s11_30L_C60_B30.png)	3	3	Pressed	1; 2; 3; 4; 5; 6; 7; 8; 9	C	2893						Male	7	11	60-135	30
Males first	Male1_b1	Male1_b1, 107	m1_p2_BL (107, s78_30L_C60_B20.png)	2	2	Pressed	1; 2; 3; 4; 5; 6; 7; 8; 9	C	5941						Male	15	78	60-135	20
Males first	Male1_b1	Male1_b1, 161	m1_p2_BL (161, s78_30L_C60_B20.png)	5	5	Pressed	1; 2; 3; 4; 5; 6; 7; 8; 9	C	16822						Male	70	78	60-135	20
Males first	Male1_b1	Male1_b1, 119	m1_p2_BL (119, s70_30L_C00_B20.png)	6	6	Pressed	1; 2; 3; 4; 5; 6; 7; 8; 9	C	19753						Male	22	70	00-000	20
Males first	Male1_b1	Male1_b1, 82	m1_p2_BL (82, s22_30L_C00_B00.png)	5	5	Pressed	1; 2; 3; 4; 5; 6; 7; 8; 9	C	3954						Male	15	22	00-000	0
Males first	Male1_b1	Male1_b1, 170	m1_p2_BL (170, s04_30L_C60_B20.png)	5	5	Pressed	1; 2; 3; 4; 5; 6; 7; 8; 9	C	3528						Male	78	4	60-135	20
Males first	Male1_b1	Male1_b1, 71	m1_p2_BL (71, s22_30L_C60_B20.png)	3	3	Pressed	1; 2; 3; 4; 5; 6; 7; 8; 9	C	8469						Male	11	22	60-135	20
Males first	Male1_b1	Male1_b1, 125	m1_p2_BL (125, s70_30L_C60_B20.png)	6	6	Pressed	1; 2; 3; 4; 5; 6; 7; 8; 9	C	2490						Male	22	70	60-135	20
Males first	Male1_b1	Male1_b1, 83	m1_p2_BL (83, s22_30L_C00_B20.png)	3	3	Pressed	1; 2; 3; 4; 5; 6; 7; 8; 9	C	2370						Male	15	22	00-000	20
Males first	Male1_b1	Male1_b1, 55	m1_p2_BL (55, s15_30L_C00_B00.png)	5	5	Pressed	1; 2; 3; 4; 5; 6; 7; 8; 9	C	3808						Male	11	15	00-000	0
Males first	Male1_b1	Male1_b1, 102	m1_p2_BL (102, s78_30L_C00_B30.png)	3	3	Pressed	1; 2; 3; 4; 5; 6; 7; 8; 9	C	2713						Male	15	78	00-000	30
Males first	Male1_b1	Male1_b1, 129	m1_p2_BL (129, s78_30L_C00_B30.png)	4	4	Pressed	1; 2; 3; 4; 5; 6; 7; 8; 9	C	5978						Male	22	78	00-000	30
Males first	Male1_b1	Male1_b1, 126	m1_p2_BL (126, s70_30L_C60_B30.png)	7	7	Pressed	1; 2; 3; 4; 5; 6; 7; 8; 9	C	3997						Male	22	70	60-135	30
Males first	Male1_b1	Male1_b1, 92	m1_p2_BL (92, s70_30L_C00_B20.png)	6	6	Pressed	1; 2; 3; 4; 5; 6; 7; 8; 9	C	3074						Male	15	70	00-000	20
Males first	Male1_b1	Male1_b1, 23	m1_p2_BL (23, s15_30L_C60_B20_68pt.png)	3	3	Pressed	1; 2; 3; 4; 5; 6; 7; 8; 9	C	3319						Male	4	15	60-068	20
Males first	Male1_b1	Male1_b1, 163	m1_p2_BL (163, s04_30L_C00_B00.png)	4	4	Pressed	1; 2; 3; 4; 5; 6; 7; 8; 9	C	11121						Male	78	4	00-000	0
Males first	Male1_b1	Male1_b1, 81	m1_p2_BL (81, s70_30L_C60_B30.png)	8	8	Pressed	1; 2; 3; 4; 5; 6; 7; 8; 9	C	7609						Male	11	70	60-135	30
Males first	Male1_b1	Male1_b1, 115	m1_p2_BL (115, s04_30L_C60_B00.png)	5	5	Pressed	1; 2; 3; 4; 5; 6; 7; 8; 9	C	6251						Male	22	4	60-135	0
Males first	Male1_b1	Male1_b1, 5	m1_p2_BL (5, s07_30L_C60_B20_68pt.png)	4	4	Pressed	1; 2; 3; 4; 5; 6; 7; 8; 9	C	6981						Male	4	7	60-068	20
Males first	Male1_b1	Male1_b1, 6	m1_p2_BL (6, s07_30L_C60_B30_68pt.png)	4	4	Pressed	1; 2; 3; 4; 5; 6; 7; 8; 9	C	5392						Male	4	7	60-068	30
Males first	Male1_b1	Male1_b1, 179	m1_p2_BL (179, s07_30L_C60_B20.png)	7	7	Pressed	1; 2; 3; 4; 5; 6; 7; 8; 9	C	13186						Male	78	7	60-135	20
Males first	Male1_b1	Male1_b1, 118	m1_p2_BL (118, s70_30L_C00_B00.png)	7	7	Pressed	1; 2; 3; 4; 5; 6; 7; 8; 9	C	4608						Male	22	70	00-000	0
Males first	Male1_b1	Male1_b1, 140	m1_p2_BL (140, s04_30L_C60_B20_68pt.png)	8	8	Pressed	1; 2; 3; 4; 5; 6; 7; 8; 9	C	5394						Male	70	4	60-068	20
Males first	Male1_b1	Male1_b1, 80	m1_p2_BL (80, s70_30L_C60_B20.png)	6	6	Pressed	1; 2; 3; 4; 5; 6; 7; 8; 9	C	3775						Male	11	70	60-135	20
Males first	Male1_b1	Male1_b1, 139	m1_p2_BL (139, s04_30L_C60_B00_68pt.png)	7	7	Pressed	1; 2; 3; 4; 5; 6; 7; 8; 9	C	9387						Male	70	4	60-068	0
Males first	Male1_b1	Male1_b1, 19	m1_p2_BL (19, s15_30L_C00_B00.png)	3	3	Pressed	1; 2; 3; 4; 5; 6; 7; 8; 9	C	5550						Male	4	15	00-000	0
Males first	Male1_b1	Male1_b1, 61	m1_p2_BL (61, s15_30L_C60_B00.png)	7	7	Pressed	1; 2; 3; 4; 5; 6; 7; 8; 9	C	6973						Male	11	15	60-135	0
Males first	Male1_b1	Male1_b1, 63	m1_p2_BL (63, s15_30L_C60_B30.png)	9	9	Pressed	1; 2; 3; 4; 5; 6; 7; 8; 9	C	6789						Male	11	15	60-135	30
Males first	Male1_b1	Male1_b1, 54	m1_p2_BL (54, s22_30L_C60_B30.png)	4	4	Pressed	1; 2; 3; 4; 5; 6; 7; 8; 9	C	9016						Male	7	22	60-135	30
Males first	Male1_b1	Male1_b1, 98	m1_p2_BL (98, s70_30L_C60_B20.png)	7	7	Pressed	1; 2; 3; 4; 5; 6; 7; 8; 9	C	2408						Male	15	70	60-135	20
Males first	Male1_b1	Male1_b1, 146	m1_p2_BL (146, s07_30L_C00_B20.png)	6	6	Pressed	1; 2; 3; 4; 5; 6; 7; 8; 9	C	5556						Male	70	7	00-000	20
Males first	Male1_b1	Male1_b1, 188	m1_p2_BL (188, s11_30L_C60_B20.png)	5	5	Pressed	1; 2; 3; 4; 5; 6; 7; 8; 9	C	3758						Male	78	11	60-135	20
Males first	Male1_b1	Male1_b1, 51	m1_p2_BL (51, s22_30L_C60_B30_68pt.png)	3	3	Pressed	1; 2; 3; 4; 5; 6; 7; 8; 9	C	4751						Male	7	22	60-068	30
Males first	Male1_b1	Male1_b1, 169	m1_p2_BL (169, s04_30L_C60_B00.png)	8	8	Pressed	1; 2; 3; 4; 5; 6; 7; 8; 9	C	4405						Male	78	4	60-135	0
Males first	Male1_b1	Male1_b1, 14	m1_p2_BL (14, s11_30L_C60_B20_68pt.png)	5	5	Pressed	1; 2; 3; 4; 5; 6; 7; 8; 9	C	5044						Male	4	11	60-068	20
Males first	Male1_b1	Male1_b1, 87	m1_p2_BL (87, s22_30L_C60_B30_68pt.png)	6	6	Pressed	1; 2; 3; 4; 5; 6; 7; 8; 9	C	8286						Male	15	22	60-068	30
Males first	Male1_b1	Male1_b1, 31	m1_p2_BL (31, s11_30L_C60_B00_68pt.png)	4	4	Pressed	1; 2; 3; 4; 5; 6; 7; 8; 9	C	13282						Male	7	11	60-068	0
Males first	Male1_b1	Male1_b1, 180	m1_p2_BL (180, s07_30L_C60_B30.png)	3	3	Pressed	1; 2; 3; 4; 5; 6; 7; 8; 9	C	2924						Male	78	7	60-135	30
Males first	Male1_b1	Male1_b1, 57	m1_p2_BL (57, s15_30L_C00_B30.png)	5	5	Pressed	1; 2; 3; 4; 5; 6; 7; 8; 9	C	2592						Male	11	15	00-000	30
Males first	Male1_b1	Male1_b1, 134	m1_p2_BL (134, s78_30L_C60_B20.png)	8	8	Pressed	1; 2; 3; 4; 5; 6; 7; 8; 9	C	3908						Male	22	78	60-135	20
Males first	Male1_b1	Male1_b1, 15	m1_p2_BL (15, s11_30L_C60_B30_68pt.png)	7	7	Pressed	1; 2; 3; 4; 5; 6; 7; 8; 9	C	5985						Male	4	11	60-068	30
Males first	Male1_b1	Male1_b1, 45	m1_p2_BL (45, s15_30L_C60_B30.png)	6	6	Pressed	1; 2; 3; 4; 5; 6; 7; 8; 9	C	2756						Male	7	15	60-135	30
Males first	Male1_b1	Male1_b1, 40	m1_p2_BL (40, s15_30L_C60_B00_68pt.png)	8	8	Pressed	1; 2; 3; 4; 5; 6; 7; 8; 9	C	2473						Male	7	15	60-068	0
Males first	Male1_b1	Male1_b1, 16	m1_p2_BL (16, s11_30L_C60_B00.png)	9	9	Pressed	1; 2; 3; 4; 5; 6; 7; 8; 9	C	3571						Male	4	11	60-135	0
Males first	Male1_b1	Male1_b1, 181	m1_p2_BL (181, s11_30L_C00_B00.png)	7	7	Pressed	1; 2; 3; 4; 5; 6; 7; 8; 9	C	2913						Male	78	11	00-000	0
Males first	Male1_b1	Male1_b1, 96	m1_p2_BL (96, s70_30L_C60_B30_68pt.png)	9	9	Pressed	1; 2; 3; 4; 5; 6; 7; 8; 9	C	4176						Male	15	70	60-068	30
Males first	Male1_b1	Male1_b1, 136	m1_p2_BL (136, s04_30L_C00_B00.png)	8	8	Pressed	1; 2; 3; 4; 5; 6; 7; 8; 9	C	4187						Male	70	4	00-000	0
Males first	Male1_b1	Male1_b1, 141	m1_p2_BL (141, s04_30L_C60_B30_68pt.png)	8	8	Pressed	1; 2; 3; 4; 5; 6; 7; 8; 9	C	2458						Male	70	4	60-068	30
Males first	Male1_b1	Male1_b1, 105	m1_p2_BL (105, s78_30L_C60_B30_68pt.png)	6	6	Pressed	1; 2; 3; 4; 5; 6; 7; 8; 9	C	3840						Male	15	78	60-068	30
Males first	Male1_b1	Male1_b1, 147	m1_p2_BL (147, s07_30L_C00_B30.png)	6	6	Pressed	1; 2; 3; 4; 5; 6; 7; 8; 9	C	6610						Male	70	7	00-000	30
Males first	Male1_b1	Male1_b1, 106	m1_p2_BL (106, s78_30L_C60_B00.png)	3	3	Pressed	1; 2; 3; 4; 5; 6; 7; 8; 9	C	2804						Male	15	78	60-135	0
Males first	Male1_b1	Male1_b1, 124	m1_p2_BL (124, s70_30L_C60_B00.png)	8	8	Pressed	1; 2; 3; 4; 5; 6; 7; 8; 9	C	6899						Male	22	70	60-135	0
Males first	Male1_b1	Male1_b1, 29	m1_p2_BL (29, s11_30L_C00_B20.png)	4	4	Pressed	1; 2; 3; 4; 5; 6; 7; 8; 9	C	2744						Male	7	11	00-000	20
Males first	Male1_b1	Male1_b1, 67	m1_p2_BL (67, s22_30L_C60_B00_68pt.png)	4	4	Pressed	1; 2; 3; 4; 5; 6; 7; 8; 9	C	3396						Male	11	22	60-068	0
Males first	Male1_b1	Male1_b1, 7	m1_p2_BL (7, s07_30L_C60_B00.png)	4	4	Pressed	1; 2; 3; 4; 5; 6; 7; 8; 9	C	5176						Male	4	7	60-135	0
Males first	Male1_b1	Male1_b1, 43	m1_p2_BL (43, s15_30L_C60_B00.png)	7	7	Pressed	1; 2; 3; 4; 5; 6; 7; 8; 9	C	7398						Male	7	15	60-135	0
Males first	Male1_b1	Male1_b1, 117	m1_p2_BL (117, s04_30L_C60_B30.png)	6	6	Pressed	1; 2; 3; 4; 5; 6; 7; 8; 9	C	8347						Male	22	4	60-135	30
Males first	Male1_b1	Male1_b1, 93	m1_p2_BL (93, s70_30L_C00_B30.png)	8	8	Pressed	1; 2; 3; 4; 5; 6; 7; 8; 9	C	2658						Male	15	70	00-000	30
Males first	Male1_b1	Male1_b1, 110	m1_p2_BL (110, s04_30L_C00_B20.png)	2	2	Pressed	1; 2; 3; 4; 5; 6; 7; 8; 9	C	5192						Male	22	4	00-000	20
Males first	Male1_b1	Male1_b1, 113	m1_p2_BL (113, s04_30L_C60_B20_68pt.png)	2	2	Pressed	1; 2; 3; 4; 5; 6; 7; 8; 9	C	2493						Male	22	4	60-068	20
Males first	Male1_b1	Male1_b1, 103	m1_p2_BL (103, s78_30L_C60_B00_68pt.png)	3	3	Pressed	1; 2; 3; 4; 5; 6; 7; 8; 9	C	4243						Male	15	78	60-068	0
Males first	Male1_b1	Male1_b1, 3	m1_p2_BL (3, s07_30L_C00_B30.png)	5	5	Pressed	1; 2; 3; 4; 5; 6; 7; 8; 9	C	2912						Male	4	7	00-000	30
Males first	Male1_b1	Male1_b1, 89	m1_p2_BL (89, s22_30L_C60_B20.png)	3	3	Pressed	1; 2; 3; 4; 5; 6; 7; 8; 9	C	2612						Male	15	22	60-135	20
Males first	Male1_b1	Male1_b1, 24	m1_p2_BL (24, s15_30L_C60_B30_68pt.png)	3	3	Pressed	1; 2; 3; 4; 5; 6; 7; 8; 9	C	2367						Male	4	15	60-068	30
Males first	Male1_b1	Male1_b1, 76	m1_p2_BL (76, s70_30L_C60_B00_68pt.png)	7	7	Pressed	1; 2; 3; 4; 5; 6; 7; 8; 9	C	2346						Male	11	70	60-068	0
Males first	Male1_b1	Male1_b1, 116	m1_p2_BL (116, s04_30L_C60_B20.png)	6	6	Pressed	1; 2; 3; 4; 5; 6; 7; 8; 9	C	2721						Male	22	4	60-135	20
Males first	Male1_b1	Male1_b1, 99	m1_p2_BL (99, s70_30L_C60_B30.png)	8	8	Pressed	1; 2; 3; 4; 5; 6; 7; 8; 9	C	3096						Male	15	70	60-135	30
Males first	Male1_b1	Male1_b1, 69	m1_p2_BL (69, s22_30L_C60_B30_68pt.png)	7	7	Pressed	1; 2; 3; 4; 5; 6; 7; 8; 9	C	4258						Male	11	22	60-068	30
Males first	Male1_b1	Male1_b1, 66	m1_p2_BL (66, s22_30L_C00_B30.png)	7	7	Pressed	1; 2; 3; 4; 5; 6; 7; 8; 9	C	1830						Male	11	22	00-000	30
Males first	Male1_b1	Male1_b1, 33	m1_p2_BL (33, s11_30L_C60_B30_68pt.png)	4	4	Pressed	1; 2; 3; 4; 5; 6; 7; 8; 9	C	2913						Male	7	11	60-068	30
Males first	Male1_b1	Male1_b1, 34	m1_p2_BL (34, s11_30L_C60_B00.png)	8	8	Pressed	1; 2; 3; 4; 5; 6; 7; 8; 9	C	6801						Male	7	11	60-135	0
Males first	Male1_b1	Male1_b1, 123	m1_p2_BL (123, s70_30L_C60_B30_68pt.png)	8	8	Pressed	1; 2; 3; 4; 5; 6; 7; 8; 9	C	3997						Male	22	70	60-068	30
Males first	Male1_b1	Male1_b1, 18	m1_p2_BL (18, s11_30L_C60_B30.png)	6	6	Pressed	1; 2; 3; 4; 5; 6; 7; 8; 9	C	2500						Male	4	11	60-135	30
Males first	Male1_b1	Male1_b1, 171	m1_p2_BL (171, s04_30L_C60_B30.png)	7	7	Pressed	1; 2; 3; 4; 5; 6; 7; 8; 9	C	2876						Male	78	4	60-135	30
Males first	Male1_b1	Male1_b1, 145	m1_p2_BL (145, s07_30L_C00_B00.png)	6	6	Pressed	1; 2; 3; 4; 5; 6; 7; 8; 9	C	2434						Male	70	7	00-000	0
Males first	Male1_b1	Male1_b1, 120	m1_p2_BL (120, s70_30L_C00_B30.png)	8	8	Pressed	1; 2; 3; 4; 5; 6; 7; 8; 9	C	2830						Male	22	70	00-000	30
Males first	Male1_b1	Male1_b1, 85	m1_p2_BL (85, s22_30L_C60_B00_68pt.png)	6	6	Pressed	1; 2; 3; 4; 5; 6; 7; 8; 9	C	7133						Male	15	22	60-068	0
Males first	Male1_b1	Male1_b1, 59	m1_p2_BL (59, s15_30L_C60_B20_68pt.png)	9	9	Pressed	1; 2; 3; 4; 5; 6; 7; 8; 9	C	3578						Male	11	15	60-068	20
Males first	Male1_b1	Male1_b1, 77	m1_p2_BL (77, s70_30L_C60_B20_68pt.png)	7	7	Pressed	1; 2; 3; 4; 5; 6; 7; 8; 9	C	5616						Male	11	70	60-068	20
Males first	Male1_b1	Male1_b1, 108	m1_p2_BL (108, s78_30L_C60_B30.png)	5	5	Pressed	1; 2; 3; 4; 5; 6; 7; 8; 9	C	8677						Male	15	78	60-135	30
Males first	Male1_b1	Male1_b1, 10	m1_p2_BL (10, s11_30L_C00_B00.png)	8	8	Pressed	1; 2; 3; 4; 5; 6; 7; 8; 9	C	12025						Male	4	11	00-000	0
Males first	Male1_b1	Male1_b1, 90	m1_p2_BL (90, s22_30L_C60_B30.png)	6	6	Pressed	1; 2; 3; 4; 5; 6; 7; 8; 9	C	6391						Male	15	22	60-135	30
Males first	Male1_b1	Male1_b1, 172	m1_p2_BL (172, s07_30L_C00_B00.png)	5	5	Pressed	1; 2; 3; 4; 5; 6; 7; 8; 9	C	2979						Male	78	7	00-000	0
Males first	Male1_b1	Male1_b1, 148	m1_p2_BL (148, s07_30L_C60_B00_68pt.png)	7	7	Pressed	1; 2; 3; 4; 5; 6; 7; 8; 9	C	1959						Male	70	7	60-068	0
Males first	Male1_b1	Male1_b1, 94	m1_p2_BL (94, s70_30L_C60_B00_68pt.png)	8	8	Pressed	1; 2; 3; 4; 5; 6; 7; 8; 9	C	2048						Male	15	70	60-068	0
Males first	Male1_b1	Male1_b1, 175	m1_p2_BL (175, s07_30L_C60_B00_68pt.png)	3	3	Pressed	1; 2; 3; 4; 5; 6; 7; 8; 9	C	2470						Male	78	7	60-068	0
Males first	Male1_b1	Male1_b1, 182	m1_p2_BL (182, s11_30L_C00_B20.png)	4	4	Pressed	1; 2; 3; 4; 5; 6; 7; 8; 9	C	2443						Male	78	11	00-000	20
Males first	Male1_b1	Male1_b1, 60	m1_p2_BL (60, s15_30L_C60_B30_68pt.png)	5	5	Pressed	1; 2; 3; 4; 5; 6; 7; 8; 9	C	2568						Male	11	15	60-068	30
Males first	Male1_b1	Male1_b1, 75	m1_p2_BL (75, s70_30L_C00_B30.png)	5	5	Pressed	1; 2; 3; 4; 5; 6; 7; 8; 9	C	4122						Male	11	70	00-000	30
Males first	Male1_b1	Male1_b1, 164	m1_p2_BL (164, s04_30L_C00_B20.png)	4	4	Pressed	1; 2; 3; 4; 5; 6; 7; 8; 9	C	3046						Male	78	4	00-000	20
Males first	Male1_b1	Male1_b1, 86	m1_p2_BL (86, s22_30L_C60_B20_68pt.png)	8	8	Pressed	1; 2; 3; 4; 5; 6; 7; 8; 9	C	6750						Male	15	22	60-068	20
Males first	Male1_b1	Male1_b1, 22	m1_p2_BL (22, s15_30L_C60_B00_68pt.png)	2	2	Pressed	1; 2; 3; 4; 5; 6; 7; 8; 9	C	3319						Male	4	15	60-068	0
Males first	Male1_b1	Male1_b1, 131	m1_p2_BL (131, s78_30L_C60_B20_68pt.png)	5	5	Pressed	1; 2; 3; 4; 5; 6; 7; 8; 9	C	3652						Male	22	78	60-068	20
Males first	Male1_b1	Male1_b1, 114	m1_p2_BL (114, s04_30L_C60_B30_68pt.png)	5	5	Pressed	1; 2; 3; 4; 5; 6; 7; 8; 9	C	2063						Male	22	4	60-068	30
Males first	Male1_b1	Male1_b1, 32	m1_p2_BL (32, s11_30L_C60_B20_68pt.png)	2	2	Pressed	1; 2; 3; 4; 5; 6; 7; 8; 9	C	3153						Male	7	11	60-068	20
Males first	Male1_b1	Male1_b1, 151	m1_p2_BL (151, s07_30L_C60_B00.png)	7	7	Pressed	1; 2; 3; 4; 5; 6; 7; 8; 9	C	3150						Male	70	7	60-135	0
Males first	Male1_b1	Male1_b1, 84	m1_p2_BL (84, s22_30L_C00_B30.png)	1	1	Pressed	1; 2; 3; 4; 5; 6; 7; 8; 9	C	7360						Male	15	22	00-000	30
Males first	Male1_b1	Male1_b1, 153	m1_p2_BL (153, s07_30L_C60_B30.png)	4	4	Pressed	1; 2; 3; 4; 5; 6; 7; 8; 9	C	3219						Male	70	7	60-135	30
Males first	Male1_b1	Male1_b1, 27	m1_p2_BL (27, s15_30L_C60_B30.png)	2	2	Pressed	1; 2; 3; 4; 5; 6; 7; 8; 9	C	2542						Male	4	15	60-135	30
Males first	Male1_b1	Male1_b1, 143	m1_p2_BL (143, s04_30L_C60_B20.png)	9	9	Pressed	1; 2; 3; 4; 5; 6; 7; 8; 9	C	4049						Male	70	4	60-135	20
Males first	Male1_b1	Male1_b1, 149	m1_p2_BL (149, s07_30L_C60_B20_68pt.png)	6	6	Pressed	1; 2; 3; 4; 5; 6; 7; 8; 9	C	3450						Male	70	7	60-068	20
Males first	Male1_b1	Male1_b1, 133	m1_p2_BL (133, s78_30L_C60_B00.png)	8	8	Pressed	1; 2; 3; 4; 5; 6; 7; 8; 9	C	4803						Male	22	78	60-135	0
Males first	Male1_b1	Male1_b1, 62	m1_p2_BL (62, s15_30L_C60_B20.png)	8	8	Pressed	1; 2; 3; 4; 5; 6; 7; 8; 9	C	2687						Male	11	15	60-135	20
Males first	Male1_b1	Male1_b1, 162	m1_p2_BL (162, s78_30L_C60_B30.png)	8	8	Pressed	1; 2; 3; 4; 5; 6; 7; 8; 9	C	4735						Male	70	78	60-135	30
Males first	Male1_b1	Male1_b1, 144	m1_p2_BL (144, s04_30L_C60_B30.png)	9	9	Pressed	1; 2; 3; 4; 5; 6; 7; 8; 9	C	2006						Male	70	4	60-135	30
Males first	Male1_b1	Male1_b1, 4	m1_p2_BL (4, s07_30L_C60_B00_68pt.png)	6	6	Pressed	1; 2; 3; 4; 5; 6; 7; 8; 9	C	2853						Male	4	7	60-068	0
Males first	Male1_b1	Male1_b1, 97	m1_p2_BL (97, s70_30L_C60_B00.png)	7	7	Pressed	1; 2; 3; 4; 5; 6; 7; 8; 9	C	2105						Male	15	70	60-135	0
Males first	Male1_b1	Male1_b1, 155	m1_p2_BL (155, s78_30L_C00_B20.png)	8	8	Pressed	1; 2; 3; 4; 5; 6; 7; 8; 9	C	2315						Male	70	78	00-000	20
Males first	Male1_b1	Male1_b1, 78	m1_p2_BL (78, s70_30L_C60_B30_68pt.png)	6	6	Pressed	1; 2; 3; 4; 5; 6; 7; 8; 9	C	2504						Male	11	70	60-068	30
Males first	Male1_b1	Male1_b1, 42	m1_p2_BL (42, s15_30L_C60_B30_68pt.png)	7	7	Pressed	1; 2; 3; 4; 5; 6; 7; 8; 9	C	2134						Male	7	15	60-068	30
Males first	Male1_b1	Male1_b1, 178	m1_p2_BL (178, s07_30L_C60_B00.png)	5	5	Pressed	1; 2; 3; 4; 5; 6; 7; 8; 9	C	2616						Male	78	7	60-135	0
Males first	Male1_b1	Male1_b1, 73	m1_p2_BL (73, s70_30L_C00_B00.png)	3	3	Pressed	1; 2; 3; 4; 5; 6; 7; 8; 9	C	5260						Male	11	70	00-000	0
Males first	Male1_b1	Male1_b1, 21	m1_p2_BL (21, s15_30L_C00_B30.png)	2	2	Pressed	1; 2; 3; 4; 5; 6; 7; 8; 9	C	2280						Male	4	15	00-000	30
Males first	Male1_b1	Male1_b1, 152	m1_p2_BL (152, s07_30L_C60_B20.png)	4	4	Pressed	1; 2; 3; 4; 5; 6; 7; 8; 9	C	4316						Male	70	7	60-135	20
Males first	Male1_b1	Male1_b1, 37	m1_p2_BL (37, s15_30L_C00_B00.png)	3	3	Pressed	1; 2; 3; 4; 5; 6; 7; 8; 9	C	2251						Male	7	15	00-000	0
Males first	Male1_b1	Male1_b1, 50	m1_p2_BL (50, s22_30L_C60_B20_68pt.png)	4	4	Pressed	1; 2; 3; 4; 5; 6; 7; 8; 9	C	2185						Male	7	22	60-068	20
Males first	Male1_b1	Male1_b1, 160	m1_p2_BL (160, s78_30L_C60_B00.png)	6	6	Pressed	1; 2; 3; 4; 5; 6; 7; 8; 9	C	3117						Male	70	78	60-135	0
Males first	Male1_b1	Male1_b1, 46	m1_p2_BL (46, s22_30L_C00_B00.png)	4	4	Pressed	1; 2; 3; 4; 5; 6; 7; 8; 9	C	2478						Male	7	22	00-000	0
Males first	Male1_b1	Male1_b1, 58	m1_p2_BL (58, s15_30L_C60_B00_68pt.png)	7	7	Pressed	1; 2; 3; 4; 5; 6; 7; 8; 9	C	2727						Male	11	15	60-068	0
Males first	Male1_b1	Male1_b1, 17	m1_p2_BL (17, s11_30L_C60_B20.png)	7	7	Pressed	1; 2; 3; 4; 5; 6; 7; 8; 9	C	3247						Male	4	11	60-135	20
Males first	Male1_b1	Male1_b1, 111	m1_p2_BL (111, s04_30L_C00_B30.png)	4	4	Pressed	1; 2; 3; 4; 5; 6; 7; 8; 9	C	6021						Male	22	4	00-000	30
Males first	Male1_b1	Male1_b1, 1	m1_p2_BL (1, s07_30L_C00_B00.png)	3	3	Pressed	1; 2; 3; 4; 5; 6; 7; 8; 9	C	2395						Male	4	7	00-000	0
Males first	Male1_b1	Male1_b1, 132	m1_p2_BL (132, s78_30L_C60_B30_68pt.png)	6	6	Pressed	1; 2; 3; 4; 5; 6; 7; 8; 9	C	2244						Male	22	78	60-068	30
Males first	Male1_b1	Male1_b1, 70	m1_p2_BL (70, s22_30L_C60_B00.png)	6	6	Pressed	1; 2; 3; 4; 5; 6; 7; 8; 9	C	2127						Male	11	22	60-135	0
Males first	Male1_b1	Male1_b1, 166	m1_p2_BL (166, s04_30L_C60_B00_68pt.png)	3	3	Pressed	1; 2; 3; 4; 5; 6; 7; 8; 9	C	2371						Male	78	4	60-068	0
Males first	Male1_b1	Male1_b1, 156	m1_p2_BL (156, s78_30L_C00_B30.png)	3	3	Pressed	1; 2; 3; 4; 5; 6; 7; 8; 9	C	5357						Male	70	78	00-000	30
Males first	Male1_b1	Male1_b1, 68	m1_p2_BL (68, s22_30L_C60_B20_68pt.png)	4	4	Pressed	1; 2; 3; 4; 5; 6; 7; 8; 9	C	8669						Male	11	22	60-068	20
Males first	Male1_b1	Male1_b1, 187	m1_p2_BL (187, s11_30L_C60_B00.png)	8	8	Pressed	1; 2; 3; 4; 5; 6; 7; 8; 9	C	4494						Male	78	11	60-135	0
Males first	Male1_b1	Male1_b1, 48	m1_p2_BL (48, s22_30L_C00_B30.png)	6	6	Pressed	1; 2; 3; 4; 5; 6; 7; 8; 9	C	2450						Male	7	22	00-000	30
Males first	Male1_b1	Male1_b1, 13	m1_p2_BL (13, s11_30L_C60_B00_68pt.png)	7	7	Pressed	1; 2; 3; 4; 5; 6; 7; 8; 9	C	2184						Male	4	11	60-068	0
Males first	Male1_b1	Male1_b1, 176	m1_p2_BL (176, s07_30L_C60_B20_68pt.png)	4	4	Pressed	1; 2; 3; 4; 5; 6; 7; 8; 9	C	3274						Male	78	7	60-068	20
Males first	Male1_b1	Male1_b1, 154	m1_p2_BL (154, s78_30L_C00_B00.png)	4	4	Pressed	1; 2; 3; 4; 5; 6; 7; 8; 9	C	2178						Male	70	78	00-000	0
Males first	Male1_b1	Male1_b1, 135	m1_p2_BL (135, s78_30L_C60_B30.png)	5	5	Pressed	1; 2; 3; 4; 5; 6; 7; 8; 9	C	4919						Male	22	78	60-135	30
Males first	Male1_b1	Male1_b1, 20	m1_p2_BL (20, s15_30L_C00_B20.png)	3	3	Pressed	1; 2; 3; 4; 5; 6; 7; 8; 9	C	2222						Male	4	15	00-000	20
Males first	Male1_b1	Male1_b1, 38	m1_p2_BL (38, s15_30L_C00_B20.png)	4	4	Pressed	1; 2; 3; 4; 5; 6; 7; 8; 9	C	2500						Male	7	15	00-000	20
Males first	Male1_b1	Male1_b1, 137	m1_p2_BL (137, s04_30L_C00_B20.png)	8	8	Pressed	1; 2; 3; 4; 5; 6; 7; 8; 9	C	2059						Male	70	4	00-000	20
Males first	Male1_b1	Male1_b1, 35	m1_p2_BL (35, s11_30L_C60_B20.png)	2	2	Pressed	1; 2; 3; 4; 5; 6; 7; 8; 9	C	3469						Male	7	11	60-135	20
Males first	Male1_b1	Male1_b1, 104	m1_p2_BL (104, s78_30L_C60_B20_68pt.png)	3	3	Pressed	1; 2; 3; 4; 5; 6; 7; 8; 9	C	4288						Male	15	78	60-068	20
Males first	Male1_b1	Male1_b1, 2	m1_p2_BL (2, s07_30L_C00_B20.png)	3	3	Pressed	1; 2; 3; 4; 5; 6; 7; 8; 9	C	2198						Male	4	7	00-000	20
Males first	Male1_b1	Male1_b1, 52	m1_p2_BL (52, s22_30L_C60_B00.png)	8	8	Pressed	1; 2; 3; 4; 5; 6; 7; 8; 9	C	2466						Male	7	22	60-135	0
Males first	Male1_b1	Male1_b1, 74	m1_p2_BL (74, s70_30L_C00_B20.png)	3	3	Pressed	1; 2; 3; 4; 5; 6; 7; 8; 9	C	6548						Male	11	70	00-000	20
Males first	Male1_b1	Male1_b1, 184	m1_p2_BL (184, s11_30L_C60_B00_68pt.png)	9	9	Pressed	1; 2; 3; 4; 5; 6; 7; 8; 9	C	3281						Male	78	11	60-068	0
Males first	Male1_b1	Male1_b1, 8	m1_p2_BL (8, s07_30L_C60_B20.png)	6	6	Pressed	1; 2; 3; 4; 5; 6; 7; 8; 9	C	2542						Male	4	7	60-135	20
Males first	Male1_b1	Male1_b1, 91	m1_p2_BL (91, s70_30L_C00_B00.png)	7	7	Pressed	1; 2; 3; 4; 5; 6; 7; 8; 9	C	2236						Male	15	70	00-000	0
Males first	Male1_b1	Male1_b1, 39	m1_p2_BL (39, s15_30L_C00_B30.png)	4	4	Pressed	1; 2; 3; 4; 5; 6; 7; 8; 9	C	5756						Male	7	15	00-000	30
Males first	Male1_b1	Male1_b1, 138	m1_p2_BL (138, s04_30L_C00_B30.png)	8	8	Pressed	1; 2; 3; 4; 5; 6; 7; 8; 9	C	4089						Male	70	4	00-000	30
Males first	Male1_b1	Male1_b1, 185	m1_p2_BL (185, s11_30L_C60_B20_68pt.png)	8	8	Pressed	1; 2; 3; 4; 5; 6; 7; 8; 9	C	2993						Male	78	11	60-068	20
Males first	Male1_b1	Male1_b1, 167	m1_p2_BL (167, s04_30L_C60_B20_68pt.png)	6	6	Pressed	1; 2; 3; 4; 5; 6; 7; 8; 9	C	1894						Male	78	4	60-068	20
Males first	Male1_b1	Male1_b1, 88	m1_p2_BL (88, s22_30L_C60_B00.png)	5	5	Pressed	1; 2; 3; 4; 5; 6; 7; 8; 9	C	2201						Male	15	22	60-135	0
Males first	Male1_b1	Male1_b1, 142	m1_p2_BL (142, s04_30L_C60_B00.png)	9	9	Pressed	1; 2; 3; 4; 5; 6; 7; 8; 9	C	1849						Male	70	4	60-135	0
Males first	Male1_b1	Male1_b1, 174	m1_p2_BL (174, s07_30L_C00_B30.png)	5	5	Pressed	1; 2; 3; 4; 5; 6; 7; 8; 9	C	4086						Male	78	7	00-000	30
Males first	Male1_b1	Male1_b1, 150	m1_p2_BL (150, s07_30L_C60_B30_68pt.png)	4	4	Pressed	1; 2; 3; 4; 5; 6; 7; 8; 9	C	1870						Male	70	7	60-068	30
Males first	Male1_b1	Male1_b1, 127	m1_p2_BL (127, s78_30L_C00_B00.png)	4	4	Pressed	1; 2; 3; 4; 5; 6; 7; 8; 9	C	2621						Male	22	78	00-000	0
Males first	Male1_b1	Male1_b1, 112	m1_p2_BL (112, s04_30L_C60_B00_68pt.png)	2	2	Pressed	1; 2; 3; 4; 5; 6; 7; 8; 9	C	2254						Male	22	4	60-068	0
Males first	Male1_b1	Male1_b1, 30	m1_p2_BL (30, s11_30L_C00_B30.png)	3	3	Pressed	1; 2; 3; 4; 5; 6; 7; 8; 9	C	4094						Male	7	11	00-000	30
Males first	Male1_b1	Male1_b1, 165	m1_p2_BL (165, s04_30L_C00_B30.png)	7	7	Pressed	1; 2; 3; 4; 5; 6; 7; 8; 9	C	1732						Male	78	4	00-000	30
Males first	Male1_b1	Male1_b1, 157	m1_p2_BL (157, s78_30L_C60_B00_68pt.png)	5	5	Pressed	1; 2; 3; 4; 5; 6; 7; 8; 9	C	1692						Male	70	78	60-068	0
Males first	Male1_b1	Male1_b1, 56	m1_p2_BL (56, s15_30L_C00_B20.png)	7	7	Pressed	1; 2; 3; 4; 5; 6; 7; 8; 9	C	2603						Male	11	15	00-000	20
Males first	Male1_b1	Male1_b1, 159	m1_p2_BL (159, s78_30L_C60_B30_68pt.png)	6	6	Pressed	1; 2; 3; 4; 5; 6; 7; 8; 9	C	1808						Male	70	78	60-068	30
Males first	Male1_b1	Male1_b1, 9	m1_p2_BL (9, s07_30L_C60_B30.png)	3	3	Pressed	1; 2; 3; 4; 5; 6; 7; 8; 9	C	2263						Male	4	7	60-135	30
Males first	Male1_b1	Male1_b1, 109	m1_p2_BL (109, s04_30L_C00_B00.png)	2	2	Pressed	1; 2; 3; 4; 5; 6; 7; 8; 9	C	2996						Male	22	4	00-000	0
Males first	Male1_b1	Male1_b1, 11	m1_p2_BL (11, s11_30L_C00_B20.png)	2	2	Pressed	1; 2; 3; 4; 5; 6; 7; 8; 9	C	2196						Male	4	11	00-000	20
Males first	Male1_b1	Male1_b1, 44	m1_p2_BL (44, s15_30L_C60_B20.png)	4	4	Pressed	1; 2; 3; 4; 5; 6; 7; 8; 9	C	2671						Male	7	15	60-135	20
Males first	Male1_b1	Male1_b1, 128	m1_p2_BL (128, s78_30L_C00_B20.png)	7	7	Pressed	1; 2; 3; 4; 5; 6; 7; 8; 9	C	2946						Male	22	78	00-000	20
Males first	Male1_b1	Male1_b1, 158	m1_p2_BL (158, s78_30L_C60_B20_68pt.png)	7	7	Pressed	1; 2; 3; 4; 5; 6; 7; 8; 9	C	2461						Male	70	78	60-068	20
Males first	Male1_b1	Male1_b1, 64	m1_p2_BL (64, s22_30L_C00_B00.png)	6	6	Pressed	1; 2; 3; 4; 5; 6; 7; 8; 9	C	2048						Male	11	22	00-000	0
Males first	Male1_b1	Male1_b1, 53	m1_p2_BL (53, s22_30L_C60_B20.png)	5	5	Pressed	1; 2; 3; 4; 5; 6; 7; 8; 9	C	2230						Male	7	22	60-135	20
Males first	Male1_b1	Male1_b1, 130	m1_p2_BL (130, s78_30L_C60_B00_68pt.png)	7	7	Pressed	1; 2; 3; 4; 5; 6; 7; 8; 9	C	3301						Male	22	78	60-068	0
Males first	Male1_b1	Male1_b1, 79	m1_p2_BL (79, s70_30L_C60_B00.png)	4	4	Pressed	1; 2; 3; 4; 5; 6; 7; 8; 9	C	2561						Male	11	70	60-135	0
Males first	Male1_b1	Male1_b1, 173	m1_p2_BL (173, s07_30L_C00_B20.png)	3	3	Pressed	1; 2; 3; 4; 5; 6; 7; 8; 9	C	8409						Male	78	7	00-000	20
Males first	Male1_b1	Male1_b1, 183	m1_p2_BL (183, s11_30L_C00_B30.png)	4	4	Pressed	1; 2; 3; 4; 5; 6; 7; 8; 9	C	2405						Male	78	11	00-000	30
Males first	Male1_b1	Male1_b1, 95	m1_p2_BL (95, s70_30L_C60_B20_68pt.png)	9	9	Pressed	1; 2; 3; 4; 5; 6; 7; 8; 9	C	2589						Male	15	70	60-068	20
Males first	Male1_b1	Male1_b1, 28	m1_p2_BL (28, s11_30L_C00_B00.png)	3	3	Pressed	1; 2; 3; 4; 5; 6; 7; 8; 9	C	4350						Male	7	11	00-000	0
Males first	Male1_b1	Male1_b1, 41	m1_p2_BL (41, s15_30L_C60_B20_68pt.png)	7	7	Pressed	1; 2; 3; 4; 5; 6; 7; 8; 9	C	2298						Male	7	15	60-068	20
Males first	break1	male break	male break		_x0003_	Pressed	(any response)	C	7096
Males first	Male2_b1	Male2_b1, 97	m2_p2_BL (97, s76_30L_C60_B00.png)	5	5	Pressed	1; 2; 3; 4; 5; 6; 7; 8; 9	C	31359						Male	48	76	60-135	0
Males first	Male2_b1	Male2_b1, 135	m2_p2_BL (135, s30_30L_C60_B30.png)	5	5	Pressed	1; 2; 3; 4; 5; 6; 7; 8; 9	C	2626						Male	76	30	60-135	30
Males first	Male2_b1	Male2_b1, 53	m2_p2_BL (53, s49_30L_C60_B20.png)	3	3	Pressed	1; 2; 3; 4; 5; 6; 7; 8; 9	C	1992						Male	30	49	60-135	20
Males first	Male2_b1	Male2_b1, 125	m2_p2_BL (125, s02_30L_C60_B20.png)	7	7	Pressed	1; 2; 3; 4; 5; 6; 7; 8; 9	C	2154						Male	76	2	60-135	20
Males first	Male2_b1	Male2_b1, 79	m2_p2_BL (79, s76_30L_C60_B00.png)	9	9	Pressed	1; 2; 3; 4; 5; 6; 7; 8; 9	C	4588						Male	32	76	60-135	0
Males first	Male2_b1	Male2_b1, 15	m2_p2_BL (15, s32_30L_C60_B30_68pt.png)	4	4	Pressed	1; 2; 3; 4; 5; 6; 7; 8; 9	C	2615						Male	2	32	60-068	30
Males first	Male2_b1	Male2_b1, 55	m2_p2_BL (55, s48_30L_C00_B00.png)	3	3	Pressed	1; 2; 3; 4; 5; 6; 7; 8; 9	C	1714						Male	32	48	00-000	0
Males first	Male2_b1	Male2_b1, 5	m2_p2_BL (5, s30_30L_C60_B20_68pt.png)	3	3	Pressed	1; 2; 3; 4; 5; 6; 7; 8; 9	C	2310						Male	2	30	60-068	20
Males first	Male2_b1	Male2_b1, 101	m2_p2_BL (101, s02_30L_C00_B20.png)	7	7	Pressed	1; 2; 3; 4; 5; 6; 7; 8; 9	C	3305						Male	49	2	00-000	20
Males first	Male2_b1	Male2_b1, 34	m2_p2_BL (34, s32_30L_C60_B00.png)	2	2	Pressed	1; 2; 3; 4; 5; 6; 7; 8; 9	C	3926						Male	30	32	60-135	0
Males first	Male2_b1	Male2_b1, 32	m2_p2_BL (32, s32_30L_C60_B20_68pt.png)	2	2	Pressed	1; 2; 3; 4; 5; 6; 7; 8; 9	C	2163						Male	30	32	60-068	20
Males first	Male2_b1	Male2_b1, 88	m2_p2_BL (88, s49_30L_C60_B00.png)	3	3	Pressed	1; 2; 3; 4; 5; 6; 7; 8; 9	C	2970						Male	48	49	60-135	0
Males first	Male2_b1	Male2_b1, 81	m2_p2_BL (81, s76_30L_C60_B30.png)	6	6	Pressed	1; 2; 3; 4; 5; 6; 7; 8; 9	C	2997						Male	32	76	60-135	30
Males first	Male2_b1	Male2_b1, 50	m2_p2_BL (50, s49_30L_C60_B20_68pt.png)	6	6	Pressed	1; 2; 3; 4; 5; 6; 7; 8; 9	C	2639						Male	30	49	60-068	20
Males first	Male2_b1	Male2_b1, 20	m2_p2_BL (20, s48_30L_C00_B20.png)	8	8	Pressed	1; 2; 3; 4; 5; 6; 7; 8; 9	C	4086						Male	2	48	00-000	20
Males first	Male2_b1	Male2_b1, 93	m2_p2_BL (93, s76_30L_C00_B30.png)	2	2	Pressed	1; 2; 3; 4; 5; 6; 7; 8; 9	C	2328						Male	48	76	00-000	30
Males first	Male2_b1	Male2_b1, 43	m2_p2_BL (43, s48_30L_C60_B00.png)	4	4	Pressed	1; 2; 3; 4; 5; 6; 7; 8; 9	C	2384						Male	30	48	60-135	0
Males first	Male2_b1	Male2_b1, 30	m2_p2_BL (30, s32_30L_C00_B30.png)	5	5	Pressed	1; 2; 3; 4; 5; 6; 7; 8; 9	C	2446						Male	30	32	00-000	30
Males first	Male2_b1	Male2_b1, 12	m2_p2_BL (12, s32_30L_C00_B30.png)	7	7	Pressed	1; 2; 3; 4; 5; 6; 7; 8; 9	C	3638						Male	2	32	00-000	30
Males first	Male2_b1	Male2_b1, 49	m2_p2_BL (49, s49_30L_C60_B00_68pt.png)	6	6	Pressed	1; 2; 3; 4; 5; 6; 7; 8; 9	C	1654						Male	30	49	60-068	0
Males first	Male2_b1	Male2_b1, 127	m2_p2_BL (127, s30_30L_C00_B00.png)	6	6	Pressed	1; 2; 3; 4; 5; 6; 7; 8; 9	C	1623						Male	76	30	00-000	0
Males first	Male2_b1	Male2_b1, 107	m2_p2_BL (107, s02_30L_C60_B20.png)	8	8	Pressed	1; 2; 3; 4; 5; 6; 7; 8; 9	C	1579						Male	49	2	60-135	20
Males first	Male2_b1	Male2_b1, 1	m2_p2_BL (1, s30_30L_C00_B00.png)	5	5	Pressed	1; 2; 3; 4; 5; 6; 7; 8; 9	C	1372						Male	2	30	00-000	0
Males first	Male2_b1	Male2_b1, 23	m2_p2_BL (23, s48_30L_C60_B20_68pt.png)	8	8	Pressed	1; 2; 3; 4; 5; 6; 7; 8; 9	C	2269						Male	2	48	60-068	20
Males first	Male2_b1	Male2_b1, 103	m2_p2_BL (103, s02_30L_C60_B00_68pt.png)	6	6	Pressed	1; 2; 3; 4; 5; 6; 7; 8; 9	C	1238						Male	49	2	60-068	0
Males first	Male2_b1	Male2_b1, 131	m2_p2_BL (131, s30_30L_C60_B20_68pt.png)	7	7	Pressed	1; 2; 3; 4; 5; 6; 7; 8; 9	C	1780						Male	76	30	60-068	20
Males first	Male2_b1	Male2_b1, 100	m2_p2_BL (100, s02_30L_C00_B00.png)	4	4	Pressed	1; 2; 3; 4; 5; 6; 7; 8; 9	C	2056						Male	49	2	00-000	0
Males first	Male2_b1	Male2_b1, 38	m2_p2_BL (38, s48_30L_C00_B20.png)	3	3	Pressed	1; 2; 3; 4; 5; 6; 7; 8; 9	C	1582						Male	30	48	00-000	20
Males first	Male2_b1	Male2_b1, 134	m2_p2_BL (134, s30_30L_C60_B20.png)	1	1	Pressed	1; 2; 3; 4; 5; 6; 7; 8; 9	C	3258						Male	76	30	60-135	20
Males first	Male2_b1	Male2_b1, 77	m2_p2_BL (77, s76_30L_C60_B20_68pt.png)	5	5	Pressed	1; 2; 3; 4; 5; 6; 7; 8; 9	C	1982						Male	32	76	60-068	20
Males first	Male2_b1	Male2_b1, 117	m2_p2_BL (117, s76_30L_C60_B30.png)	6	6	Pressed	1; 2; 3; 4; 5; 6; 7; 8; 9	C	2066						Male	49	76	60-135	30
Males first	Male2_b1	Male2_b1, 60	m2_p2_BL (60, s48_30L_C60_B30_68pt.png)	4	4	Pressed	1; 2; 3; 4; 5; 6; 7; 8; 9	C	1773						Male	32	48	60-068	30
Males first	Male2_b1	Male2_b1, 90	m2_p2_BL (90, s49_30L_C60_B30.png)	3	3	Pressed	1; 2; 3; 4; 5; 6; 7; 8; 9	C	1444						Male	48	49	60-135	30
Males first	Male2_b1	Male2_b1, 26	m2_p2_BL (26, s48_30L_C60_B20.png)	5	5	Pressed	1; 2; 3; 4; 5; 6; 7; 8; 9	C	1265						Male	2	48	60-135	20
Males first	Male2_b1	Male2_b1, 44	m2_p2_BL (44, s48_30L_C60_B20.png)	4	4	Pressed	1; 2; 3; 4; 5; 6; 7; 8; 9	C	1742						Male	30	48	60-135	20
Males first	Male2_b1	Male2_b1, 119	m2_p2_BL (119, s02_30L_C00_B20.png)	6	6	Pressed	1; 2; 3; 4; 5; 6; 7; 8; 9	C	2495						Male	76	2	00-000	20
Males first	Male2_b1	Male2_b1, 70	m2_p2_BL (70, s49_30L_C60_B00.png)	9	9	Pressed	1; 2; 3; 4; 5; 6; 7; 8; 9	C	1646						Male	32	49	60-135	0
Males first	Male2_b1	Male2_b1, 42	m2_p2_BL (42, s48_30L_C60_B30_68pt.png)	3	3	Pressed	1; 2; 3; 4; 5; 6; 7; 8; 9	C	9889						Male	30	48	60-068	30
Males first	Male2_b1	Male2_b1, 45	m2_p2_BL (45, s48_30L_C60_B30.png)	6	6	Pressed	1; 2; 3; 4; 5; 6; 7; 8; 9	C	2301						Male	30	48	60-135	30
Males first	Male2_b1	Male2_b1, 47	m2_p2_BL (47, s49_30L_C00_B20.png)	6	6	Pressed	1; 2; 3; 4; 5; 6; 7; 8; 9	C	1552						Male	30	49	00-000	20
Males first	Male2_b1	Male2_b1, 9	m2_p2_BL (9, s30_30L_C60_B30.png)	3	3	Pressed	1; 2; 3; 4; 5; 6; 7; 8; 9	C	2092						Male	2	30	60-135	30
Males first	Male2_b1	Male2_b1, 112	m2_p2_BL (112, s76_30L_C60_B00_68pt.png)	7	7	Pressed	1; 2; 3; 4; 5; 6; 7; 8; 9	C	2921						Male	49	76	60-068	0
Males first	Male2_b1	Male2_b1, 87	m2_p2_BL (87, s49_30L_C60_B30_68pt.png)	5	5	Pressed	1; 2; 3; 4; 5; 6; 7; 8; 9	C	2506						Male	48	49	60-068	30
Males first	Male2_b1	Male2_b1, 76	m2_p2_BL (76, s76_30L_C60_B00_68pt.png)	6	6	Pressed	1; 2; 3; 4; 5; 6; 7; 8; 9	C	2330						Male	32	76	60-068	0
Males first	Male2_b1	Male2_b1, 71	m2_p2_BL (71, s49_30L_C60_B20.png)	3	3	Pressed	1; 2; 3; 4; 5; 6; 7; 8; 9	C	2000						Male	32	49	60-135	20
Males first	Male2_b1	Male2_b1, 74	m2_p2_BL (74, s76_30L_C00_B20.png)	8	8	Pressed	1; 2; 3; 4; 5; 6; 7; 8; 9	C	2014						Male	32	76	00-000	20
Males first	Male2_b1	Male2_b1, 92	m2_p2_BL (92, s76_30L_C00_B20.png)	2	2	Pressed	1; 2; 3; 4; 5; 6; 7; 8; 9	C	1817						Male	48	76	00-000	20
Males first	Male2_b1	Male2_b1, 120	m2_p2_BL (120, s02_30L_C00_B30.png)	3	3	Pressed	1; 2; 3; 4; 5; 6; 7; 8; 9	C	1719						Male	76	2	00-000	30
Males first	Male2_b1	Male2_b1, 63	m2_p2_BL (63, s48_30L_C60_B30.png)	4	4	Pressed	1; 2; 3; 4; 5; 6; 7; 8; 9	C	1738						Male	32	48	60-135	30
Males first	Male2_b1	Male2_b1, 52	m2_p2_BL (52, s49_30L_C60_B00.png)	3	3	Pressed	1; 2; 3; 4; 5; 6; 7; 8; 9	C	1455						Male	30	49	60-135	0
Males first	Male2_b1	Male2_b1, 89	m2_p2_BL (89, s49_30L_C60_B20.png)	3	3	Pressed	1; 2; 3; 4; 5; 6; 7; 8; 9	C	1634						Male	48	49	60-135	20
Males first	Male2_b1	Male2_b1, 54	m2_p2_BL (54, s49_30L_C60_B30.png)	3	3	Pressed	1; 2; 3; 4; 5; 6; 7; 8; 9	C	1224						Male	30	49	60-135	30
Males first	Male2_b1	Male2_b1, 16	m2_p2_BL (16, s32_30L_C60_B00.png)	4	4	Pressed	1; 2; 3; 4; 5; 6; 7; 8; 9	C	2476						Male	2	32	60-135	0
Males first	Male2_b1	Male2_b1, 129	m2_p2_BL (129, s30_30L_C00_B30.png)	4	4	Pressed	1; 2; 3; 4; 5; 6; 7; 8; 9	C	1627						Male	76	30	00-000	30
Males first	Male2_b1	Male2_b1, 75	m2_p2_BL (75, s76_30L_C00_B30.png)	4	4	Pressed	1; 2; 3; 4; 5; 6; 7; 8; 9	C	1686						Male	32	76	00-000	30
Males first	Male2_b1	Male2_b1, 126	m2_p2_BL (126, s02_30L_C60_B30.png)	5	5	Pressed	1; 2; 3; 4; 5; 6; 7; 8; 9	C	2563						Male	76	2	60-135	30
Males first	Male2_b1	Male2_b1, 17	m2_p2_BL (17, s32_30L_C60_B20.png)	6	6	Pressed	1; 2; 3; 4; 5; 6; 7; 8; 9	C	2286						Male	2	32	60-135	20
Males first	Male2_b1	Male2_b1, 51	m2_p2_BL (51, s49_30L_C60_B30_68pt.png)	7	7	Pressed	1; 2; 3; 4; 5; 6; 7; 8; 9	C	2288						Male	30	49	60-068	30
Males first	Male2_b1	Male2_b1, 72	m2_p2_BL (72, s49_30L_C60_B30.png)	4	4	Pressed	1; 2; 3; 4; 5; 6; 7; 8; 9	C	2709						Male	32	49	60-135	30
Males first	Male2_b1	Male2_b1, 109	m2_p2_BL (109, s76_30L_C00_B00.png)	7	7	Pressed	1; 2; 3; 4; 5; 6; 7; 8; 9	C	2304						Male	49	76	00-000	0
Males first	Male2_b1	Male2_b1, 132	m2_p2_BL (132, s30_30L_C60_B30_68pt.png)	1	1	Pressed	1; 2; 3; 4; 5; 6; 7; 8; 9	C	8835						Male	76	30	60-068	30
Males first	Male2_b1	Male2_b1, 113	m2_p2_BL (113, s76_30L_C60_B20_68pt.png)	9	9	Pressed	1; 2; 3; 4; 5; 6; 7; 8; 9	C	4790						Male	49	76	60-068	20
Males first	Male2_b1	Male2_b1, 108	m2_p2_BL (108, s02_30L_C60_B30.png)	6	6	Pressed	1; 2; 3; 4; 5; 6; 7; 8; 9	C	1904						Male	49	2	60-135	30
Males first	Male2_b1	Male2_b1, 96	m2_p2_BL (96, s76_30L_C60_B30_68pt.png)	2	2	Pressed	1; 2; 3; 4; 5; 6; 7; 8; 9	C	3092						Male	48	76	60-068	30
Males first	Male2_b1	Male2_b1, 22	m2_p2_BL (22, s48_30L_C60_B00_68pt.png)	7	7	Pressed	1; 2; 3; 4; 5; 6; 7; 8; 9	C	1910						Male	2	48	60-068	0
Males first	Male2_b1	Male2_b1, 37	m2_p2_BL (37, s48_30L_C00_B00.png)	2	2	Pressed	1; 2; 3; 4; 5; 6; 7; 8; 9	C	1824						Male	30	48	00-000	0
Males first	Male2_b1	Male2_b1, 68	m2_p2_BL (68, s49_30L_C60_B20_68pt.png)	1	1	Pressed	1; 2; 3; 4; 5; 6; 7; 8; 9	C	2167						Male	32	49	60-068	20
Males first	Male2_b1	Male2_b1, 65	m2_p2_BL (65, s49_30L_C00_B20.png)	3	3	Pressed	1; 2; 3; 4; 5; 6; 7; 8; 9	C	2636						Male	32	49	00-000	20
Males first	Male2_b1	Male2_b1, 98	m2_p2_BL (98, s76_30L_C60_B20.png)	2	2	Pressed	1; 2; 3; 4; 5; 6; 7; 8; 9	C	2290						Male	48	76	60-135	20
Males first	Male2_b1	Male2_b1, 4	m2_p2_BL (4, s30_30L_C60_B00_68pt.png)	4	4	Pressed	1; 2; 3; 4; 5; 6; 7; 8; 9	C	2913						Male	2	30	60-068	0
Males first	Male2_b1	Male2_b1, 31	m2_p2_BL (31, s32_30L_C60_B00_68pt.png)	3	3	Pressed	1; 2; 3; 4; 5; 6; 7; 8; 9	C	3126						Male	30	32	60-068	0
Males first	Male2_b1	Male2_b1, 11	m2_p2_BL (11, s32_30L_C00_B20.png)	5	5	Pressed	1; 2; 3; 4; 5; 6; 7; 8; 9	C	1693						Male	2	32	00-000	20
Males first	Male2_b1	Male2_b1, 123	m2_p2_BL (123, s02_30L_C60_B30_68pt.png)	5	5	Pressed	1; 2; 3; 4; 5; 6; 7; 8; 9	C	1797						Male	76	2	60-068	30
Males first	Male2_b1	Male2_b1, 95	m2_p2_BL (95, s76_30L_C60_B20_68pt.png)	2	2	Pressed	1; 2; 3; 4; 5; 6; 7; 8; 9	C	3466						Male	48	76	60-068	20
Males first	Male2_b1	Male2_b1, 8	m2_p2_BL (8, s30_30L_C60_B20.png)	4	4	Pressed	1; 2; 3; 4; 5; 6; 7; 8; 9	C	2278						Male	2	30	60-135	20
Males first	Male2_b1	Male2_b1, 48	m2_p2_BL (48, s49_30L_C00_B30.png)	3	3	Pressed	1; 2; 3; 4; 5; 6; 7; 8; 9	C	3227						Male	30	49	00-000	30
Males first	Male2_b1	Male2_b1, 29	m2_p2_BL (29, s32_30L_C00_B20.png)	3	3	Pressed	1; 2; 3; 4; 5; 6; 7; 8; 9	C	1265						Male	30	32	00-000	20
Males first	Male2_b1	Male2_b1, 57	m2_p2_BL (57, s48_30L_C00_B30.png)	3	3	Pressed	1; 2; 3; 4; 5; 6; 7; 8; 9	C	3248						Male	32	48	00-000	30
Males first	Male2_b1	Male2_b1, 61	m2_p2_BL (61, s48_30L_C60_B00.png)	3	3	Pressed	1; 2; 3; 4; 5; 6; 7; 8; 9	C	1914						Male	32	48	60-135	0
Males first	Male2_b1	Male2_b1, 82	m2_p2_BL (82, s49_30L_C00_B00.png)	6	6	Pressed	1; 2; 3; 4; 5; 6; 7; 8; 9	C	2130						Male	48	49	00-000	0
Males first	Male2_b1	Male2_b1, 36	m2_p2_BL (36, s32_30L_C60_B30.png)	5	5	Pressed	1; 2; 3; 4; 5; 6; 7; 8; 9	C	1758						Male	30	32	60-135	30
Males first	Male2_b1	Male2_b1, 105	m2_p2_BL (105, s02_30L_C60_B30_68pt.png)	7	7	Pressed	1; 2; 3; 4; 5; 6; 7; 8; 9	C	1787						Male	49	2	60-068	30
Males first	Male2_b1	Male2_b1, 41	m2_p2_BL (41, s48_30L_C60_B20_68pt.png)	6	6	Pressed	1; 2; 3; 4; 5; 6; 7; 8; 9	C	1872						Male	30	48	60-068	20
Males first	Male2_b1	Male2_b1, 114	m2_p2_BL (114, s76_30L_C60_B30_68pt.png)	9	9	Pressed	1; 2; 3; 4; 5; 6; 7; 8; 9	C	3307						Male	49	76	60-068	30
Males first	Male2_b1	Male2_b1, 7	m2_p2_BL (7, s30_30L_C60_B00.png)	8	8	Pressed	1; 2; 3; 4; 5; 6; 7; 8; 9	C	1641						Male	2	30	60-135	0
Males first	Male2_b1	Male2_b1, 6	m2_p2_BL (6, s30_30L_C60_B30_68pt.png)	6	6	Pressed	1; 2; 3; 4; 5; 6; 7; 8; 9	C	1716						Male	2	30	60-068	30
Males first	Male2_b1	Male2_b1, 83	m2_p2_BL (83, s49_30L_C00_B20.png)	5	5	Pressed	1; 2; 3; 4; 5; 6; 7; 8; 9	C	1896						Male	48	49	00-000	20
Males first	Male2_b1	Male2_b1, 80	m2_p2_BL (80, s76_30L_C60_B20.png)	4	4	Pressed	1; 2; 3; 4; 5; 6; 7; 8; 9	C	1773						Male	32	76	60-135	20
Males first	Male2_b1	Male2_b1, 3	m2_p2_BL (3, s30_30L_C00_B30.png)	2	2	Pressed	1; 2; 3; 4; 5; 6; 7; 8; 9	C	1623						Male	2	30	00-000	30
Males first	Male2_b1	Male2_b1, 40	m2_p2_BL (40, s48_30L_C60_B00_68pt.png)	2	2	Pressed	1; 2; 3; 4; 5; 6; 7; 8; 9	C	1464						Male	30	48	60-068	0
Males first	Male2_b1	Male2_b1, 19	m2_p2_BL (19, s48_30L_C00_B00.png)	7	7	Pressed	1; 2; 3; 4; 5; 6; 7; 8; 9	C	1719						Male	2	48	00-000	0
Males first	Male2_b1	Male2_b1, 25	m2_p2_BL (25, s48_30L_C60_B00.png)	7	7	Pressed	1; 2; 3; 4; 5; 6; 7; 8; 9	C	1367						Male	2	48	60-135	0
Males first	Male2_b1	Male2_b1, 13	m2_p2_BL (13, s32_30L_C60_B00_68pt.png)	6	6	Pressed	1; 2; 3; 4; 5; 6; 7; 8; 9	C	1615						Male	2	32	60-068	0
Males first	Male2_b1	Male2_b1, 111	m2_p2_BL (111, s76_30L_C00_B30.png)	6	6	Pressed	1; 2; 3; 4; 5; 6; 7; 8; 9	C	1712						Male	49	76	00-000	30
Males first	Male2_b1	Male2_b1, 94	m2_p2_BL (94, s76_30L_C60_B00_68pt.png)	3	3	Pressed	1; 2; 3; 4; 5; 6; 7; 8; 9	C	2499						Male	48	76	60-068	0
Males first	Male2_b1	Male2_b1, 2	m2_p2_BL (2, s30_30L_C00_B20.png)	4	4	Pressed	1; 2; 3; 4; 5; 6; 7; 8; 9	C	2333						Male	2	30	00-000	20
Males first	Male2_b1	Male2_b1, 116	m2_p2_BL (116, s76_30L_C60_B20.png)	5	5	Pressed	1; 2; 3; 4; 5; 6; 7; 8; 9	C	1343						Male	49	76	60-135	20
Males first	Male2_b1	Male2_b1, 58	m2_p2_BL (58, s48_30L_C60_B00_68pt.png)	6	6	Pressed	1; 2; 3; 4; 5; 6; 7; 8; 9	C	1910						Male	32	48	60-068	0
Males first	Male2_b1	Male2_b1, 28	m2_p2_BL (28, s32_30L_C00_B00.png)	5	5	Pressed	1; 2; 3; 4; 5; 6; 7; 8; 9	C	1440						Male	30	32	00-000	0
Males first	Male2_b1	Male2_b1, 78	m2_p2_BL (78, s76_30L_C60_B30_68pt.png)	8	8	Pressed	1; 2; 3; 4; 5; 6; 7; 8; 9	C	1750						Male	32	76	60-068	30
Males first	Male2_b1	Male2_b1, 10	m2_p2_BL (10, s32_30L_C00_B00.png)	3	3	Pressed	1; 2; 3; 4; 5; 6; 7; 8; 9	C	1947						Male	2	32	00-000	0
Males first	Male2_b1	Male2_b1, 14	m2_p2_BL (14, s32_30L_C60_B20_68pt.png)	2	2	Pressed	1; 2; 3; 4; 5; 6; 7; 8; 9	C	3054						Male	2	32	60-068	20
Males first	Male2_b1	Male2_b1, 18	m2_p2_BL (18, s32_30L_C60_B30.png)	2	2	Pressed	1; 2; 3; 4; 5; 6; 7; 8; 9	C	2035						Male	2	32	60-135	30
Males first	Male2_b1	Male2_b1, 24	m2_p2_BL (24, s48_30L_C60_B30_68pt.png)	6	6	Pressed	1; 2; 3; 4; 5; 6; 7; 8; 9	C	2190						Male	2	48	60-068	30
Males first	Male2_b1	Male2_b1, 85	m2_p2_BL (85, s49_30L_C60_B00_68pt.png)	7	7	Pressed	1; 2; 3; 4; 5; 6; 7; 8; 9	C	1951						Male	48	49	60-068	0
Males first	Male2_b1	Male2_b1, 122	m2_p2_BL (122, s02_30L_C60_B20_68pt.png)	1	1	Pressed	1; 2; 3; 4; 5; 6; 7; 8; 9	C	1991						Male	76	2	60-068	20
Males first	Male2_b1	Male2_b1, 130	m2_p2_BL (130, s30_30L_C60_B00_68pt.png)	2	2	Pressed	1; 2; 3; 4; 5; 6; 7; 8; 9	C	1646						Male	76	30	60-068	0
Males first	Male2_b1	Male2_b1, 84	m2_p2_BL (84, s49_30L_C00_B30.png)	7	7	Pressed	1; 2; 3; 4; 5; 6; 7; 8; 9	C	2180						Male	48	49	00-000	30
Males first	Male2_b1	Male2_b1, 27	m2_p2_BL (27, s48_30L_C60_B30.png)	8	8	Pressed	1; 2; 3; 4; 5; 6; 7; 8; 9	C	1662						Male	2	48	60-135	30
Males first	Male2_b1	Male2_b1, 86	m2_p2_BL (86, s49_30L_C60_B20_68pt.png)	8	8	Pressed	1; 2; 3; 4; 5; 6; 7; 8; 9	C	2160						Male	48	49	60-068	20
Males first	Male2_b1	Male2_b1, 56	m2_p2_BL (56, s48_30L_C00_B20.png)	8	8	Pressed	1; 2; 3; 4; 5; 6; 7; 8; 9	C	1989						Male	32	48	00-000	20
Males first	Male2_b1	Male2_b1, 64	m2_p2_BL (64, s49_30L_C00_B00.png)	5	5	Pressed	1; 2; 3; 4; 5; 6; 7; 8; 9	C	2332						Male	32	49	00-000	0
Males first	Male2_b1	Male2_b1, 39	m2_p2_BL (39, s48_30L_C00_B30.png)	8	8	Pressed	1; 2; 3; 4; 5; 6; 7; 8; 9	C	1779						Male	30	48	00-000	30
Males first	Male2_b1	Male2_b1, 67	m2_p2_BL (67, s49_30L_C60_B00_68pt.png)	3	3	Pressed	1; 2; 3; 4; 5; 6; 7; 8; 9	C	2046						Male	32	49	60-068	0
Males first	Male2_b1	Male2_b1, 33	m2_p2_BL (33, s32_30L_C60_B30_68pt.png)	8	8	Pressed	1; 2; 3; 4; 5; 6; 7; 8; 9	C	3524						Male	30	32	60-068	30
Males first	Male2_b1	Male2_b1, 124	m2_p2_BL (124, s02_30L_C60_B00.png)	3	3	Pressed	1; 2; 3; 4; 5; 6; 7; 8; 9	C	2027						Male	76	2	60-135	0
Males first	Male2_b1	Male2_b1, 62	m2_p2_BL (62, s48_30L_C60_B20.png)	6	6	Pressed	1; 2; 3; 4; 5; 6; 7; 8; 9	C	1851						Male	32	48	60-135	20
Males first	Male2_b1	Male2_b1, 35	m2_p2_BL (35, s32_30L_C60_B20.png)	2	2	Pressed	1; 2; 3; 4; 5; 6; 7; 8; 9	C	2105						Male	30	32	60-135	20
Males first	Male2_b1	Male2_b1, 91	m2_p2_BL (91, s76_30L_C00_B00.png)	6	6	Pressed	1; 2; 3; 4; 5; 6; 7; 8; 9	C	2035						Male	48	76	00-000	0
Males first	Male2_b1	Male2_b1, 99	m2_p2_BL (99, s76_30L_C60_B30.png)	8	8	Pressed	1; 2; 3; 4; 5; 6; 7; 8; 9	C	2342						Male	48	76	60-135	30
Males first	Male2_b1	Male2_b1, 46	m2_p2_BL (46, s49_30L_C00_B00.png)	3	3	Pressed	1; 2; 3; 4; 5; 6; 7; 8; 9	C	2001						Male	30	49	00-000	0
Males first	Male2_b1	Male2_b1, 59	m2_p2_BL (59, s48_30L_C60_B20_68pt.png)	4	4	Pressed	1; 2; 3; 4; 5; 6; 7; 8; 9	C	2083						Male	32	48	60-068	20
Males first	Male2_b1	Male2_b1, 121	m2_p2_BL (121, s02_30L_C60_B00_68pt.png)	4	4	Pressed	1; 2; 3; 4; 5; 6; 7; 8; 9	C	5836						Male	76	2	60-068	0
Males first	Male2_b1	Male2_b1, 102	m2_p2_BL (102, s02_30L_C00_B30.png)	6	6	Pressed	1; 2; 3; 4; 5; 6; 7; 8; 9	C	1836						Male	49	2	00-000	30
Males first	Male2_b1	Male2_b1, 110	m2_p2_BL (110, s76_30L_C00_B20.png)	7	7	Pressed	1; 2; 3; 4; 5; 6; 7; 8; 9	C	2990						Male	49	76	00-000	20
Males first	Male2_b1	Male2_b1, 118	m2_p2_BL (118, s02_30L_C00_B00.png)	6	6	Pressed	1; 2; 3; 4; 5; 6; 7; 8; 9	C	3447						Male	76	2	00-000	0
Males first	Male2_b1	Male2_b1, 66	m2_p2_BL (66, s49_30L_C00_B30.png)	7	7	Pressed	1; 2; 3; 4; 5; 6; 7; 8; 9	C	6379						Male	32	49	00-000	30
Males first	Male2_b1	Male2_b1, 133	m2_p2_BL (133, s30_30L_C60_B00.png)	7	7	Pressed	1; 2; 3; 4; 5; 6; 7; 8; 9	C	3657						Male	76	30	60-135	0
Males first	Male2_b1	Male2_b1, 104	m2_p2_BL (104, s02_30L_C60_B20_68pt.png)	8	8	Pressed	1; 2; 3; 4; 5; 6; 7; 8; 9	C	2080						Male	49	2	60-068	20
Males first	Male2_b1	Male2_b1, 69	m2_p2_BL (69, s49_30L_C60_B30_68pt.png)	2	2	Pressed	1; 2; 3; 4; 5; 6; 7; 8; 9	C	2537						Male	32	49	60-068	30
Males first	Male2_b1	Male2_b1, 21	m2_p2_BL (21, s48_30L_C00_B30.png)	5	5	Pressed	1; 2; 3; 4; 5; 6; 7; 8; 9	C	1926						Male	2	48	00-000	30
Males first	Male2_b1	Male2_b1, 128	m2_p2_BL (128, s30_30L_C00_B20.png)	6	6	Pressed	1; 2; 3; 4; 5; 6; 7; 8; 9	C	1888						Male	76	30	00-000	20
Males first	Male2_b1	Male2_b1, 106	m2_p2_BL (106, s02_30L_C60_B00.png)	8	8	Pressed	1; 2; 3; 4; 5; 6; 7; 8; 9	C	1809						Male	49	2	60-135	0
Males first	Male2_b1	Male2_b1, 73	m2_p2_BL (73, s76_30L_C00_B00.png)	7	7	Pressed	1; 2; 3; 4; 5; 6; 7; 8; 9	C	2306						Male	32	76	00-000	0
Males first	Male2_b1	Male2_b1, 115	m2_p2_BL (115, s76_30L_C60_B00.png)	7	7	Pressed	1; 2; 3; 4; 5; 6; 7; 8; 9	C	1925						Male	49	76	60-135	0
Males first	break2	mid break	break		_x0003_	Pressed	(any response)	C	29687
Males first	Female_pre	Female_pre_instr	Female_pre_pic		_x0003_	Pressed	(any response)	C	27802
Males first	Female_pre	Female_pre_instr	female_pre_instr2		_x0003_	Pressed	(any response)	C	31042
Males first	Female1_b1	Female1_b1, 108	f1_p2_BL (108, s85_30L_C60_B30.png)	4	4	Pressed	1; 2; 3; 4; 5; 6; 7; 8; 9	C	4165						Female	31	85	60-135	30
Males first	Female1_b1	Female1_b1, 131	f1_p2_BL (131, s85_30L_C60_B20_68pt.png)	3	3	Pressed	1; 2; 3; 4; 5; 6; 7; 8; 9	C	3456						Female	47	85	60-068	20
Males first	Female1_b1	Female1_b1, 161	f1_p2_BL (161, s85_30L_C60_B20.png)	7	7	Pressed	1; 2; 3; 4; 5; 6; 7; 8; 9	C	2344						Female	55	85	60-135	20
Males first	Female1_b1	Female1_b1, 23	f1_p2_BL (23, s31_30L_C60_B20_68pt.png)	5	5	Pressed	1; 2; 3; 4; 5; 6; 7; 8; 9	C	2598						Female	20	31	60-068	20
Males first	Female1_b1	Female1_b1, 114	f1_p2_BL (114, s20_30L_C60_B30_68pt.png)	5	5	Pressed	1; 2; 3; 4; 5; 6; 7; 8; 9	C	2616						Female	47	20	60-068	30
Males first	Female1_b1	Female1_b1, 163	f1_p2_BL (163, s20_30L_C00_B00.png)	4	4	Pressed	1; 2; 3; 4; 5; 6; 7; 8; 9	C	2787						Female	85	20	00-000	0
Males first	Female1_b1	Female1_b1, 70	f1_p2_BL (70, s47_30L_C60_B00.png)	2	2	Pressed	1; 2; 3; 4; 5; 6; 7; 8; 9	C	2214						Female	29	47	60-135	0
Males first	Female1_b1	Female1_b1, 40	f1_p2_BL (40, s31_30L_C60_B00_68pt.png)	6	6	Pressed	1; 2; 3; 4; 5; 6; 7; 8; 9	C	2064						Female	27	31	60-068	0
Males first	Female1_b1	Female1_b1, 77	f1_p2_BL (77, s55_30L_C60_B20_68pt.png)	8	8	Pressed	1; 2; 3; 4; 5; 6; 7; 8; 9	C	2288						Female	29	55	60-068	20
Males first	Female1_b1	Female1_b1, 105	f1_p2_BL (105, s85_30L_C60_B30_68pt.png)	8	8	Pressed	1; 2; 3; 4; 5; 6; 7; 8; 9	C	3593						Female	31	85	60-068	30
Males first	Female1_b1	Female1_b1, 1	f1_p2_BL (1, s27_30L_C00_B00.png)	8	8	Pressed	1; 2; 3; 4; 5; 6; 7; 8; 9	C	2635						Female	20	27	00-000	0
Males first	Female1_b1	Female1_b1, 130	f1_p2_BL (130, s85_30L_C60_B00_68pt.png)	9	9	Pressed	1; 2; 3; 4; 5; 6; 7; 8; 9	C	2313						Female	47	85	60-068	0
Males first	Female1_b1	Female1_b1, 8	f1_p2_BL (8, s27_30L_C60_B20.png)	7	7	Pressed	1; 2; 3; 4; 5; 6; 7; 8; 9	C	4011						Female	20	27	60-135	20
Males first	Female1_b1	Female1_b1, 143	f1_p2_BL (143, s20_30L_C60_B20.png)	9	9	Pressed	1; 2; 3; 4; 5; 6; 7; 8; 9	C	2310						Female	55	20	60-135	20
Males first	Female1_b1	Female1_b1, 32	f1_p2_BL (32, s29_30L_C60_B20_68pt.png)	6	6	Pressed	1; 2; 3; 4; 5; 6; 7; 8; 9	C	2148						Female	27	29	60-068	20
Males first	Female1_b1	Female1_b1, 57	f1_p2_BL (57, s31_30L_C00_B30.png)	7	7	Pressed	1; 2; 3; 4; 5; 6; 7; 8; 9	C	1979						Female	29	31	00-000	30
Males first	Female1_b1	Female1_b1, 187	f1_p2_BL (187, s29_30L_C60_B00.png)	8	8	Pressed	1; 2; 3; 4; 5; 6; 7; 8; 9	C	2109						Female	85	29	60-135	0
Males first	Female1_b1	Female1_b1, 115	f1_p2_BL (115, s20_30L_C60_B00.png)	8	8	Pressed	1; 2; 3; 4; 5; 6; 7; 8; 9	C	3868						Female	47	20	60-135	0
Males first	Female1_b1	Female1_b1, 125	f1_p2_BL (125, s55_30L_C60_B20.png)	3	3	Pressed	1; 2; 3; 4; 5; 6; 7; 8; 9	C	9538						Female	47	55	60-135	20
Males first	Female1_b1	Female1_b1, 81	f1_p2_BL (81, s55_30L_C60_B30.png)	4	4	Pressed	1; 2; 3; 4; 5; 6; 7; 8; 9	C	2954						Female	29	55	60-135	30
Males first	Female1_b1	Female1_b1, 56	f1_p2_BL (56, s31_30L_C00_B20.png)	5	5	Pressed	1; 2; 3; 4; 5; 6; 7; 8; 9	C	3185						Female	29	31	00-000	20
Males first	Female1_b1	Female1_b1, 142	f1_p2_BL (142, s20_30L_C60_B00.png)	8	8	Pressed	1; 2; 3; 4; 5; 6; 7; 8; 9	C	3028						Female	55	20	60-135	0
Males first	Female1_b1	Female1_b1, 178	f1_p2_BL (178, s27_30L_C60_B00.png)	5	5	Pressed	1; 2; 3; 4; 5; 6; 7; 8; 9	C	2723						Female	85	27	60-135	0
Males first	Female1_b1	Female1_b1, 189	f1_p2_BL (189, s29_30L_C60_B30.png)	4	4	Pressed	1; 2; 3; 4; 5; 6; 7; 8; 9	C	1938						Female	85	29	60-135	30
Males first	Female1_b1	Female1_b1, 13	f1_p2_BL (13, s29_30L_C60_B00_68pt.png)	8	8	Pressed	1; 2; 3; 4; 5; 6; 7; 8; 9	C	2083						Female	20	29	60-068	0
Males first	Female1_b1	Female1_b1, 127	f1_p2_BL (127, s85_30L_C00_B00.png)	6	6	Pressed	1; 2; 3; 4; 5; 6; 7; 8; 9	C	1818						Female	47	85	00-000	0
Males first	Female1_b1	Female1_b1, 137	f1_p2_BL (137, s20_30L_C00_B20.png)	5	5	Pressed	1; 2; 3; 4; 5; 6; 7; 8; 9	C	2032						Female	55	20	00-000	20
Males first	Female1_b1	Female1_b1, 30	f1_p2_BL (30, s29_30L_C00_B30.png)	2	2	Pressed	1; 2; 3; 4; 5; 6; 7; 8; 9	C	2129						Female	27	29	00-000	30
Males first	Female1_b1	Female1_b1, 138	f1_p2_BL (138, s20_30L_C00_B30.png)	3	3	Pressed	1; 2; 3; 4; 5; 6; 7; 8; 9	C	1590						Female	55	20	00-000	30
Males first	Female1_b1	Female1_b1, 91	f1_p2_BL (91, s55_30L_C00_B00.png)	2	2	Pressed	1; 2; 3; 4; 5; 6; 7; 8; 9	C	2482						Female	31	55	00-000	0
Males first	Female1_b1	Female1_b1, 92	f1_p2_BL (92, s55_30L_C00_B20.png)	1	1	Pressed	1; 2; 3; 4; 5; 6; 7; 8; 9	C	2932						Female	31	55	00-000	20
Males first	Female1_b1	Female1_b1, 10	f1_p2_BL (10, s29_30L_C00_B00.png)	3	3	Pressed	1; 2; 3; 4; 5; 6; 7; 8; 9	C	2794						Female	20	29	00-000	0
Males first	Female1_b1	Female1_b1, 4	f1_p2_BL (4, s27_30L_C60_B00_68pt.png)	5	5	Pressed	1; 2; 3; 4; 5; 6; 7; 8; 9	C	2890						Female	20	27	60-068	0
Males first	Female1_b1	Female1_b1, 88	f1_p2_BL (88, s47_30L_C60_B00.png)	6	6	Pressed	1; 2; 3; 4; 5; 6; 7; 8; 9	C	3601						Female	31	47	60-135	0
Males first	Female1_b1	Female1_b1, 153	f1_p2_BL (153, s27_30L_C60_B30.png)	4	4	Pressed	1; 2; 3; 4; 5; 6; 7; 8; 9	C	1935						Female	55	27	60-135	30
Males first	Female1_b1	Female1_b1, 158	f1_p2_BL (158, s85_30L_C60_B20_68pt.png)	5	5	Pressed	1; 2; 3; 4; 5; 6; 7; 8; 9	C	1797						Female	55	85	60-068	20
Males first	Female1_b1	Female1_b1, 124	f1_p2_BL (124, s55_30L_C60_B00.png)	3	3	Pressed	1; 2; 3; 4; 5; 6; 7; 8; 9	C	1861						Female	47	55	60-135	0
Males first	Female1_b1	Female1_b1, 20	f1_p2_BL (20, s31_30L_C00_B20.png)	3	3	Pressed	1; 2; 3; 4; 5; 6; 7; 8; 9	C	1931						Female	20	31	00-000	20
Males first	Female1_b1	Female1_b1, 120	f1_p2_BL (120, s55_30L_C00_B30.png)	2	2	Pressed	1; 2; 3; 4; 5; 6; 7; 8; 9	C	2030						Female	47	55	00-000	30
Males first	Female1_b1	Female1_b1, 82	f1_p2_BL (82, s47_30L_C00_B00.png)	2	2	Pressed	1; 2; 3; 4; 5; 6; 7; 8; 9	C	1540						Female	31	47	00-000	0
Males first	Female1_b1	Female1_b1, 152	f1_p2_BL (152, s27_30L_C60_B20.png)	3	3	Pressed	1; 2; 3; 4; 5; 6; 7; 8; 9	C	1970						Female	55	27	60-135	20
Males first	Female1_b1	Female1_b1, 107	f1_p2_BL (107, s85_30L_C60_B20.png)	4	4	Pressed	1; 2; 3; 4; 5; 6; 7; 8; 9	C	1681						Female	31	85	60-135	20
Males first	Female1_b1	Female1_b1, 66	f1_p2_BL (66, s47_30L_C00_B30.png)	5	5	Pressed	1; 2; 3; 4; 5; 6; 7; 8; 9	C	1933						Female	29	47	00-000	30
Males first	Female1_b1	Female1_b1, 164	f1_p2_BL (164, s20_30L_C00_B20.png)	5	5	Pressed	1; 2; 3; 4; 5; 6; 7; 8; 9	C	1307						Female	85	20	00-000	20
Males first	Female1_b1	Female1_b1, 72	f1_p2_BL (72, s47_30L_C60_B30.png)	3	3	Pressed	1; 2; 3; 4; 5; 6; 7; 8; 9	C	1385						Female	29	47	60-135	30
Males first	Female1_b1	Female1_b1, 86	f1_p2_BL (86, s47_30L_C60_B20_68pt.png)	4	4	Pressed	1; 2; 3; 4; 5; 6; 7; 8; 9	C	2023						Female	31	47	60-068	20
Males first	Female1_b1	Female1_b1, 43	f1_p2_BL (43, s31_30L_C60_B00.png)	3	3	Pressed	1; 2; 3; 4; 5; 6; 7; 8; 9	C	1449						Female	27	31	60-135	0
Males first	Female1_b1	Female1_b1, 94	f1_p2_BL (94, s55_30L_C60_B00_68pt.png)	2	2	Pressed	1; 2; 3; 4; 5; 6; 7; 8; 9	C	1659						Female	31	55	60-068	0
Males first	Female1_b1	Female1_b1, 102	f1_p2_BL (102, s85_30L_C00_B30.png)	6	6	Pressed	1; 2; 3; 4; 5; 6; 7; 8; 9	C	2082						Female	31	85	00-000	30
Males first	Female1_b1	Female1_b1, 2	f1_p2_BL (2, s27_30L_C00_B20.png)	7	7	Pressed	1; 2; 3; 4; 5; 6; 7; 8; 9	C	2051						Female	20	27	00-000	20
Males first	Female1_b1	Female1_b1, 104	f1_p2_BL (104, s85_30L_C60_B20_68pt.png)	7	7	Pressed	1; 2; 3; 4; 5; 6; 7; 8; 9	C	2010						Female	31	85	60-068	20
Males first	Female1_b1	Female1_b1, 58	f1_p2_BL (58, s31_30L_C60_B00_68pt.png)	5	5	Pressed	1; 2; 3; 4; 5; 6; 7; 8; 9	C	1741						Female	29	31	60-068	0
Males first	Female1_b1	Female1_b1, 11	f1_p2_BL (11, s29_30L_C00_B20.png)	7	7	Pressed	1; 2; 3; 4; 5; 6; 7; 8; 9	C	2094						Female	20	29	00-000	20
Males first	Female1_b1	Female1_b1, 111	f1_p2_BL (111, s20_30L_C00_B30.png)	4	4	Pressed	1; 2; 3; 4; 5; 6; 7; 8; 9	C	1617						Female	47	20	00-000	30
Males first	Female1_b1	Female1_b1, 14	f1_p2_BL (14, s29_30L_C60_B20_68pt.png)	6	6	Pressed	1; 2; 3; 4; 5; 6; 7; 8; 9	C	1569						Female	20	29	60-068	20
Males first	Female1_b1	Female1_b1, 61	f1_p2_BL (61, s31_30L_C60_B00.png)	3	3	Pressed	1; 2; 3; 4; 5; 6; 7; 8; 9	C	1870						Female	29	31	60-135	0
Males first	Female1_b1	Female1_b1, 51	f1_p2_BL (51, s47_30L_C60_B30_68pt.png)	2	2	Pressed	1; 2; 3; 4; 5; 6; 7; 8; 9	C	2694						Female	27	47	60-068	30
Males first	Female1_b1	Female1_b1, 155	f1_p2_BL (155, s85_30L_C00_B20.png)	7	7	Pressed	1; 2; 3; 4; 5; 6; 7; 8; 9	C	2309						Female	55	85	00-000	20
Males first	Female1_b1	Female1_b1, 28	f1_p2_BL (28, s29_30L_C00_B00.png)	6	6	Pressed	1; 2; 3; 4; 5; 6; 7; 8; 9	C	2197						Female	27	29	00-000	0
Males first	Female1_b1	Female1_b1, 145	f1_p2_BL (145, s27_30L_C00_B00.png)	4	4	Pressed	1; 2; 3; 4; 5; 6; 7; 8; 9	C	2427						Female	55	27	00-000	0
Males first	Female1_b1	Female1_b1, 75	f1_p2_BL (75, s55_30L_C00_B30.png)	5	5	Pressed	1; 2; 3; 4; 5; 6; 7; 8; 9	C	3716						Female	29	55	00-000	30
Males first	Female1_b1	Female1_b1, 101	f1_p2_BL (101, s85_30L_C00_B20.png)	6	6	Pressed	1; 2; 3; 4; 5; 6; 7; 8; 9	C	4014						Female	31	85	00-000	20
Males first	Female1_b1	Female1_b1, 38	f1_p2_BL (38, s31_30L_C00_B20.png)	5	5	Pressed	1; 2; 3; 4; 5; 6; 7; 8; 9	C	2071						Female	27	31	00-000	20
Males first	Female1_b1	Female1_b1, 33	f1_p2_BL (33, s29_30L_C60_B30_68pt.png)	3	3	Pressed	1; 2; 3; 4; 5; 6; 7; 8; 9	C	2693						Female	27	29	60-068	30
Males first	Female1_b1	Female1_b1, 109	f1_p2_BL (109, s20_30L_C00_B00.png)	4	4	Pressed	1; 2; 3; 4; 5; 6; 7; 8; 9	C	3175						Female	47	20	00-000	0
Males first	Female1_b1	Female1_b1, 100	f1_p2_BL (100, s85_30L_C00_B00.png)	7	7	Pressed	1; 2; 3; 4; 5; 6; 7; 8; 9	C	3048						Female	31	85	00-000	0
Males first	Female1_b1	Female1_b1, 136	f1_p2_BL (136, s20_30L_C00_B00.png)	2	2	Pressed	1; 2; 3; 4; 5; 6; 7; 8; 9	C	3706						Female	55	20	00-000	0
Males first	Female1_b1	Female1_b1, 103	f1_p2_BL (103, s85_30L_C60_B00_68pt.png)	8	8	Pressed	1; 2; 3; 4; 5; 6; 7; 8; 9	C	2485						Female	31	85	60-068	0
Males first	Female1_b1	Female1_b1, 49	f1_p2_BL (49, s47_30L_C60_B00_68pt.png)	6	6	Pressed	1; 2; 3; 4; 5; 6; 7; 8; 9	C	2975						Female	27	47	60-068	0
Males first	Female1_b1	Female1_b1, 98	f1_p2_BL (98, s55_30L_C60_B20.png)	4	4	Pressed	1; 2; 3; 4; 5; 6; 7; 8; 9	C	2315						Female	31	55	60-135	20
Males first	Female1_b1	Female1_b1, 168	f1_p2_BL (168, s20_30L_C60_B30_68pt.png)	2	2	Pressed	1; 2; 3; 4; 5; 6; 7; 8; 9	C	2545						Female	85	20	60-068	30
Males first	Female1_b1	Female1_b1, 150	f1_p2_BL (150, s27_30L_C60_B30_68pt.png)	2	2	Pressed	1; 2; 3; 4; 5; 6; 7; 8; 9	C	5629						Female	55	27	60-068	30
Males first	Female1_b1	Female1_b1, 24	f1_p2_BL (24, s31_30L_C60_B30_68pt.png)	2	2	Pressed	1; 2; 3; 4; 5; 6; 7; 8; 9	C	1886						Female	20	31	60-068	30
Males first	Female1_b1	Female1_b1, 9	f1_p2_BL (9, s27_30L_C60_B30.png)	3	3	Pressed	1; 2; 3; 4; 5; 6; 7; 8; 9	C	4866						Female	20	27	60-135	30
Males first	Female1_b1	Female1_b1, 34	f1_p2_BL (34, s29_30L_C60_B00.png)	1	1	Pressed	1; 2; 3; 4; 5; 6; 7; 8; 9	C	3266						Female	27	29	60-135	0
Males first	Female1_b1	Female1_b1, 144	f1_p2_BL (144, s20_30L_C60_B30.png)	2	2	Pressed	1; 2; 3; 4; 5; 6; 7; 8; 9	C	2765						Female	55	20	60-135	30
Males first	Female1_b1	Female1_b1, 83	f1_p2_BL (83, s47_30L_C00_B20.png)	4	4	Pressed	1; 2; 3; 4; 5; 6; 7; 8; 9	C	2765						Female	31	47	00-000	20
Males first	Female1_b1	Female1_b1, 129	f1_p2_BL (129, s85_30L_C00_B30.png)	1	1	Pressed	1; 2; 3; 4; 5; 6; 7; 8; 9	C	4361						Female	47	85	00-000	30
Males first	Female1_b1	Female1_b1, 84	f1_p2_BL (84, s47_30L_C00_B30.png)	5	5	Pressed	1; 2; 3; 4; 5; 6; 7; 8; 9	C	2214						Female	31	47	00-000	30
Males first	Female1_b1	Female1_b1, 26	f1_p2_BL (26, s31_30L_C60_B20.png)	6	6	Pressed	1; 2; 3; 4; 5; 6; 7; 8; 9	C	3369						Female	20	31	60-135	20
Males first	Female1_b1	Female1_b1, 174	f1_p2_BL (174, s27_30L_C00_B30.png)	7	7	Pressed	1; 2; 3; 4; 5; 6; 7; 8; 9	C	2211						Female	85	27	00-000	30
Males first	Female1_b1	Female1_b1, 21	f1_p2_BL (21, s31_30L_C00_B30.png)	6	6	Pressed	1; 2; 3; 4; 5; 6; 7; 8; 9	C	2463						Female	20	31	00-000	30
Males first	Female1_b1	Female1_b1, 5	f1_p2_BL (5, s27_30L_C60_B20_68pt.png)	8	8	Pressed	1; 2; 3; 4; 5; 6; 7; 8; 9	C	2213						Female	20	27	60-068	20
Males first	Female1_b1	Female1_b1, 3	f1_p2_BL (3, s27_30L_C00_B30.png)	6	6	Pressed	1; 2; 3; 4; 5; 6; 7; 8; 9	C	2605						Female	20	27	00-000	30
Males first	Female1_b1	Female1_b1, 15	f1_p2_BL (15, s29_30L_C60_B30_68pt.png)	7	7	Pressed	1; 2; 3; 4; 5; 6; 7; 8; 9	C	2126						Female	20	29	60-068	30
Males first	Female1_b1	Female1_b1, 112	f1_p2_BL (112, s20_30L_C60_B00_68pt.png)	4	4	Pressed	1; 2; 3; 4; 5; 6; 7; 8; 9	C	2551						Female	47	20	60-068	0
Males first	Female1_b1	Female1_b1, 68	f1_p2_BL (68, s47_30L_C60_B20_68pt.png)	3	3	Pressed	1; 2; 3; 4; 5; 6; 7; 8; 9	C	2630						Female	29	47	60-068	20
Males first	Female1_b1	Female1_b1, 67	f1_p2_BL (67, s47_30L_C60_B00_68pt.png)	4	4	Pressed	1; 2; 3; 4; 5; 6; 7; 8; 9	C	1860						Female	29	47	60-068	0
Males first	Female1_b1	Female1_b1, 37	f1_p2_BL (37, s31_30L_C00_B00.png)	1	1	Pressed	1; 2; 3; 4; 5; 6; 7; 8; 9	C	2530						Female	27	31	00-000	0
Males first	Female1_b1	Female1_b1, 141	f1_p2_BL (141, s20_30L_C60_B30_68pt.png)	7	7	Pressed	1; 2; 3; 4; 5; 6; 7; 8; 9	C	2139						Female	55	20	60-068	30
Males first	Female1_b1	Female1_b1, 54	f1_p2_BL (54, s47_30L_C60_B30.png)	4	4	Pressed	1; 2; 3; 4; 5; 6; 7; 8; 9	C	2004						Female	27	47	60-135	30
Males first	Female1_b1	Female1_b1, 22	f1_p2_BL (22, s31_30L_C60_B00_68pt.png)	6	6	Pressed	1; 2; 3; 4; 5; 6; 7; 8; 9	C	3432						Female	20	31	60-068	0
Males first	Female1_b1	Female1_b1, 134	f1_p2_BL (134, s85_30L_C60_B20.png)	7	7	Pressed	1; 2; 3; 4; 5; 6; 7; 8; 9	C	2410						Female	47	85	60-135	20
Males first	Female1_b1	Female1_b1, 122	f1_p2_BL (122, s55_30L_C60_B20_68pt.png)	8	8	Pressed	1; 2; 3; 4; 5; 6; 7; 8; 9	C	5662						Female	47	55	60-068	20
Males first	Female1_b1	Female1_b1, 128	f1_p2_BL (128, s85_30L_C00_B20.png)	7	7	Pressed	1; 2; 3; 4; 5; 6; 7; 8; 9	C	2132						Female	47	85	00-000	20
Males first	Female1_b1	Female1_b1, 162	f1_p2_BL (162, s85_30L_C60_B30.png)	7	7	Pressed	1; 2; 3; 4; 5; 6; 7; 8; 9	C	2042						Female	55	85	60-135	30
Males first	Female1_b1	Female1_b1, 135	f1_p2_BL (135, s85_30L_C60_B30.png)	6	6	Pressed	1; 2; 3; 4; 5; 6; 7; 8; 9	C	2601						Female	47	85	60-135	30
Males first	Female1_b1	Female1_b1, 25	f1_p2_BL (25, s31_30L_C60_B00.png)	5	5	Pressed	1; 2; 3; 4; 5; 6; 7; 8; 9	C	1657						Female	20	31	60-135	0
Males first	Female1_b1	Female1_b1, 85	f1_p2_BL (85, s47_30L_C60_B00_68pt.png)	6	6	Pressed	1; 2; 3; 4; 5; 6; 7; 8; 9	C	2531						Female	31	47	60-068	0
Males first	Female1_b1	Female1_b1, 17	f1_p2_BL (17, s29_30L_C60_B20.png)	7	7	Pressed	1; 2; 3; 4; 5; 6; 7; 8; 9	C	2536						Female	20	29	60-135	20
Males first	Female1_b1	Female1_b1, 69	f1_p2_BL (69, s47_30L_C60_B30_68pt.png)	4	4	Pressed	1; 2; 3; 4; 5; 6; 7; 8; 9	C	2793						Female	29	47	60-068	30
Males first	Female1_b1	Female1_b1, 170	f1_p2_BL (170, s20_30L_C60_B20.png)	8	8	Pressed	1; 2; 3; 4; 5; 6; 7; 8; 9	C	2916						Female	85	20	60-135	20
Males first	Female1_b1	Female1_b1, 6	f1_p2_BL (6, s27_30L_C60_B30_68pt.png)	4	4	Pressed	1; 2; 3; 4; 5; 6; 7; 8; 9	C	2972						Female	20	27	60-068	30
Males first	Female1_b1	Female1_b1, 132	f1_p2_BL (132, s85_30L_C60_B30_68pt.png)	6	6	Pressed	1; 2; 3; 4; 5; 6; 7; 8; 9	C	2197						Female	47	85	60-068	30
Males first	Female1_b1	Female1_b1, 140	f1_p2_BL (140, s20_30L_C60_B20_68pt.png)	5	5	Pressed	1; 2; 3; 4; 5; 6; 7; 8; 9	C	3770						Female	55	20	60-068	20
Males first	Female1_b1	Female1_b1, 80	f1_p2_BL (80, s55_30L_C60_B20.png)	7	7	Pressed	1; 2; 3; 4; 5; 6; 7; 8; 9	C	2962						Female	29	55	60-135	20
Males first	Female1_b1	Female1_b1, 79	f1_p2_BL (79, s55_30L_C60_B00.png)	7	7	Pressed	1; 2; 3; 4; 5; 6; 7; 8; 9	C	2121						Female	29	55	60-135	0
Males first	Female1_b1	Female1_b1, 133	f1_p2_BL (133, s85_30L_C60_B00.png)	5	5	Pressed	1; 2; 3; 4; 5; 6; 7; 8; 9	C	3426						Female	47	85	60-135	0
Males first	Female1_b1	Female1_b1, 55	f1_p2_BL (55, s31_30L_C00_B00.png)	4	4	Pressed	1; 2; 3; 4; 5; 6; 7; 8; 9	C	2098						Female	29	31	00-000	0
Males first	Female1_b1	Female1_b1, 146	f1_p2_BL (146, s27_30L_C00_B20.png)	4	4	Pressed	1; 2; 3; 4; 5; 6; 7; 8; 9	C	1531						Female	55	27	00-000	20
Males first	Female1_b1	Female1_b1, 16	f1_p2_BL (16, s29_30L_C60_B00.png)	6	6	Pressed	1; 2; 3; 4; 5; 6; 7; 8; 9	C	1843						Female	20	29	60-135	0
Males first	Female1_b1	Female1_b1, 47	f1_p2_BL (47, s47_30L_C00_B20.png)	3	3	Pressed	1; 2; 3; 4; 5; 6; 7; 8; 9	C	2012						Female	27	47	00-000	20
Males first	Female1_b1	Female1_b1, 176	f1_p2_BL (176, s27_30L_C60_B20_68pt.png)	7	7	Pressed	1; 2; 3; 4; 5; 6; 7; 8; 9	C	1740						Female	85	27	60-068	20
Males first	Female1_b1	Female1_b1, 42	f1_p2_BL (42, s31_30L_C60_B30_68pt.png)	3	3	Pressed	1; 2; 3; 4; 5; 6; 7; 8; 9	C	1485						Female	27	31	60-068	30
Males first	Female1_b1	Female1_b1, 117	f1_p2_BL (117, s20_30L_C60_B30.png)	7	7	Pressed	1; 2; 3; 4; 5; 6; 7; 8; 9	C	2686						Female	47	20	60-135	30
Males first	Female1_b1	Female1_b1, 29	f1_p2_BL (29, s29_30L_C00_B20.png)	3	3	Pressed	1; 2; 3; 4; 5; 6; 7; 8; 9	C	1465						Female	27	29	00-000	20
Males first	Female1_b1	Female1_b1, 171	f1_p2_BL (171, s20_30L_C60_B30.png)	2	2	Pressed	1; 2; 3; 4; 5; 6; 7; 8; 9	C	3153						Female	85	20	60-135	30
Males first	Female1_b1	Female1_b1, 35	f1_p2_BL (35, s29_30L_C60_B20.png)	2	2	Pressed	1; 2; 3; 4; 5; 6; 7; 8; 9	C	2243						Female	27	29	60-135	20
Males first	Female1_b1	Female1_b1, 185	f1_p2_BL (185, s29_30L_C60_B20_68pt.png)	6	6	Pressed	1; 2; 3; 4; 5; 6; 7; 8; 9	C	2277						Female	85	29	60-068	20
Males first	Female1_b1	Female1_b1, 89	f1_p2_BL (89, s47_30L_C60_B20.png)	5	5	Pressed	1; 2; 3; 4; 5; 6; 7; 8; 9	C	3855						Female	31	47	60-135	20
Males first	Female1_b1	Female1_b1, 73	f1_p2_BL (73, s55_30L_C00_B00.png)	5	5	Pressed	1; 2; 3; 4; 5; 6; 7; 8; 9	C	2047						Female	29	55	00-000	0
Males first	Female1_b1	Female1_b1, 118	f1_p2_BL (118, s55_30L_C00_B00.png)	3	3	Pressed	1; 2; 3; 4; 5; 6; 7; 8; 9	C	1655						Female	47	55	00-000	0
Males first	Female1_b1	Female1_b1, 53	f1_p2_BL (53, s47_30L_C60_B20.png)	2	2	Pressed	1; 2; 3; 4; 5; 6; 7; 8; 9	C	1730						Female	27	47	60-135	20
Males first	Female1_b1	Female1_b1, 18	f1_p2_BL (18, s29_30L_C60_B30.png)	3	3	Pressed	1; 2; 3; 4; 5; 6; 7; 8; 9	C	1717						Female	20	29	60-135	30
Males first	Female1_b1	Female1_b1, 60	f1_p2_BL (60, s31_30L_C60_B30_68pt.png)	3	3	Pressed	1; 2; 3; 4; 5; 6; 7; 8; 9	C	1702						Female	29	31	60-068	30
Males first	Female1_b1	Female1_b1, 7	f1_p2_BL (7, s27_30L_C60_B00.png)	4	4	Pressed	1; 2; 3; 4; 5; 6; 7; 8; 9	C	1576						Female	20	27	60-135	0
Males first	Female1_b1	Female1_b1, 59	f1_p2_BL (59, s31_30L_C60_B20_68pt.png)	3	3	Pressed	1; 2; 3; 4; 5; 6; 7; 8; 9	C	1266						Female	29	31	60-068	20
Males first	Female1_b1	Female1_b1, 62	f1_p2_BL (62, s31_30L_C60_B20.png)	4	4	Pressed	1; 2; 3; 4; 5; 6; 7; 8; 9	C	2209						Female	29	31	60-135	20
Males first	Female1_b1	Female1_b1, 148	f1_p2_BL (148, s27_30L_C60_B00_68pt.png)	3	3	Pressed	1; 2; 3; 4; 5; 6; 7; 8; 9	C	2154						Female	55	27	60-068	0
Males first	Female1_b1	Female1_b1, 87	f1_p2_BL (87, s47_30L_C60_B30_68pt.png)	4	4	Pressed	1; 2; 3; 4; 5; 6; 7; 8; 9	C	2177						Female	31	47	60-068	30
Males first	Female1_b1	Female1_b1, 50	f1_p2_BL (50, s47_30L_C60_B20_68pt.png)	7	7	Pressed	1; 2; 3; 4; 5; 6; 7; 8; 9	C	2329						Female	27	47	60-068	20
Males first	Female1_b1	Female1_b1, 74	f1_p2_BL (74, s55_30L_C00_B20.png)	6	6	Pressed	1; 2; 3; 4; 5; 6; 7; 8; 9	C	2103						Female	29	55	00-000	20
Males first	Female1_b1	Female1_b1, 27	f1_p2_BL (27, s31_30L_C60_B30.png)	7	7	Pressed	1; 2; 3; 4; 5; 6; 7; 8; 9	C	3622						Female	20	31	60-135	30
Males first	Female1_b1	Female1_b1, 99	f1_p2_BL (99, s55_30L_C60_B30.png)	8	8	Pressed	1; 2; 3; 4; 5; 6; 7; 8; 9	C	2643						Female	31	55	60-135	30
Males first	Female1_b1	Female1_b1, 186	f1_p2_BL (186, s29_30L_C60_B30_68pt.png)	3	3	Pressed	1; 2; 3; 4; 5; 6; 7; 8; 9	C	2480						Female	85	29	60-068	30
Males first	Female1_b1	Female1_b1, 19	f1_p2_BL (19, s31_30L_C00_B00.png)	5	5	Pressed	1; 2; 3; 4; 5; 6; 7; 8; 9	C	2944						Female	20	31	00-000	0
Males first	Female1_b1	Female1_b1, 126	f1_p2_BL (126, s55_30L_C60_B30.png)	3	3	Pressed	1; 2; 3; 4; 5; 6; 7; 8; 9	C	3488						Female	47	55	60-135	30
Males first	Female1_b1	Female1_b1, 78	f1_p2_BL (78, s55_30L_C60_B30_68pt.png)	6	6	Pressed	1; 2; 3; 4; 5; 6; 7; 8; 9	C	2173						Female	29	55	60-068	30
Males first	Female1_b1	Female1_b1, 156	f1_p2_BL (156, s85_30L_C00_B30.png)	8	8	Pressed	1; 2; 3; 4; 5; 6; 7; 8; 9	C	4527						Female	55	85	00-000	30
Males first	Female1_b1	Female1_b1, 44	f1_p2_BL (44, s31_30L_C60_B20.png)	4	4	Pressed	1; 2; 3; 4; 5; 6; 7; 8; 9	C	2121						Female	27	31	60-135	20
Males first	Female1_b1	Female1_b1, 48	f1_p2_BL (48, s47_30L_C00_B30.png)	2	2	Pressed	1; 2; 3; 4; 5; 6; 7; 8; 9	C	2856						Female	27	47	00-000	30
Males first	Female1_b1	Female1_b1, 63	f1_p2_BL (63, s31_30L_C60_B30.png)	3	3	Pressed	1; 2; 3; 4; 5; 6; 7; 8; 9	C	1657						Female	29	31	60-135	30
Males first	Female1_b1	Female1_b1, 121	f1_p2_BL (121, s55_30L_C60_B00_68pt.png)	5	5	Pressed	1; 2; 3; 4; 5; 6; 7; 8; 9	C	1958						Female	47	55	60-068	0
Males first	Female1_b1	Female1_b1, 177	f1_p2_BL (177, s27_30L_C60_B30_68pt.png)	3	3	Pressed	1; 2; 3; 4; 5; 6; 7; 8; 9	C	2502						Female	85	27	60-068	30
Males first	Female1_b1	Female1_b1, 46	f1_p2_BL (46, s47_30L_C00_B00.png)	3	3	Pressed	1; 2; 3; 4; 5; 6; 7; 8; 9	C	2063						Female	27	47	00-000	0
Males first	Female1_b1	Female1_b1, 188	f1_p2_BL (188, s29_30L_C60_B20.png)	6	6	Pressed	1; 2; 3; 4; 5; 6; 7; 8; 9	C	1626						Female	85	29	60-135	20
Males first	Female1_b1	Female1_b1, 106	f1_p2_BL (106, s85_30L_C60_B00.png)	7	7	Pressed	1; 2; 3; 4; 5; 6; 7; 8; 9	C	1623						Female	31	85	60-135	0
Males first	Female1_b1	Female1_b1, 113	f1_p2_BL (113, s20_30L_C60_B20_68pt.png)	6	6	Pressed	1; 2; 3; 4; 5; 6; 7; 8; 9	C	2302						Female	47	20	60-068	20
Males first	Female1_b1	Female1_b1, 110	f1_p2_BL (110, s20_30L_C00_B20.png)	8	8	Pressed	1; 2; 3; 4; 5; 6; 7; 8; 9	C	2072						Female	47	20	00-000	20
Males first	Female1_b1	Female1_b1, 175	f1_p2_BL (175, s27_30L_C60_B00_68pt.png)	9	9	Pressed	1; 2; 3; 4; 5; 6; 7; 8; 9	C	1547						Female	85	27	60-068	0
Males first	Female1_b1	Female1_b1, 169	f1_p2_BL (169, s20_30L_C60_B00.png)	6	6	Pressed	1; 2; 3; 4; 5; 6; 7; 8; 9	C	1855						Female	85	20	60-135	0
Males first	Female1_b1	Female1_b1, 160	f1_p2_BL (160, s85_30L_C60_B00.png)	9	9	Pressed	1; 2; 3; 4; 5; 6; 7; 8; 9	C	2240						Female	55	85	60-135	0
Males first	Female1_b1	Female1_b1, 167	f1_p2_BL (167, s20_30L_C60_B20_68pt.png)	8	8	Pressed	1; 2; 3; 4; 5; 6; 7; 8; 9	C	1766						Female	85	20	60-068	20
Males first	Female1_b1	Female1_b1, 90	f1_p2_BL (90, s47_30L_C60_B30.png)	4	4	Pressed	1; 2; 3; 4; 5; 6; 7; 8; 9	C	3267						Female	31	47	60-135	30
Males first	Female1_b1	Female1_b1, 39	f1_p2_BL (39, s31_30L_C00_B30.png)	5	5	Pressed	1; 2; 3; 4; 5; 6; 7; 8; 9	C	1785						Female	27	31	00-000	30
Males first	Female1_b1	Female1_b1, 64	f1_p2_BL (64, s47_30L_C00_B00.png)	2	2	Pressed	1; 2; 3; 4; 5; 6; 7; 8; 9	C	1671						Female	29	47	00-000	0
Males first	Female1_b1	Female1_b1, 65	f1_p2_BL (65, s47_30L_C00_B20.png)	2	2	Pressed	1; 2; 3; 4; 5; 6; 7; 8; 9	C	1243						Female	29	47	00-000	20
Males first	Female1_b1	Female1_b1, 184	f1_p2_BL (184, s29_30L_C60_B00_68pt.png)	6	6	Pressed	1; 2; 3; 4; 5; 6; 7; 8; 9	C	2261						Female	85	29	60-068	0
Males first	Female1_b1	Female1_b1, 182	f1_p2_BL (182, s29_30L_C00_B20.png)	6	6	Pressed	1; 2; 3; 4; 5; 6; 7; 8; 9	C	2258						Female	85	29	00-000	20
Males first	Female1_b1	Female1_b1, 172	f1_p2_BL (172, s27_30L_C00_B00.png)	6	6	Pressed	1; 2; 3; 4; 5; 6; 7; 8; 9	C	1413						Female	85	27	00-000	0
Males first	Female1_b1	Female1_b1, 119	f1_p2_BL (119, s55_30L_C00_B20.png)	5	5	Pressed	1; 2; 3; 4; 5; 6; 7; 8; 9	C	2119						Female	47	55	00-000	20
Males first	Female1_b1	Female1_b1, 116	f1_p2_BL (116, s20_30L_C60_B20.png)	4	4	Pressed	1; 2; 3; 4; 5; 6; 7; 8; 9	C	4372						Female	47	20	60-135	20
Males first	Female1_b1	Female1_b1, 147	f1_p2_BL (147, s27_30L_C00_B30.png)	1	1	Pressed	1; 2; 3; 4; 5; 6; 7; 8; 9	C	2336						Female	55	27	00-000	30
Males first	Female1_b1	Female1_b1, 96	f1_p2_BL (96, s55_30L_C60_B30_68pt.png)	5	5	Pressed	1; 2; 3; 4; 5; 6; 7; 8; 9	C	1901						Female	31	55	60-068	30
Males first	Female1_b1	Female1_b1, 12	f1_p2_BL (12, s29_30L_C00_B30.png)	3	3	Pressed	1; 2; 3; 4; 5; 6; 7; 8; 9	C	1834						Female	20	29	00-000	30
Males first	Female1_b1	Female1_b1, 123	f1_p2_BL (123, s55_30L_C60_B30_68pt.png)	7	7	Pressed	1; 2; 3; 4; 5; 6; 7; 8; 9	C	2295						Female	47	55	60-068	30
Males first	Female1_b1	Female1_b1, 179	f1_p2_BL (179, s27_30L_C60_B20.png)	6	6	Pressed	1; 2; 3; 4; 5; 6; 7; 8; 9	C	2631						Female	85	27	60-135	20
Males first	Female1_b1	Female1_b1, 165	f1_p2_BL (165, s20_30L_C00_B30.png)	3	3	Pressed	1; 2; 3; 4; 5; 6; 7; 8; 9	C	2082						Female	85	20	00-000	30
Males first	Female1_b1	Female1_b1, 157	f1_p2_BL (157, s85_30L_C60_B00_68pt.png)	4	4	Pressed	1; 2; 3; 4; 5; 6; 7; 8; 9	C	2097						Female	55	85	60-068	0
Males first	Female1_b1	Female1_b1, 166	f1_p2_BL (166, s20_30L_C60_B00_68pt.png)	4	4	Pressed	1; 2; 3; 4; 5; 6; 7; 8; 9	C	2473						Female	85	20	60-068	0
Males first	Female1_b1	Female1_b1, 76	f1_p2_BL (76, s55_30L_C60_B00_68pt.png)	5	5	Pressed	1; 2; 3; 4; 5; 6; 7; 8; 9	C	1625						Female	29	55	60-068	0
Males first	Female1_b1	Female1_b1, 181	f1_p2_BL (181, s29_30L_C00_B00.png)	5	5	Pressed	1; 2; 3; 4; 5; 6; 7; 8; 9	C	1435						Female	85	29	00-000	0
Males first	Female1_b1	Female1_b1, 151	f1_p2_BL (151, s27_30L_C60_B00.png)	7	7	Pressed	1; 2; 3; 4; 5; 6; 7; 8; 9	C	2271						Female	55	27	60-135	0
Males first	Female1_b1	Female1_b1, 173	f1_p2_BL (173, s27_30L_C00_B20.png)	6	6	Pressed	1; 2; 3; 4; 5; 6; 7; 8; 9	C	1840						Female	85	27	00-000	20
Males first	Female1_b1	Female1_b1, 149	f1_p2_BL (149, s27_30L_C60_B20_68pt.png)	6	6	Pressed	1; 2; 3; 4; 5; 6; 7; 8; 9	C	1350						Female	55	27	60-068	20
Males first	Female1_b1	Female1_b1, 97	f1_p2_BL (97, s55_30L_C60_B00.png)	7	7	Pressed	1; 2; 3; 4; 5; 6; 7; 8; 9	C	2390						Female	31	55	60-135	0
Males first	Female1_b1	Female1_b1, 71	f1_p2_BL (71, s47_30L_C60_B20.png)	7	7	Pressed	1; 2; 3; 4; 5; 6; 7; 8; 9	C	1455						Female	29	47	60-135	20
Males first	Female1_b1	Female1_b1, 159	f1_p2_BL (159, s85_30L_C60_B30_68pt.png)	8	8	Pressed	1; 2; 3; 4; 5; 6; 7; 8; 9	C	1548						Female	55	85	60-068	30
Males first	Female1_b1	Female1_b1, 31	f1_p2_BL (31, s29_30L_C60_B00_68pt.png)	3	3	Pressed	1; 2; 3; 4; 5; 6; 7; 8; 9	C	1728						Female	27	29	60-068	0
Males first	Female1_b1	Female1_b1, 41	f1_p2_BL (41, s31_30L_C60_B20_68pt.png)	3	3	Pressed	1; 2; 3; 4; 5; 6; 7; 8; 9	C	1174						Female	27	31	60-068	20
Males first	Female1_b1	Female1_b1, 154	f1_p2_BL (154, s85_30L_C00_B00.png)	4	4	Pressed	1; 2; 3; 4; 5; 6; 7; 8; 9	C	2094						Female	55	85	00-000	0
Males first	Female1_b1	Female1_b1, 45	f1_p2_BL (45, s31_30L_C60_B30.png)	3	3	Pressed	1; 2; 3; 4; 5; 6; 7; 8; 9	C	2303						Female	27	31	60-135	30
Males first	Female1_b1	Female1_b1, 93	f1_p2_BL (93, s55_30L_C00_B30.png)	3	3	Pressed	1; 2; 3; 4; 5; 6; 7; 8; 9	C	2109						Female	31	55	00-000	30
Males first	Female1_b1	Female1_b1, 139	f1_p2_BL (139, s20_30L_C60_B00_68pt.png)	3	3	Pressed	1; 2; 3; 4; 5; 6; 7; 8; 9	C	1329						Female	55	20	60-068	0
Males first	Female1_b1	Female1_b1, 95	f1_p2_BL (95, s55_30L_C60_B20_68pt.png)	3	3	Pressed	1; 2; 3; 4; 5; 6; 7; 8; 9	C	1421						Female	31	55	60-068	20
Males first	Female1_b1	Female1_b1, 183	f1_p2_BL (183, s29_30L_C00_B30.png)	5	5	Pressed	1; 2; 3; 4; 5; 6; 7; 8; 9	C	2400						Female	85	29	00-000	30
Males first	Female1_b1	Female1_b1, 36	f1_p2_BL (36, s29_30L_C60_B30.png)	4	4	Pressed	1; 2; 3; 4; 5; 6; 7; 8; 9	C	2443						Female	27	29	60-135	30
Males first	Female1_b1	Female1_b1, 180	f1_p2_BL (180, s27_30L_C60_B30.png)	6	6	Pressed	1; 2; 3; 4; 5; 6; 7; 8; 9	C	1670						Female	85	27	60-135	30
Males first	Female1_b1	Female1_b1, 52	f1_p2_BL (52, s47_30L_C60_B00.png)	3	3	Pressed	1; 2; 3; 4; 5; 6; 7; 8; 9	C	1996						Female	27	47	60-135	0
Males first	break3	female break	female break		_x0003_	Pressed	(any response)	C	18300
Males first	Female2_b1	Female2_b1, 109	f2_p2_BL (109, s75_30L_C00_B00.png)	2	2	Pressed	1; 2; 3; 4; 5; 6; 7; 8; 9	C	3617						Female	71	75	00-000	0
Males first	Female2_b1	Female2_b1, 115	f2_p2_BL (115, s75_30L_C60_B00.png)	3	3	Pressed	1; 2; 3; 4; 5; 6; 7; 8; 9	C	1955						Female	71	75	60-135	0
Males first	Female2_b1	Female2_b1, 89	f2_p2_BL (89, s71_30L_C60_B20.png)	4	4	Pressed	1; 2; 3; 4; 5; 6; 7; 8; 9	C	1558						Female	33	71	60-135	20
Males first	Female2_b1	Female2_b1, 121	f2_p2_BL (121, s08_30L_C60_B00_68pt.png)	9	9	Pressed	1; 2; 3; 4; 5; 6; 7; 8; 9	C	2044						Female	75	8	60-068	0
Males first	Female2_b1	Female2_b1, 90	f2_p2_BL (90, s71_30L_C60_B30.png)	8	8	Pressed	1; 2; 3; 4; 5; 6; 7; 8; 9	C	2068						Female	33	71	60-135	30
Males first	Female2_b1	Female2_b1, 17	f2_p2_BL (17, s16_30L_C60_B20.png)	7	7	Pressed	1; 2; 3; 4; 5; 6; 7; 8; 9	C	1798						Female	8	16	60-135	20
Males first	Female2_b1	Female2_b1, 87	f2_p2_BL (87, s71_30L_C60_B30_68pt.png)	6	6	Pressed	1; 2; 3; 4; 5; 6; 7; 8; 9	C	1362						Female	33	71	60-068	30
Males first	Female2_b1	Female2_b1, 26	f2_p2_BL (26, s33_30L_C60_B20.png)	7	7	Pressed	1; 2; 3; 4; 5; 6; 7; 8; 9	C	1803						Female	8	33	60-135	20
Males first	Female2_b1	Female2_b1, 127	f2_p2_BL (127, s14_30L_C00_B00.png)	2	2	Pressed	1; 2; 3; 4; 5; 6; 7; 8; 9	C	1889						Female	75	14	00-000	0
Males first	Female2_b1	Female2_b1, 93	f2_p2_BL (93, s75_30L_C00_B30.png)	5	5	Pressed	1; 2; 3; 4; 5; 6; 7; 8; 9	C	2621						Female	33	75	00-000	30
Males first	Female2_b1	Female2_b1, 104	f2_p2_BL (104, s08_30L_C60_B20_68pt.png)	9	9	Pressed	1; 2; 3; 4; 5; 6; 7; 8; 9	C	1894						Female	71	8	60-068	20
Males first	Female2_b1	Female2_b1, 43	f2_p2_BL (43, s33_30L_C60_B00.png)	2	2	Pressed	1; 2; 3; 4; 5; 6; 7; 8; 9	C	1953						Female	14	33	60-135	0
Males first	Female2_b1	Female2_b1, 57	f2_p2_BL (57, s33_30L_C00_B30.png)	1	1	Pressed	1; 2; 3; 4; 5; 6; 7; 8; 9	C	1673						Female	16	33	00-000	30
Males first	Female2_b1	Female2_b1, 27	f2_p2_BL (27, s33_30L_C60_B30.png)	5	5	Pressed	1; 2; 3; 4; 5; 6; 7; 8; 9	C	2150						Female	8	33	60-135	30
Males first	Female2_b1	Female2_b1, 38	f2_p2_BL (38, s33_30L_C00_B20.png)	3	3	Pressed	1; 2; 3; 4; 5; 6; 7; 8; 9	C	2724						Female	14	33	00-000	20
Males first	Female2_b1	Female2_b1, 54	f2_p2_BL (54, s71_30L_C60_B30.png)	4	4	Pressed	1; 2; 3; 4; 5; 6; 7; 8; 9	C	2235						Female	14	71	60-135	30
Males first	Female2_b1	Female2_b1, 45	f2_p2_BL (45, s33_30L_C60_B30.png)	4	4	Pressed	1; 2; 3; 4; 5; 6; 7; 8; 9	C	1761						Female	14	33	60-135	30
Males first	Female2_b1	Female2_b1, 61	f2_p2_BL (61, s33_30L_C60_B00.png)	3	3	Pressed	1; 2; 3; 4; 5; 6; 7; 8; 9	C	3253						Female	16	33	60-135	0
Males first	Female2_b1	Female2_b1, 101	f2_p2_BL (101, s08_30L_C00_B20.png)	6	6	Pressed	1; 2; 3; 4; 5; 6; 7; 8; 9	C	1508						Female	71	8	00-000	20
Males first	Female2_b1	Female2_b1, 135	f2_p2_BL (135, s14_30L_C60_B30.png)	2	2	Pressed	1; 2; 3; 4; 5; 6; 7; 8; 9	C	3304						Female	75	14	60-135	30
Males first	Female2_b1	Female2_b1, 9	f2_p2_BL (9, s14_30L_C60_B30.png)	7	7	Pressed	1; 2; 3; 4; 5; 6; 7; 8; 9	C	2118						Female	8	14	60-135	30
Males first	Female2_b1	Female2_b1, 41	f2_p2_BL (41, s33_30L_C60_B20_68pt.png)	2	2	Pressed	1; 2; 3; 4; 5; 6; 7; 8; 9	C	2210						Female	14	33	60-068	20
Males first	Female2_b1	Female2_b1, 23	f2_p2_BL (23, s33_30L_C60_B20_68pt.png)	6	6	Pressed	1; 2; 3; 4; 5; 6; 7; 8; 9	C	2174						Female	8	33	60-068	20
Males first	Female2_b1	Female2_b1, 37	f2_p2_BL (37, s33_30L_C00_B00.png)	6	6	Pressed	1; 2; 3; 4; 5; 6; 7; 8; 9	C	2282						Female	14	33	00-000	0
Males first	Female2_b1	Female2_b1, 81	f2_p2_BL (81, s75_30L_C60_B30.png)	2	2	Pressed	1; 2; 3; 4; 5; 6; 7; 8; 9	C	1998						Female	16	75	60-135	30
Males first	Female2_b1	Female2_b1, 3	f2_p2_BL (3, s14_30L_C00_B30.png)	5	5	Pressed	1; 2; 3; 4; 5; 6; 7; 8; 9	C	2662						Female	8	14	00-000	30
Males first	Female2_b1	Female2_b1, 69	f2_p2_BL (69, s71_30L_C60_B30_68pt.png)	3	3	Pressed	1; 2; 3; 4; 5; 6; 7; 8; 9	C	2373						Female	16	71	60-068	30
Males first	Female2_b1	Female2_b1, 10	f2_p2_BL (10, s16_30L_C00_B00.png)	3	3	Pressed	1; 2; 3; 4; 5; 6; 7; 8; 9	C	1801						Female	8	16	00-000	0
Males first	Female2_b1	Female2_b1, 84	f2_p2_BL (84, s71_30L_C00_B30.png)	5	5	Pressed	1; 2; 3; 4; 5; 6; 7; 8; 9	C	3184						Female	33	71	00-000	30
Males first	Female2_b1	Female2_b1, 80	f2_p2_BL (80, s75_30L_C60_B20.png)	6	6	Pressed	1; 2; 3; 4; 5; 6; 7; 8; 9	C	2335						Female	16	75	60-135	20
Males first	Female2_b1	Female2_b1, 118	f2_p2_BL (118, s08_30L_C00_B00.png)	4	4	Pressed	1; 2; 3; 4; 5; 6; 7; 8; 9	C	1575						Female	75	8	00-000	0
Males first	Female2_b1	Female2_b1, 132	f2_p2_BL (132, s14_30L_C60_B30_68pt.png)	3	3	Pressed	1; 2; 3; 4; 5; 6; 7; 8; 9	C	1455						Female	75	14	60-068	30
Males first	Female2_b1	Female2_b1, 53	f2_p2_BL (53, s71_30L_C60_B20.png)	5	5	Pressed	1; 2; 3; 4; 5; 6; 7; 8; 9	C	1476						Female	14	71	60-135	20
Males first	Female2_b1	Female2_b1, 35	f2_p2_BL (35, s16_30L_C60_B20.png)	5	5	Pressed	1; 2; 3; 4; 5; 6; 7; 8; 9	C	1339						Female	14	16	60-135	20
Males first	Female2_b1	Female2_b1, 42	f2_p2_BL (42, s33_30L_C60_B30_68pt.png)	6	6	Pressed	1; 2; 3; 4; 5; 6; 7; 8; 9	C	1860						Female	14	33	60-068	30
Males first	Female2_b1	Female2_b1, 47	f2_p2_BL (47, s71_30L_C00_B20.png)	6	6	Pressed	1; 2; 3; 4; 5; 6; 7; 8; 9	C	1904						Female	14	71	00-000	20
Males first	Female2_b1	Female2_b1, 73	f2_p2_BL (73, s75_30L_C00_B00.png)	2	2	Pressed	1; 2; 3; 4; 5; 6; 7; 8; 9	C	1857						Female	16	75	00-000	0
Males first	Female2_b1	Female2_b1, 70	f2_p2_BL (70, s71_30L_C60_B00.png)	4	4	Pressed	1; 2; 3; 4; 5; 6; 7; 8; 9	C	1991						Female	16	71	60-135	0
Males first	Female2_b1	Female2_b1, 33	f2_p2_BL (33, s16_30L_C60_B30_68pt.png)	6	6	Pressed	1; 2; 3; 4; 5; 6; 7; 8; 9	C	2084						Female	14	16	60-068	30
Males first	Female2_b1	Female2_b1, 125	f2_p2_BL (125, s08_30L_C60_B20.png)	8	8	Pressed	1; 2; 3; 4; 5; 6; 7; 8; 9	C	2125						Female	75	8	60-135	20
Males first	Female2_b1	Female2_b1, 113	f2_p2_BL (113, s75_30L_C60_B20_68pt.png)	3	3	Pressed	1; 2; 3; 4; 5; 6; 7; 8; 9	C	1832						Female	71	75	60-068	20
Males first	Female2_b1	Female2_b1, 106	f2_p2_BL (106, s08_30L_C60_B00.png)	9	9	Pressed	1; 2; 3; 4; 5; 6; 7; 8; 9	C	1675						Female	71	8	60-135	0
Males first	Female2_b1	Female2_b1, 123	f2_p2_BL (123, s08_30L_C60_B30_68pt.png)	9	9	Pressed	1; 2; 3; 4; 5; 6; 7; 8; 9	C	1407						Female	75	8	60-068	30
Males first	Female2_b1	Female2_b1, 77	f2_p2_BL (77, s75_30L_C60_B20_68pt.png)	3	3	Pressed	1; 2; 3; 4; 5; 6; 7; 8; 9	C	2027						Female	16	75	60-068	20
Males first	Female2_b1	Female2_b1, 44	f2_p2_BL (44, s33_30L_C60_B20.png)	5	5	Pressed	1; 2; 3; 4; 5; 6; 7; 8; 9	C	1478						Female	14	33	60-135	20
Males first	Female2_b1	Female2_b1, 117	f2_p2_BL (117, s75_30L_C60_B30.png)	2	2	Pressed	1; 2; 3; 4; 5; 6; 7; 8; 9	C	1583						Female	71	75	60-135	30
Males first	Female2_b1	Female2_b1, 85	f2_p2_BL (85, s71_30L_C60_B00_68pt.png)	6	6	Pressed	1; 2; 3; 4; 5; 6; 7; 8; 9	C	2413						Female	33	71	60-068	0
Males first	Female2_b1	Female2_b1, 75	f2_p2_BL (75, s75_30L_C00_B30.png)	2	2	Pressed	1; 2; 3; 4; 5; 6; 7; 8; 9	C	1874						Female	16	75	00-000	30
Males first	Female2_b1	Female2_b1, 74	f2_p2_BL (74, s75_30L_C00_B20.png)	2	2	Pressed	1; 2; 3; 4; 5; 6; 7; 8; 9	C	2204						Female	16	75	00-000	20
Males first	Female2_b1	Female2_b1, 16	f2_p2_BL (16, s16_30L_C60_B00.png)	6	6	Pressed	1; 2; 3; 4; 5; 6; 7; 8; 9	C	3003						Female	8	16	60-135	0
Males first	Female2_b1	Female2_b1, 46	f2_p2_BL (46, s71_30L_C00_B00.png)	7	7	Pressed	1; 2; 3; 4; 5; 6; 7; 8; 9	C	2326						Female	14	71	00-000	0
Males first	Female2_b1	Female2_b1, 11	f2_p2_BL (11, s16_30L_C00_B20.png)	6	6	Pressed	1; 2; 3; 4; 5; 6; 7; 8; 9	C	2655						Female	8	16	00-000	20
Males first	Female2_b1	Female2_b1, 31	f2_p2_BL (31, s16_30L_C60_B00_68pt.png)	3	3	Pressed	1; 2; 3; 4; 5; 6; 7; 8; 9	C	2128						Female	14	16	60-068	0
Males first	Female2_b1	Female2_b1, 110	f2_p2_BL (110, s75_30L_C00_B20.png)	6	6	Pressed	1; 2; 3; 4; 5; 6; 7; 8; 9	C	2847						Female	71	75	00-000	20
Males first	Female2_b1	Female2_b1, 49	f2_p2_BL (49, s71_30L_C60_B00_68pt.png)	5	5	Pressed	1; 2; 3; 4; 5; 6; 7; 8; 9	C	2444						Female	14	71	60-068	0
Males first	Female2_b1	Female2_b1, 40	f2_p2_BL (40, s33_30L_C60_B00_68pt.png)	5	5	Pressed	1; 2; 3; 4; 5; 6; 7; 8; 9	C	1582						Female	14	33	60-068	0
Males first	Female2_b1	Female2_b1, 21	f2_p2_BL (21, s33_30L_C00_B30.png)	2	2	Pressed	1; 2; 3; 4; 5; 6; 7; 8; 9	C	1685						Female	8	33	00-000	30
Males first	Female2_b1	Female2_b1, 18	f2_p2_BL (18, s16_30L_C60_B30.png)	3	3	Pressed	1; 2; 3; 4; 5; 6; 7; 8; 9	C	2331						Female	8	16	60-135	30
Males first	Female2_b1	Female2_b1, 25	f2_p2_BL (25, s33_30L_C60_B00.png)	9	9	Pressed	1; 2; 3; 4; 5; 6; 7; 8; 9	C	1755						Female	8	33	60-135	0
Males first	Female2_b1	Female2_b1, 103	f2_p2_BL (103, s08_30L_C60_B00_68pt.png)	9	9	Pressed	1; 2; 3; 4; 5; 6; 7; 8; 9	C	1793						Female	71	8	60-068	0
Males first	Female2_b1	Female2_b1, 64	f2_p2_BL (64, s71_30L_C00_B00.png)	3	3	Pressed	1; 2; 3; 4; 5; 6; 7; 8; 9	C	2582						Female	16	71	00-000	0
Males first	Female2_b1	Female2_b1, 32	f2_p2_BL (32, s16_30L_C60_B20_68pt.png)	5	5	Pressed	1; 2; 3; 4; 5; 6; 7; 8; 9	C	1948						Female	14	16	60-068	20
Males first	Female2_b1	Female2_b1, 19	f2_p2_BL (19, s33_30L_C00_B00.png)	4	4	Pressed	1; 2; 3; 4; 5; 6; 7; 8; 9	C	2355						Female	8	33	00-000	0
Males first	Female2_b1	Female2_b1, 82	f2_p2_BL (82, s71_30L_C00_B00.png)	5	5	Pressed	1; 2; 3; 4; 5; 6; 7; 8; 9	C	1920						Female	33	71	00-000	0
Males first	Female2_b1	Female2_b1, 131	f2_p2_BL (131, s14_30L_C60_B20_68pt.png)	3	3	Pressed	1; 2; 3; 4; 5; 6; 7; 8; 9	C	1715						Female	75	14	60-068	20
Males first	Female2_b1	Female2_b1, 22	f2_p2_BL (22, s33_30L_C60_B00_68pt.png)	9	9	Pressed	1; 2; 3; 4; 5; 6; 7; 8; 9	C	4115						Female	8	33	60-068	0
Males first	Female2_b1	Female2_b1, 68	f2_p2_BL (68, s71_30L_C60_B20_68pt.png)	4	4	Pressed	1; 2; 3; 4; 5; 6; 7; 8; 9	C	2354						Female	16	71	60-068	20
Males first	Female2_b1	Female2_b1, 119	f2_p2_BL (119, s08_30L_C00_B20.png)	6	6	Pressed	1; 2; 3; 4; 5; 6; 7; 8; 9	C	3118						Female	75	8	00-000	20
Males first	Female2_b1	Female2_b1, 52	f2_p2_BL (52, s71_30L_C60_B00.png)	7	7	Pressed	1; 2; 3; 4; 5; 6; 7; 8; 9	C	2923						Female	14	71	60-135	0
Males first	Female2_b1	Female2_b1, 34	f2_p2_BL (34, s16_30L_C60_B00.png)	6	6	Pressed	1; 2; 3; 4; 5; 6; 7; 8; 9	C	1817						Female	14	16	60-135	0
Males first	Female2_b1	Female2_b1, 63	f2_p2_BL (63, s33_30L_C60_B30.png)	5	5	Pressed	1; 2; 3; 4; 5; 6; 7; 8; 9	C	2055						Female	16	33	60-135	30
Males first	Female2_b1	Female2_b1, 102	f2_p2_BL (102, s08_30L_C00_B30.png)	7	7	Pressed	1; 2; 3; 4; 5; 6; 7; 8; 9	C	2007						Female	71	8	00-000	30
Males first	Female2_b1	Female2_b1, 94	f2_p2_BL (94, s75_30L_C60_B00_68pt.png)	3	3	Pressed	1; 2; 3; 4; 5; 6; 7; 8; 9	C	4466						Female	33	75	60-068	0
Males first	Female2_b1	Female2_b1, 29	f2_p2_BL (29, s16_30L_C00_B20.png)	2	2	Pressed	1; 2; 3; 4; 5; 6; 7; 8; 9	C	1496						Female	14	16	00-000	20
Males first	Female2_b1	Female2_b1, 56	f2_p2_BL (56, s33_30L_C00_B20.png)	2	2	Pressed	1; 2; 3; 4; 5; 6; 7; 8; 9	C	1147						Female	16	33	00-000	20
Males first	Female2_b1	Female2_b1, 8	f2_p2_BL (8, s14_30L_C60_B20.png)	8	8	Pressed	1; 2; 3; 4; 5; 6; 7; 8; 9	C	1531						Female	8	14	60-135	20
Males first	Female2_b1	Female2_b1, 97	f2_p2_BL (97, s75_30L_C60_B00.png)	6	6	Pressed	1; 2; 3; 4; 5; 6; 7; 8; 9	C	1331						Female	33	75	60-135	0
Males first	Female2_b1	Female2_b1, 28	f2_p2_BL (28, s16_30L_C00_B00.png)	3	3	Pressed	1; 2; 3; 4; 5; 6; 7; 8; 9	C	1561						Female	14	16	00-000	0
Males first	Female2_b1	Female2_b1, 100	f2_p2_BL (100, s08_30L_C00_B00.png)	4	4	Pressed	1; 2; 3; 4; 5; 6; 7; 8; 9	C	1783						Female	71	8	00-000	0
Males first	Female2_b1	Female2_b1, 6	f2_p2_BL (6, s14_30L_C60_B30_68pt.png)	8	8	Pressed	1; 2; 3; 4; 5; 6; 7; 8; 9	C	1508						Female	8	14	60-068	30
Males first	Female2_b1	Female2_b1, 107	f2_p2_BL (107, s08_30L_C60_B20.png)	9	9	Pressed	1; 2; 3; 4; 5; 6; 7; 8; 9	C	1959						Female	71	8	60-135	20
Males first	Female2_b1	Female2_b1, 105	f2_p2_BL (105, s08_30L_C60_B30_68pt.png)	9	9	Pressed	1; 2; 3; 4; 5; 6; 7; 8; 9	C	1699						Female	71	8	60-068	30
Males first	Female2_b1	Female2_b1, 99	f2_p2_BL (99, s75_30L_C60_B30.png)	8	8	Pressed	1; 2; 3; 4; 5; 6; 7; 8; 9	C	1807						Female	33	75	60-135	30
Males first	Female2_b1	Female2_b1, 67	f2_p2_BL (67, s71_30L_C60_B00_68pt.png)	6	6	Pressed	1; 2; 3; 4; 5; 6; 7; 8; 9	C	1465						Female	16	71	60-068	0
Males first	Female2_b1	Female2_b1, 134	f2_p2_BL (134, s14_30L_C60_B20.png)	7	7	Pressed	1; 2; 3; 4; 5; 6; 7; 8; 9	C	2533						Female	75	14	60-135	20
Males first	Female2_b1	Female2_b1, 62	f2_p2_BL (62, s33_30L_C60_B20.png)	3	3	Pressed	1; 2; 3; 4; 5; 6; 7; 8; 9	C	2010						Female	16	33	60-135	20
Males first	Female2_b1	Female2_b1, 116	f2_p2_BL (116, s75_30L_C60_B20.png)	2	2	Pressed	1; 2; 3; 4; 5; 6; 7; 8; 9	C	1872						Female	71	75	60-135	20
Males first	Female2_b1	Female2_b1, 76	f2_p2_BL (76, s75_30L_C60_B00_68pt.png)	2	2	Pressed	1; 2; 3; 4; 5; 6; 7; 8; 9	C	1484						Female	16	75	60-068	0
Males first	Female2_b1	Female2_b1, 4	f2_p2_BL (4, s14_30L_C60_B00_68pt.png)	8	8	Pressed	1; 2; 3; 4; 5; 6; 7; 8; 9	C	2484						Female	8	14	60-068	0
Males first	Female2_b1	Female2_b1, 86	f2_p2_BL (86, s71_30L_C60_B20_68pt.png)	7	7	Pressed	1; 2; 3; 4; 5; 6; 7; 8; 9	C	2561						Female	33	71	60-068	20
Males first	Female2_b1	Female2_b1, 65	f2_p2_BL (65, s71_30L_C00_B20.png)	4	4	Pressed	1; 2; 3; 4; 5; 6; 7; 8; 9	C	2518						Female	16	71	00-000	20
Males first	Female2_b1	Female2_b1, 2	f2_p2_BL (2, s14_30L_C00_B20.png)	6	6	Pressed	1; 2; 3; 4; 5; 6; 7; 8; 9	C	2706						Female	8	14	00-000	20
Males first	Female2_b1	Female2_b1, 112	f2_p2_BL (112, s75_30L_C60_B00_68pt.png)	3	3	Pressed	1; 2; 3; 4; 5; 6; 7; 8; 9	C	1948						Female	71	75	60-068	0
Males first	Female2_b1	Female2_b1, 95	f2_p2_BL (95, s75_30L_C60_B20_68pt.png)	5	5	Pressed	1; 2; 3; 4; 5; 6; 7; 8; 9	C	3094						Female	33	75	60-068	20
Males first	Female2_b1	Female2_b1, 58	f2_p2_BL (58, s33_30L_C60_B00_68pt.png)	7	7	Pressed	1; 2; 3; 4; 5; 6; 7; 8; 9	C	2556						Female	16	33	60-068	0
Males first	Female2_b1	Female2_b1, 14	f2_p2_BL (14, s16_30L_C60_B20_68pt.png)	8	8	Pressed	1; 2; 3; 4; 5; 6; 7; 8; 9	C	1889						Female	8	16	60-068	20
Males first	Female2_b1	Female2_b1, 72	f2_p2_BL (72, s71_30L_C60_B30.png)	7	7	Pressed	1; 2; 3; 4; 5; 6; 7; 8; 9	C	2268						Female	16	71	60-135	30
Males first	Female2_b1	Female2_b1, 98	f2_p2_BL (98, s75_30L_C60_B20.png)	6	6	Pressed	1; 2; 3; 4; 5; 6; 7; 8; 9	C	5669						Female	33	75	60-135	20
Males first	Female2_b1	Female2_b1, 91	f2_p2_BL (91, s75_30L_C00_B00.png)	8	8	Pressed	1; 2; 3; 4; 5; 6; 7; 8; 9	C	2081						Female	33	75	00-000	0
Males first	Female2_b1	Female2_b1, 13	f2_p2_BL (13, s16_30L_C60_B00_68pt.png)	5	5	Pressed	1; 2; 3; 4; 5; 6; 7; 8; 9	C	2211						Female	8	16	60-068	0
Males first	Female2_b1	Female2_b1, 71	f2_p2_BL (71, s71_30L_C60_B20.png)	4	4	Pressed	1; 2; 3; 4; 5; 6; 7; 8; 9	C	2032						Female	16	71	60-135	20
Males first	Female2_b1	Female2_b1, 111	f2_p2_BL (111, s75_30L_C00_B30.png)	2	2	Pressed	1; 2; 3; 4; 5; 6; 7; 8; 9	C	1818						Female	71	75	00-000	30
Males first	Female2_b1	Female2_b1, 7	f2_p2_BL (7, s14_30L_C60_B00.png)	9	9	Pressed	1; 2; 3; 4; 5; 6; 7; 8; 9	C	2605						Female	8	14	60-135	0
Males first	Female2_b1	Female2_b1, 5	f2_p2_BL (5, s14_30L_C60_B20_68pt.png)	9	9	Pressed	1; 2; 3; 4; 5; 6; 7; 8; 9	C	1704						Female	8	14	60-068	20
Males first	Female2_b1	Female2_b1, 114	f2_p2_BL (114, s75_30L_C60_B30_68pt.png)	2	2	Pressed	1; 2; 3; 4; 5; 6; 7; 8; 9	C	2113						Female	71	75	60-068	30
Males first	Female2_b1	Female2_b1, 60	f2_p2_BL (60, s33_30L_C60_B30_68pt.png)	5	5	Pressed	1; 2; 3; 4; 5; 6; 7; 8; 9	C	2566						Female	16	33	60-068	30
Males first	Female2_b1	Female2_b1, 130	f2_p2_BL (130, s14_30L_C60_B00_68pt.png)	6	6	Pressed	1; 2; 3; 4; 5; 6; 7; 8; 9	C	1714						Female	75	14	60-068	0
Males first	Female2_b1	Female2_b1, 128	f2_p2_BL (128, s14_30L_C00_B20.png)	6	6	Pressed	1; 2; 3; 4; 5; 6; 7; 8; 9	C	3645						Female	75	14	00-000	20
Males first	Female2_b1	Female2_b1, 122	f2_p2_BL (122, s08_30L_C60_B20_68pt.png)	9	9	Pressed	1; 2; 3; 4; 5; 6; 7; 8; 9	C	1970						Female	75	8	60-068	20
Males first	Female2_b1	Female2_b1, 92	f2_p2_BL (92, s75_30L_C00_B20.png)	5	5	Pressed	1; 2; 3; 4; 5; 6; 7; 8; 9	C	2058						Female	33	75	00-000	20
Males first	Female2_b1	Female2_b1, 39	f2_p2_BL (39, s33_30L_C00_B30.png)	2	2	Pressed	1; 2; 3; 4; 5; 6; 7; 8; 9	C	2610						Female	14	33	00-000	30
Males first	Female2_b1	Female2_b1, 88	f2_p2_BL (88, s71_30L_C60_B00.png)	7	7	Pressed	1; 2; 3; 4; 5; 6; 7; 8; 9	C	3020						Female	33	71	60-135	0
Males first	Female2_b1	Female2_b1, 51	f2_p2_BL (51, s71_30L_C60_B30_68pt.png)	6	6	Pressed	1; 2; 3; 4; 5; 6; 7; 8; 9	C	2391						Female	14	71	60-068	30
Males first	Female2_b1	Female2_b1, 108	f2_p2_BL (108, s08_30L_C60_B30.png)	8	8	Pressed	1; 2; 3; 4; 5; 6; 7; 8; 9	C	1820						Female	71	8	60-135	30
Males first	Female2_b1	Female2_b1, 79	f2_p2_BL (79, s75_30L_C60_B00.png)	3	3	Pressed	1; 2; 3; 4; 5; 6; 7; 8; 9	C	2317						Female	16	75	60-135	0
Males first	Female2_b1	Female2_b1, 36	f2_p2_BL (36, s16_30L_C60_B30.png)	7	7	Pressed	1; 2; 3; 4; 5; 6; 7; 8; 9	C	2839						Female	14	16	60-135	30
Males first	Female2_b1	Female2_b1, 124	f2_p2_BL (124, s08_30L_C60_B00.png)	9	9	Pressed	1; 2; 3; 4; 5; 6; 7; 8; 9	C	1808						Female	75	8	60-135	0
Males first	Female2_b1	Female2_b1, 120	f2_p2_BL (120, s08_30L_C00_B30.png)	5	5	Pressed	1; 2; 3; 4; 5; 6; 7; 8; 9	C	1933						Female	75	8	00-000	30
Males first	Female2_b1	Female2_b1, 133	f2_p2_BL (133, s14_30L_C60_B00.png)	4	4	Pressed	1; 2; 3; 4; 5; 6; 7; 8; 9	C	2909						Female	75	14	60-135	0
Males first	Female2_b1	Female2_b1, 66	f2_p2_BL (66, s71_30L_C00_B30.png)	1	1	Pressed	1; 2; 3; 4; 5; 6; 7; 8; 9	C	2688						Female	16	71	00-000	30
Males first	Female2_b1	Female2_b1, 129	f2_p2_BL (129, s14_30L_C00_B30.png)	2	2	Pressed	1; 2; 3; 4; 5; 6; 7; 8; 9	C	1974						Female	75	14	00-000	30
Males first	Female2_b1	Female2_b1, 1	f2_p2_BL (1, s14_30L_C00_B00.png)	5	5	Pressed	1; 2; 3; 4; 5; 6; 7; 8; 9	C	1960						Female	8	14	00-000	0
Males first	Female2_b1	Female2_b1, 55	f2_p2_BL (55, s33_30L_C00_B00.png)	4	4	Pressed	1; 2; 3; 4; 5; 6; 7; 8; 9	C	2576						Female	16	33	00-000	0
Males first	Female2_b1	Female2_b1, 78	f2_p2_BL (78, s75_30L_C60_B30_68pt.png)	3	3	Pressed	1; 2; 3; 4; 5; 6; 7; 8; 9	C	2089						Female	16	75	60-068	30
Males first	Female2_b1	Female2_b1, 59	f2_p2_BL (59, s33_30L_C60_B20_68pt.png)	6	6	Pressed	1; 2; 3; 4; 5; 6; 7; 8; 9	C	2443						Female	16	33	60-068	20
Males first	Female2_b1	Female2_b1, 30	f2_p2_BL (30, s16_30L_C00_B30.png)	5	5	Pressed	1; 2; 3; 4; 5; 6; 7; 8; 9	C	1799						Female	14	16	00-000	30
Males first	Female2_b1	Female2_b1, 15	f2_p2_BL (15, s16_30L_C60_B30_68pt.png)	8	8	Pressed	1; 2; 3; 4; 5; 6; 7; 8; 9	C	2923						Female	8	16	60-068	30
Males first	Female2_b1	Female2_b1, 50	f2_p2_BL (50, s71_30L_C60_B20_68pt.png)	7	7	Pressed	1; 2; 3; 4; 5; 6; 7; 8; 9	C	3764						Female	14	71	60-068	20
Males first	Female2_b1	Female2_b1, 20	f2_p2_BL (20, s33_30L_C00_B20.png)	6	6	Pressed	1; 2; 3; 4; 5; 6; 7; 8; 9	C	1326						Female	8	33	00-000	20
Males first	Female2_b1	Female2_b1, 24	f2_p2_BL (24, s33_30L_C60_B30_68pt.png)	7	7	Pressed	1; 2; 3; 4; 5; 6; 7; 8; 9	C	1449						Female	8	33	60-068	30
Males first	Female2_b1	Female2_b1, 83	f2_p2_BL (83, s71_30L_C00_B20.png)	5	5	Pressed	1; 2; 3; 4; 5; 6; 7; 8; 9	C	1574						Female	33	71	00-000	20
Males first	Female2_b1	Female2_b1, 96	f2_p2_BL (96, s75_30L_C60_B30_68pt.png)	5	5	Pressed	1; 2; 3; 4; 5; 6; 7; 8; 9	C	1278						Female	33	75	60-068	30
Males first	Female2_b1	Female2_b1, 12	f2_p2_BL (12, s16_30L_C00_B30.png)	6	6	Pressed	1; 2; 3; 4; 5; 6; 7; 8; 9	C	2495						Female	8	16	00-000	30
Males first	Female2_b1	Female2_b1, 48	f2_p2_BL (48, s71_30L_C00_B30.png)	6	6	Pressed	1; 2; 3; 4; 5; 6; 7; 8; 9	C	1668						Female	14	71	00-000	30
Males first	Female2_b1	Female2_b1, 126	f2_p2_BL (126, s08_30L_C60_B30.png)	8	8	Pressed	1; 2; 3; 4; 5; 6; 7; 8; 9	C	2009						Female	75	8	60-135	30
Males first	Finish	Finish	Finish	space		Pressed	(any response)	C	9930

## Sheet: E1_p2
E1_p2
68_vs_135_rating_task
Participant	Block	Trial	Event	Participant		Pressed Or	Correct	Error	Reaction	Reaction Time	Font Color	ISI Durations	Screen Location	Screen Location II
Group	Name	Name	Name	Response	Key	Released	Response	Code	Time	(Trial Variable)	(Trial Variable)	(Trial Variable)	(Trial Variable)	(Trial Variable)	Gender	Person1	Person2	Caricature	Blur
Females first	Instructions	Instructions	instructions2	space		Pressed	(any response)	C	40951
Females first	Instructions	Instructions	Instr_pic1	space		Pressed	(any response)	C	71983
Females first	Instructions	Instructions	instructions3	space		Pressed	(any response)	C	75087
Females first	Instructions	Instructions	Instr_pic2	space		Pressed	(any response)	C	94727
Females first	Instructions	Instructions	instructions4	space		Pressed	(any response)	C	122896
Females first	Female_pre	Female_pre_instr	Female_pre_pic	space		Pressed	(any response)	C	72584
Females first	Female_pre	Female_pre_instr	female_pre_instr2
Females first	Female1_b1	Female1_b1, 87	f1_p2_BL (87, s47_30L_C60_B30_68pt.png)	3	3	Pressed	1; 2; 3; 4; 5; 6; 7; 8; 9	C	8893						Female	31	47	60-068	30
Females first	Female1_b1	Female1_b1, 144	f1_p2_BL (144, s20_30L_C60_B30.png)	4	4	Pressed	1; 2; 3; 4; 5; 6; 7; 8; 9	C	5262						Female	55	20	60-135	30
Females first	Female1_b1	Female1_b1, 125	f1_p2_BL (125, s55_30L_C60_B20.png)	5	5	Pressed	1; 2; 3; 4; 5; 6; 7; 8; 9	C	5477						Female	47	55	60-135	20
Females first	Female1_b1	Female1_b1, 107	f1_p2_BL (107, s85_30L_C60_B20.png)	7	7	Pressed	1; 2; 3; 4; 5; 6; 7; 8; 9	C	4655						Female	31	85	60-135	20
Females first	Female1_b1	Female1_b1, 146	f1_p2_BL (146, s27_30L_C00_B20.png)	5	5	Pressed	1; 2; 3; 4; 5; 6; 7; 8; 9	C	7111						Female	55	27	00-000	20
Females first	Female1_b1	Female1_b1, 182	f1_p2_BL (182, s29_30L_C00_B20.png)	7	7	Pressed	1; 2; 3; 4; 5; 6; 7; 8; 9	C	4702						Female	85	29	00-000	20
Females first	Female1_b1	Female1_b1, 62	f1_p2_BL (62, s31_30L_C60_B20.png)	4	4	Pressed	1; 2; 3; 4; 5; 6; 7; 8; 9	C	2756						Female	29	31	60-135	20
Females first	Female1_b1	Female1_b1, 140	f1_p2_BL (140, s20_30L_C60_B20_68pt.png)	4	4	Pressed	1; 2; 3; 4; 5; 6; 7; 8; 9	C	6200						Female	55	20	60-068	20
Females first	Female1_b1	Female1_b1, 157	f1_p2_BL (157, s85_30L_C60_B00_68pt.png)	7	7	Pressed	1; 2; 3; 4; 5; 6; 7; 8; 9	C	6607						Female	55	85	60-068	0
Females first	Female1_b1	Female1_b1, 13	f1_p2_BL (13, s29_30L_C60_B00_68pt.png)	9	9	Pressed	1; 2; 3; 4; 5; 6; 7; 8; 9	C	4327						Female	20	29	60-068	0
Females first	Female1_b1	Female1_b1, 97	f1_p2_BL (97, s55_30L_C60_B00.png)	7	7	Pressed	1; 2; 3; 4; 5; 6; 7; 8; 9	C	4684						Female	31	55	60-135	0
Females first	Female1_b1	Female1_b1, 64	f1_p2_BL (64, s47_30L_C00_B00.png)	2	2	Pressed	1; 2; 3; 4; 5; 6; 7; 8; 9	C	3940						Female	29	47	00-000	0
Females first	Female1_b1	Female1_b1, 85	f1_p2_BL (85, s47_30L_C60_B00_68pt.png)	4	4	Pressed	1; 2; 3; 4; 5; 6; 7; 8; 9	C	3648						Female	31	47	60-068	0
Females first	Female1_b1	Female1_b1, 2	f1_p2_BL (2, s27_30L_C00_B20.png)	5	5	Pressed	1; 2; 3; 4; 5; 6; 7; 8; 9	C	6234						Female	20	27	00-000	20
Females first	Female1_b1	Female1_b1, 168	f1_p2_BL (168, s20_30L_C60_B30_68pt.png)	3	3	Pressed	1; 2; 3; 4; 5; 6; 7; 8; 9	C	4273						Female	85	20	60-068	30
Females first	Female1_b1	Female1_b1, 38	f1_p2_BL (38, s31_30L_C00_B20.png)	3	3	Pressed	1; 2; 3; 4; 5; 6; 7; 8; 9	C	3403						Female	27	31	00-000	20
Females first	Female1_b1	Female1_b1, 67	f1_p2_BL (67, s47_30L_C60_B00_68pt.png)	3	3	Pressed	1; 2; 3; 4; 5; 6; 7; 8; 9	C	7091						Female	29	47	60-068	0
Females first	Female1_b1	Female1_b1, 46	f1_p2_BL (46, s47_30L_C00_B00.png)	4	4	Pressed	1; 2; 3; 4; 5; 6; 7; 8; 9	C	3550						Female	27	47	00-000	0
Females first	Female1_b1	Female1_b1, 100	f1_p2_BL (100, s85_30L_C00_B00.png)	7	7	Pressed	1; 2; 3; 4; 5; 6; 7; 8; 9	C	3730						Female	31	85	00-000	0
Females first	Female1_b1	Female1_b1, 104	f1_p2_BL (104, s85_30L_C60_B20_68pt.png)	7	7	Pressed	1; 2; 3; 4; 5; 6; 7; 8; 9	C	4373						Female	31	85	60-068	20
Females first	Female1_b1	Female1_b1, 44	f1_p2_BL (44, s31_30L_C60_B20.png)	5	5	Pressed	1; 2; 3; 4; 5; 6; 7; 8; 9	C	3390						Female	27	31	60-135	20
Females first	Female1_b1	Female1_b1, 130	f1_p2_BL (130, s85_30L_C60_B00_68pt.png)	7	7	Pressed	1; 2; 3; 4; 5; 6; 7; 8; 9	C	3006						Female	47	85	60-068	0
Females first	Female1_b1	Female1_b1, 124	f1_p2_BL (124, s55_30L_C60_B00.png)	1	1	Pressed	1; 2; 3; 4; 5; 6; 7; 8; 9	C	2529						Female	47	55	60-135	0
Females first	Female1_b1	Female1_b1, 119	f1_p2_BL (119, s55_30L_C00_B20.png)	2	2	Pressed	1; 2; 3; 4; 5; 6; 7; 8; 9	C	4654						Female	47	55	00-000	20
Females first	Female1_b1	Female1_b1, 72	f1_p2_BL (72, s47_30L_C60_B30.png)	5	5	Pressed	1; 2; 3; 4; 5; 6; 7; 8; 9	C	4616						Female	29	47	60-135	30
Females first	Female1_b1	Female1_b1, 160	f1_p2_BL (160, s85_30L_C60_B00.png)	8	8	Pressed	1; 2; 3; 4; 5; 6; 7; 8; 9	C	4753						Female	55	85	60-135	0
Females first	Female1_b1	Female1_b1, 84	f1_p2_BL (84, s47_30L_C00_B30.png)	3	3	Pressed	1; 2; 3; 4; 5; 6; 7; 8; 9	C	2861						Female	31	47	00-000	30
Females first	Female1_b1	Female1_b1, 161	f1_p2_BL (161, s85_30L_C60_B20.png)	5	5	Pressed	1; 2; 3; 4; 5; 6; 7; 8; 9	C	4483						Female	55	85	60-135	20
Females first	Female1_b1	Female1_b1, 53	f1_p2_BL (53, s47_30L_C60_B20.png)	6	6	Pressed	1; 2; 3; 4; 5; 6; 7; 8; 9	C	3292						Female	27	47	60-135	20
Females first	Female1_b1	Female1_b1, 92	f1_p2_BL (92, s55_30L_C00_B20.png)	5	5	Pressed	1; 2; 3; 4; 5; 6; 7; 8; 9	C	2096						Female	31	55	00-000	20
Females first	Female1_b1	Female1_b1, 55	f1_p2_BL (55, s31_30L_C00_B00.png)	4	4	Pressed	1; 2; 3; 4; 5; 6; 7; 8; 9	C	4630						Female	29	31	00-000	0
Females first	Female1_b1	Female1_b1, 176	f1_p2_BL (176, s27_30L_C60_B20_68pt.png)	7	7	Pressed	1; 2; 3; 4; 5; 6; 7; 8; 9	C	3704						Female	85	27	60-068	20
Females first	Female1_b1	Female1_b1, 145	f1_p2_BL (145, s27_30L_C00_B00.png)	4	4	Pressed	1; 2; 3; 4; 5; 6; 7; 8; 9	C	2574						Female	55	27	00-000	0
Females first	Female1_b1	Female1_b1, 71	f1_p2_BL (71, s47_30L_C60_B20.png)	2	2	Pressed	1; 2; 3; 4; 5; 6; 7; 8; 9	C	2757						Female	29	47	60-135	20
Females first	Female1_b1	Female1_b1, 57	f1_p2_BL (57, s31_30L_C00_B30.png)	3	3	Pressed	1; 2; 3; 4; 5; 6; 7; 8; 9	C	2129						Female	29	31	00-000	30
Females first	Female1_b1	Female1_b1, 32	f1_p2_BL (32, s29_30L_C60_B20_68pt.png)	4	4	Pressed	1; 2; 3; 4; 5; 6; 7; 8; 9	C	4034						Female	27	29	60-068	20
Females first	Female1_b1	Female1_b1, 12	f1_p2_BL (12, s29_30L_C00_B30.png)	7	7	Pressed	1; 2; 3; 4; 5; 6; 7; 8; 9	C	5444						Female	20	29	00-000	30
Females first	Female1_b1	Female1_b1, 36	f1_p2_BL (36, s29_30L_C60_B30.png)	6	6	Pressed	1; 2; 3; 4; 5; 6; 7; 8; 9	C	2470						Female	27	29	60-135	30
Females first	Female1_b1	Female1_b1, 18	f1_p2_BL (18, s29_30L_C60_B30.png)	8	8	Pressed	1; 2; 3; 4; 5; 6; 7; 8; 9	C	2406						Female	20	29	60-135	30
Females first	Female1_b1	Female1_b1, 171	f1_p2_BL (171, s20_30L_C60_B30.png)	2	2	Pressed	1; 2; 3; 4; 5; 6; 7; 8; 9	C	2806						Female	85	20	60-135	30
Females first	Female1_b1	Female1_b1, 42	f1_p2_BL (42, s31_30L_C60_B30_68pt.png)	4	4	Pressed	1; 2; 3; 4; 5; 6; 7; 8; 9	C	2534						Female	27	31	60-068	30
Females first	Female1_b1	Female1_b1, 96	f1_p2_BL (96, s55_30L_C60_B30_68pt.png)	4	4	Pressed	1; 2; 3; 4; 5; 6; 7; 8; 9	C	3446						Female	31	55	60-068	30
Females first	Female1_b1	Female1_b1, 80	f1_p2_BL (80, s55_30L_C60_B20.png)	3	3	Pressed	1; 2; 3; 4; 5; 6; 7; 8; 9	C	2596						Female	29	55	60-135	20
Females first	Female1_b1	Female1_b1, 61	f1_p2_BL (61, s31_30L_C60_B00.png)	5	5	Pressed	1; 2; 3; 4; 5; 6; 7; 8; 9	C	3145						Female	29	31	60-135	0
Females first	Female1_b1	Female1_b1, 111	f1_p2_BL (111, s20_30L_C00_B30.png)	4	4	Pressed	1; 2; 3; 4; 5; 6; 7; 8; 9	C	3346						Female	47	20	00-000	30
Females first	Female1_b1	Female1_b1, 95	f1_p2_BL (95, s55_30L_C60_B20_68pt.png)	6	6	Pressed	1; 2; 3; 4; 5; 6; 7; 8; 9	C	2743						Female	31	55	60-068	20
Females first	Female1_b1	Female1_b1, 99	f1_p2_BL (99, s55_30L_C60_B30.png)	6	6	Pressed	1; 2; 3; 4; 5; 6; 7; 8; 9	C	2492						Female	31	55	60-135	30
Females first	Female1_b1	Female1_b1, 76	f1_p2_BL (76, s55_30L_C60_B00_68pt.png)	4	4	Pressed	1; 2; 3; 4; 5; 6; 7; 8; 9	C	2731						Female	29	55	60-068	0
Females first	Female1_b1	Female1_b1, 22	f1_p2_BL (22, s31_30L_C60_B00_68pt.png)	5	5	Pressed	1; 2; 3; 4; 5; 6; 7; 8; 9	C	2437						Female	20	31	60-068	0
Females first	Female1_b1	Female1_b1, 137	f1_p2_BL (137, s20_30L_C00_B20.png)	4	4	Pressed	1; 2; 3; 4; 5; 6; 7; 8; 9	C	2246						Female	55	20	00-000	20
Females first	Female1_b1	Female1_b1, 105	f1_p2_BL (105, s85_30L_C60_B30_68pt.png)	7	7	Pressed	1; 2; 3; 4; 5; 6; 7; 8; 9	C	2852						Female	31	85	60-068	30
Females first	Female1_b1	Female1_b1, 174	f1_p2_BL (174, s27_30L_C00_B30.png)	7	7	Pressed	1; 2; 3; 4; 5; 6; 7; 8; 9	C	4433						Female	85	27	00-000	30
Females first	Female1_b1	Female1_b1, 63	f1_p2_BL (63, s31_30L_C60_B30.png)	3	3	Pressed	1; 2; 3; 4; 5; 6; 7; 8; 9	C	2233						Female	29	31	60-135	30
Females first	Female1_b1	Female1_b1, 48	f1_p2_BL (48, s47_30L_C00_B30.png)	5	5	Pressed	1; 2; 3; 4; 5; 6; 7; 8; 9	C	3775						Female	27	47	00-000	30
Females first	Female1_b1	Female1_b1, 54	f1_p2_BL (54, s47_30L_C60_B30.png)	4	4	Pressed	1; 2; 3; 4; 5; 6; 7; 8; 9	C	2664						Female	27	47	60-135	30
Females first	Female1_b1	Female1_b1, 154	f1_p2_BL (154, s85_30L_C00_B00.png)	7	7	Pressed	1; 2; 3; 4; 5; 6; 7; 8; 9	C	3005						Female	55	85	00-000	0
Females first	Female1_b1	Female1_b1, 34	f1_p2_BL (34, s29_30L_C60_B00.png)	3	3	Pressed	1; 2; 3; 4; 5; 6; 7; 8; 9	C	2506						Female	27	29	60-135	0
Females first	Female1_b1	Female1_b1, 117	f1_p2_BL (117, s20_30L_C60_B30.png)	8	8	Pressed	1; 2; 3; 4; 5; 6; 7; 8; 9	C	2933						Female	47	20	60-135	30
Females first	Female1_b1	Female1_b1, 165	f1_p2_BL (165, s20_30L_C00_B30.png)	1	1	Pressed	1; 2; 3; 4; 5; 6; 7; 8; 9	C	3534						Female	85	20	00-000	30
Females first	Female1_b1	Female1_b1, 121	f1_p2_BL (121, s55_30L_C60_B00_68pt.png)	3	3	Pressed	1; 2; 3; 4; 5; 6; 7; 8; 9	C	2714						Female	47	55	60-068	0
Females first	Female1_b1	Female1_b1, 132	f1_p2_BL (132, s85_30L_C60_B30_68pt.png)	7	7	Pressed	1; 2; 3; 4; 5; 6; 7; 8; 9	C	2507						Female	47	85	60-068	30
Females first	Female1_b1	Female1_b1, 147	f1_p2_BL (147, s27_30L_C00_B30.png)	4	4	Pressed	1; 2; 3; 4; 5; 6; 7; 8; 9	C	2508						Female	55	27	00-000	30
Females first	Female1_b1	Female1_b1, 141	f1_p2_BL (141, s20_30L_C60_B30_68pt.png)	4	4	Pressed	1; 2; 3; 4; 5; 6; 7; 8; 9	C	2080						Female	55	20	60-068	30
Females first	Female1_b1	Female1_b1, 142	f1_p2_BL (142, s20_30L_C60_B00.png)	4	4	Pressed	1; 2; 3; 4; 5; 6; 7; 8; 9	C	2762						Female	55	20	60-135	0
Females first	Female1_b1	Female1_b1, 166	f1_p2_BL (166, s20_30L_C60_B00_68pt.png)	5	5	Pressed	1; 2; 3; 4; 5; 6; 7; 8; 9	C	4488						Female	85	20	60-068	0
Females first	Female1_b1	Female1_b1, 77	f1_p2_BL (77, s55_30L_C60_B20_68pt.png)	5	5	Pressed	1; 2; 3; 4; 5; 6; 7; 8; 9	C	2851						Female	29	55	60-068	20
Females first	Female1_b1	Female1_b1, 173	f1_p2_BL (173, s27_30L_C00_B20.png)	7	7	Pressed	1; 2; 3; 4; 5; 6; 7; 8; 9	C	3504						Female	85	27	00-000	20
Females first	Female1_b1	Female1_b1, 19	f1_p2_BL (19, s31_30L_C00_B00.png)	5	5	Pressed	1; 2; 3; 4; 5; 6; 7; 8; 9	C	3009						Female	20	31	00-000	0
Females first	Female1_b1	Female1_b1, 131	f1_p2_BL (131, s85_30L_C60_B20_68pt.png)	7	7	Pressed	1; 2; 3; 4; 5; 6; 7; 8; 9	C	2537						Female	47	85	60-068	20
Females first	Female1_b1	Female1_b1, 68	f1_p2_BL (68, s47_30L_C60_B20_68pt.png)	2	2	Pressed	1; 2; 3; 4; 5; 6; 7; 8; 9	C	3121						Female	29	47	60-068	20
Females first	Female1_b1	Female1_b1, 31	f1_p2_BL (31, s29_30L_C60_B00_68pt.png)	3	3	Pressed	1; 2; 3; 4; 5; 6; 7; 8; 9	C	2360						Female	27	29	60-068	0
Females first	Female1_b1	Female1_b1, 186	f1_p2_BL (186, s29_30L_C60_B30_68pt.png)	7	7	Pressed	1; 2; 3; 4; 5; 6; 7; 8; 9	C	2784						Female	85	29	60-068	30
Females first	Female1_b1	Female1_b1, 185	f1_p2_BL (185, s29_30L_C60_B20_68pt.png)	7	7	Pressed	1; 2; 3; 4; 5; 6; 7; 8; 9	C	3610						Female	85	29	60-068	20
Females first	Female1_b1	Female1_b1, 120	f1_p2_BL (120, s55_30L_C00_B30.png)	1	1	Pressed	1; 2; 3; 4; 5; 6; 7; 8; 9	C	3324						Female	47	55	00-000	30
Females first	Female1_b1	Female1_b1, 1	f1_p2_BL (1, s27_30L_C00_B00.png)	4	4	Pressed	1; 2; 3; 4; 5; 6; 7; 8; 9	C	3700						Female	20	27	00-000	0
Females first	Female1_b1	Female1_b1, 10	f1_p2_BL (10, s29_30L_C00_B00.png)	4	4	Pressed	1; 2; 3; 4; 5; 6; 7; 8; 9	C	1734						Female	20	29	00-000	0
Females first	Female1_b1	Female1_b1, 81	f1_p2_BL (81, s55_30L_C60_B30.png)	7	7	Pressed	1; 2; 3; 4; 5; 6; 7; 8; 9	C	2973						Female	29	55	60-135	30
Females first	Female1_b1	Female1_b1, 7	f1_p2_BL (7, s27_30L_C60_B00.png)	4	4	Pressed	1; 2; 3; 4; 5; 6; 7; 8; 9	C	2409						Female	20	27	60-135	0
Females first	Female1_b1	Female1_b1, 26	f1_p2_BL (26, s31_30L_C60_B20.png)	4	4	Pressed	1; 2; 3; 4; 5; 6; 7; 8; 9	C	2261						Female	20	31	60-135	20
Females first	Female1_b1	Female1_b1, 59	f1_p2_BL (59, s31_30L_C60_B20_68pt.png)	6	6	Pressed	1; 2; 3; 4; 5; 6; 7; 8; 9	C	2514						Female	29	31	60-068	20
Females first	Female1_b1	Female1_b1, 56	f1_p2_BL (56, s31_30L_C00_B20.png)	2	2	Pressed	1; 2; 3; 4; 5; 6; 7; 8; 9	C	4810						Female	29	31	00-000	20
Females first	Female1_b1	Female1_b1, 106	f1_p2_BL (106, s85_30L_C60_B00.png)	9	9	Pressed	1; 2; 3; 4; 5; 6; 7; 8; 9	C	3917						Female	31	85	60-135	0
Females first	Female1_b1	Female1_b1, 187	f1_p2_BL (187, s29_30L_C60_B00.png)	8	8	Pressed	1; 2; 3; 4; 5; 6; 7; 8; 9	C	2959						Female	85	29	60-135	0
Females first	Female1_b1	Female1_b1, 167	f1_p2_BL (167, s20_30L_C60_B20_68pt.png)	6	6	Pressed	1; 2; 3; 4; 5; 6; 7; 8; 9	C	3228						Female	85	20	60-068	20
Females first	Female1_b1	Female1_b1, 51	f1_p2_BL (51, s47_30L_C60_B30_68pt.png)	6	6	Pressed	1; 2; 3; 4; 5; 6; 7; 8; 9	C	6174						Female	27	47	60-068	30
Females first	Female1_b1	Female1_b1, 60	f1_p2_BL (60, s31_30L_C60_B30_68pt.png)	7	7	Pressed	1; 2; 3; 4; 5; 6; 7; 8; 9	C	2407						Female	29	31	60-068	30
Females first	Female1_b1	Female1_b1, 37	f1_p2_BL (37, s31_30L_C00_B00.png)	4	4	Pressed	1; 2; 3; 4; 5; 6; 7; 8; 9	C	2774						Female	27	31	00-000	0
Females first	Female1_b1	Female1_b1, 21	f1_p2_BL (21, s31_30L_C00_B30.png)	7	7	Pressed	1; 2; 3; 4; 5; 6; 7; 8; 9	C	2243						Female	20	31	00-000	30
Females first	Female1_b1	Female1_b1, 79	f1_p2_BL (79, s55_30L_C60_B00.png)	5	5	Pressed	1; 2; 3; 4; 5; 6; 7; 8; 9	C	3046						Female	29	55	60-135	0
Females first	Female1_b1	Female1_b1, 129	f1_p2_BL (129, s85_30L_C00_B30.png)	6	6	Pressed	1; 2; 3; 4; 5; 6; 7; 8; 9	C	2389						Female	47	85	00-000	30
Females first	Female1_b1	Female1_b1, 58	f1_p2_BL (58, s31_30L_C60_B00_68pt.png)	5	5	Pressed	1; 2; 3; 4; 5; 6; 7; 8; 9	C	2800						Female	29	31	60-068	0
Females first	Female1_b1	Female1_b1, 50	f1_p2_BL (50, s47_30L_C60_B20_68pt.png)	6	6	Pressed	1; 2; 3; 4; 5; 6; 7; 8; 9	C	3547						Female	27	47	60-068	20
Females first	Female1_b1	Female1_b1, 177	f1_p2_BL (177, s27_30L_C60_B30_68pt.png)	4	4	Pressed	1; 2; 3; 4; 5; 6; 7; 8; 9	C	2285						Female	85	27	60-068	30
Females first	Female1_b1	Female1_b1, 136	f1_p2_BL (136, s20_30L_C00_B00.png)	6	6	Pressed	1; 2; 3; 4; 5; 6; 7; 8; 9	C	2664						Female	55	20	00-000	0
Females first	Female1_b1	Female1_b1, 102	f1_p2_BL (102, s85_30L_C00_B30.png)	5	5	Pressed	1; 2; 3; 4; 5; 6; 7; 8; 9	C	3174						Female	31	85	00-000	30
Females first	Female1_b1	Female1_b1, 155	f1_p2_BL (155, s85_30L_C00_B20.png)	5	5	Pressed	1; 2; 3; 4; 5; 6; 7; 8; 9	C	2593						Female	55	85	00-000	20
Females first	Female1_b1	Female1_b1, 181	f1_p2_BL (181, s29_30L_C00_B00.png)	8	8	Pressed	1; 2; 3; 4; 5; 6; 7; 8; 9	C	2945						Female	85	29	00-000	0
Females first	Female1_b1	Female1_b1, 164	f1_p2_BL (164, s20_30L_C00_B20.png)	4	4	Pressed	1; 2; 3; 4; 5; 6; 7; 8; 9	C	2907						Female	85	20	00-000	20
Females first	Female1_b1	Female1_b1, 40	f1_p2_BL (40, s31_30L_C60_B00_68pt.png)	6	6	Pressed	1; 2; 3; 4; 5; 6; 7; 8; 9	C	2144						Female	27	31	60-068	0
Females first	Female1_b1	Female1_b1, 114	f1_p2_BL (114, s20_30L_C60_B30_68pt.png)	7	7	Pressed	1; 2; 3; 4; 5; 6; 7; 8; 9	C	3250						Female	47	20	60-068	30
Females first	Female1_b1	Female1_b1, 16	f1_p2_BL (16, s29_30L_C60_B00.png)	9	9	Pressed	1; 2; 3; 4; 5; 6; 7; 8; 9	C	2691						Female	20	29	60-135	0
Females first	Female1_b1	Female1_b1, 89	f1_p2_BL (89, s47_30L_C60_B20.png)	7	7	Pressed	1; 2; 3; 4; 5; 6; 7; 8; 9	C	2319						Female	31	47	60-135	20
Females first	Female1_b1	Female1_b1, 25	f1_p2_BL (25, s31_30L_C60_B00.png)	5	5	Pressed	1; 2; 3; 4; 5; 6; 7; 8; 9	C	2081						Female	20	31	60-135	0
Females first	Female1_b1	Female1_b1, 163	f1_p2_BL (163, s20_30L_C00_B00.png)	5	5	Pressed	1; 2; 3; 4; 5; 6; 7; 8; 9	C	3035						Female	85	20	00-000	0
Females first	Female1_b1	Female1_b1, 86	f1_p2_BL (86, s47_30L_C60_B20_68pt.png)	4	4	Pressed	1; 2; 3; 4; 5; 6; 7; 8; 9	C	1536						Female	31	47	60-068	20
Females first	Female1_b1	Female1_b1, 118	f1_p2_BL (118, s55_30L_C00_B00.png)	1	1	Pressed	1; 2; 3; 4; 5; 6; 7; 8; 9	C	2234						Female	47	55	00-000	0
Females first	Female1_b1	Female1_b1, 169	f1_p2_BL (169, s20_30L_C60_B00.png)	6	6	Pressed	1; 2; 3; 4; 5; 6; 7; 8; 9	C	2243						Female	85	20	60-135	0
Females first	Female1_b1	Female1_b1, 158	f1_p2_BL (158, s85_30L_C60_B20_68pt.png)	3	3	Pressed	1; 2; 3; 4; 5; 6; 7; 8; 9	C	2970						Female	55	85	60-068	20
Females first	Female1_b1	Female1_b1, 115	f1_p2_BL (115, s20_30L_C60_B00.png)	5	5	Pressed	1; 2; 3; 4; 5; 6; 7; 8; 9	C	2255						Female	47	20	60-135	0
Females first	Female1_b1	Female1_b1, 90	f1_p2_BL (90, s47_30L_C60_B30.png)	3	3	Pressed	1; 2; 3; 4; 5; 6; 7; 8; 9	C	3026						Female	31	47	60-135	30
Females first	Female1_b1	Female1_b1, 139	f1_p2_BL (139, s20_30L_C60_B00_68pt.png)	4	4	Pressed	1; 2; 3; 4; 5; 6; 7; 8; 9	C	3627						Female	55	20	60-068	0
Females first	Female1_b1	Female1_b1, 43	f1_p2_BL (43, s31_30L_C60_B00.png)	3	3	Pressed	1; 2; 3; 4; 5; 6; 7; 8; 9	C	1842						Female	27	31	60-135	0
Females first	Female1_b1	Female1_b1, 49	f1_p2_BL (49, s47_30L_C60_B00_68pt.png)	5	5	Pressed	1; 2; 3; 4; 5; 6; 7; 8; 9	C	3464						Female	27	47	60-068	0
Females first	Female1_b1	Female1_b1, 150	f1_p2_BL (150, s27_30L_C60_B30_68pt.png)	6	6	Pressed	1; 2; 3; 4; 5; 6; 7; 8; 9	C	2306						Female	55	27	60-068	30
Females first	Female1_b1	Female1_b1, 138	f1_p2_BL (138, s20_30L_C00_B30.png)	5	5	Pressed	1; 2; 3; 4; 5; 6; 7; 8; 9	C	1934						Female	55	20	00-000	30
Females first	Female1_b1	Female1_b1, 47	f1_p2_BL (47, s47_30L_C00_B20.png)	6	6	Pressed	1; 2; 3; 4; 5; 6; 7; 8; 9	C	2244						Female	27	47	00-000	20
Females first	Female1_b1	Female1_b1, 66	f1_p2_BL (66, s47_30L_C00_B30.png)	3	3	Pressed	1; 2; 3; 4; 5; 6; 7; 8; 9	C	2342						Female	29	47	00-000	30
Females first	Female1_b1	Female1_b1, 184	f1_p2_BL (184, s29_30L_C60_B00_68pt.png)	8	8	Pressed	1; 2; 3; 4; 5; 6; 7; 8; 9	C	2710						Female	85	29	60-068	0
Females first	Female1_b1	Female1_b1, 28	f1_p2_BL (28, s29_30L_C00_B00.png)	2	2	Pressed	1; 2; 3; 4; 5; 6; 7; 8; 9	C	3420						Female	27	29	00-000	0
Females first	Female1_b1	Female1_b1, 112	f1_p2_BL (112, s20_30L_C60_B00_68pt.png)	5	5	Pressed	1; 2; 3; 4; 5; 6; 7; 8; 9	C	2129						Female	47	20	60-068	0
Females first	Female1_b1	Female1_b1, 30	f1_p2_BL (30, s29_30L_C00_B30.png)	4	4	Pressed	1; 2; 3; 4; 5; 6; 7; 8; 9	C	2540						Female	27	29	00-000	30
Females first	Female1_b1	Female1_b1, 183	f1_p2_BL (183, s29_30L_C00_B30.png)	7	7	Pressed	1; 2; 3; 4; 5; 6; 7; 8; 9	C	2729						Female	85	29	00-000	30
Females first	Female1_b1	Female1_b1, 4	f1_p2_BL (4, s27_30L_C60_B00_68pt.png)	3	3	Pressed	1; 2; 3; 4; 5; 6; 7; 8; 9	C	3717						Female	20	27	60-068	0
Females first	Female1_b1	Female1_b1, 83	f1_p2_BL (83, s47_30L_C00_B20.png)	5	5	Pressed	1; 2; 3; 4; 5; 6; 7; 8; 9	C	2396						Female	31	47	00-000	20
Females first	Female1_b1	Female1_b1, 133	f1_p2_BL (133, s85_30L_C60_B00.png)	8	8	Pressed	1; 2; 3; 4; 5; 6; 7; 8; 9	C	2397						Female	47	85	60-135	0
Females first	Female1_b1	Female1_b1, 9	f1_p2_BL (9, s27_30L_C60_B30.png)	4	4	Pressed	1; 2; 3; 4; 5; 6; 7; 8; 9	C	3314						Female	20	27	60-135	30
Females first	Female1_b1	Female1_b1, 17	f1_p2_BL (17, s29_30L_C60_B20.png)	5	5	Pressed	1; 2; 3; 4; 5; 6; 7; 8; 9	C	2337						Female	20	29	60-135	20
Females first	Female1_b1	Female1_b1, 143	f1_p2_BL (143, s20_30L_C60_B20.png)	6	6	Pressed	1; 2; 3; 4; 5; 6; 7; 8; 9	C	2306						Female	55	20	60-135	20
Females first	Female1_b1	Female1_b1, 88	f1_p2_BL (88, s47_30L_C60_B00.png)	6	6	Pressed	1; 2; 3; 4; 5; 6; 7; 8; 9	C	4006						Female	31	47	60-135	0
Females first	Female1_b1	Female1_b1, 15	f1_p2_BL (15, s29_30L_C60_B30_68pt.png)	6	6	Pressed	1; 2; 3; 4; 5; 6; 7; 8; 9	C	2274						Female	20	29	60-068	30
Females first	Female1_b1	Female1_b1, 135	f1_p2_BL (135, s85_30L_C60_B30.png)	7	7	Pressed	1; 2; 3; 4; 5; 6; 7; 8; 9	C	2588						Female	47	85	60-135	30
Females first	Female1_b1	Female1_b1, 75	f1_p2_BL (75, s55_30L_C00_B30.png)	6	6	Pressed	1; 2; 3; 4; 5; 6; 7; 8; 9	C	2279						Female	29	55	00-000	30
Females first	Female1_b1	Female1_b1, 153	f1_p2_BL (153, s27_30L_C60_B30.png)	5	5	Pressed	1; 2; 3; 4; 5; 6; 7; 8; 9	C	2559						Female	55	27	60-135	30
Females first	Female1_b1	Female1_b1, 11	f1_p2_BL (11, s29_30L_C00_B20.png)	4	4	Pressed	1; 2; 3; 4; 5; 6; 7; 8; 9	C	2686						Female	20	29	00-000	20
Females first	Female1_b1	Female1_b1, 41	f1_p2_BL (41, s31_30L_C60_B20_68pt.png)	4	4	Pressed	1; 2; 3; 4; 5; 6; 7; 8; 9	C	1842						Female	27	31	60-068	20
Females first	Female1_b1	Female1_b1, 45	f1_p2_BL (45, s31_30L_C60_B30.png)	4	4	Pressed	1; 2; 3; 4; 5; 6; 7; 8; 9	C	2025						Female	27	31	60-135	30
Females first	Female1_b1	Female1_b1, 126	f1_p2_BL (126, s55_30L_C60_B30.png)	4	4	Pressed	1; 2; 3; 4; 5; 6; 7; 8; 9	C	1522						Female	47	55	60-135	30
Females first	Female1_b1	Female1_b1, 109	f1_p2_BL (109, s20_30L_C00_B00.png)	6	6	Pressed	1; 2; 3; 4; 5; 6; 7; 8; 9	C	3053						Female	47	20	00-000	0
Females first	Female1_b1	Female1_b1, 123	f1_p2_BL (123, s55_30L_C60_B30_68pt.png)	2	2	Pressed	1; 2; 3; 4; 5; 6; 7; 8; 9	C	2672						Female	47	55	60-068	30
Females first	Female1_b1	Female1_b1, 74	f1_p2_BL (74, s55_30L_C00_B20.png)	4	4	Pressed	1; 2; 3; 4; 5; 6; 7; 8; 9	C	3255						Female	29	55	00-000	20
Females first	Female1_b1	Female1_b1, 103	f1_p2_BL (103, s85_30L_C60_B00_68pt.png)	6	6	Pressed	1; 2; 3; 4; 5; 6; 7; 8; 9	C	2314						Female	31	85	60-068	0
Females first	Female1_b1	Female1_b1, 175	f1_p2_BL (175, s27_30L_C60_B00_68pt.png)	5	5	Pressed	1; 2; 3; 4; 5; 6; 7; 8; 9	C	2651						Female	85	27	60-068	0
Females first	Female1_b1	Female1_b1, 116	f1_p2_BL (116, s20_30L_C60_B20.png)	6	6	Pressed	1; 2; 3; 4; 5; 6; 7; 8; 9	C	2319						Female	47	20	60-135	20
Females first	Female1_b1	Female1_b1, 14	f1_p2_BL (14, s29_30L_C60_B20_68pt.png)	4	4	Pressed	1; 2; 3; 4; 5; 6; 7; 8; 9	C	2515						Female	20	29	60-068	20
Females first	Female1_b1	Female1_b1, 29	f1_p2_BL (29, s29_30L_C00_B20.png)	4	4	Pressed	1; 2; 3; 4; 5; 6; 7; 8; 9	C	2355						Female	27	29	00-000	20
Females first	Female1_b1	Female1_b1, 156	f1_p2_BL (156, s85_30L_C00_B30.png)	3	3	Pressed	1; 2; 3; 4; 5; 6; 7; 8; 9	C	2103						Female	55	85	00-000	30
Females first	Female1_b1	Female1_b1, 23	f1_p2_BL (23, s31_30L_C60_B20_68pt.png)	2	2	Pressed	1; 2; 3; 4; 5; 6; 7; 8; 9	C	2837						Female	20	31	60-068	20
Females first	Female1_b1	Female1_b1, 151	f1_p2_BL (151, s27_30L_C60_B00.png)	5	5	Pressed	1; 2; 3; 4; 5; 6; 7; 8; 9	C	1966						Female	55	27	60-135	0
Females first	Female1_b1	Female1_b1, 110	f1_p2_BL (110, s20_30L_C00_B20.png)	6	6	Pressed	1; 2; 3; 4; 5; 6; 7; 8; 9	C	2107						Female	47	20	00-000	20
Females first	Female1_b1	Female1_b1, 108	f1_p2_BL (108, s85_30L_C60_B30.png)	7	7	Pressed	1; 2; 3; 4; 5; 6; 7; 8; 9	C	2489						Female	31	85	60-135	30
Females first	Female1_b1	Female1_b1, 6	f1_p2_BL (6, s27_30L_C60_B30_68pt.png)	7	7	Pressed	1; 2; 3; 4; 5; 6; 7; 8; 9	C	2416						Female	20	27	60-068	30
Females first	Female1_b1	Female1_b1, 52	f1_p2_BL (52, s47_30L_C60_B00.png)	8	8	Pressed	1; 2; 3; 4; 5; 6; 7; 8; 9	C	2773						Female	27	47	60-135	0
Females first	Female1_b1	Female1_b1, 149	f1_p2_BL (149, s27_30L_C60_B20_68pt.png)	8	8	Pressed	1; 2; 3; 4; 5; 6; 7; 8; 9	C	2309						Female	55	27	60-068	20
Females first	Female1_b1	Female1_b1, 172	f1_p2_BL (172, s27_30L_C00_B00.png)	8	8	Pressed	1; 2; 3; 4; 5; 6; 7; 8; 9	C	2325						Female	85	27	00-000	0
Females first	Female1_b1	Female1_b1, 69	f1_p2_BL (69, s47_30L_C60_B30_68pt.png)	7	7	Pressed	1; 2; 3; 4; 5; 6; 7; 8; 9	C	2614						Female	29	47	60-068	30
Females first	Female1_b1	Female1_b1, 188	f1_p2_BL (188, s29_30L_C60_B20.png)	9	9	Pressed	1; 2; 3; 4; 5; 6; 7; 8; 9	C	4130						Female	85	29	60-135	20
Females first	Female1_b1	Female1_b1, 162	f1_p2_BL (162, s85_30L_C60_B30.png)	2	2	Pressed	1; 2; 3; 4; 5; 6; 7; 8; 9	C	3268						Female	55	85	60-135	30
Females first	Female1_b1	Female1_b1, 134	f1_p2_BL (134, s85_30L_C60_B20.png)	4	4	Pressed	1; 2; 3; 4; 5; 6; 7; 8; 9	C	3085						Female	47	85	60-135	20
Females first	Female1_b1	Female1_b1, 98	f1_p2_BL (98, s55_30L_C60_B20.png)	7	7	Pressed	1; 2; 3; 4; 5; 6; 7; 8; 9	C	2494						Female	31	55	60-135	20
Females first	Female1_b1	Female1_b1, 170	f1_p2_BL (170, s20_30L_C60_B20.png)	6	6	Pressed	1; 2; 3; 4; 5; 6; 7; 8; 9	C	2365						Female	85	20	60-135	20
Females first	Female1_b1	Female1_b1, 159	f1_p2_BL (159, s85_30L_C60_B30_68pt.png)	1	1	Pressed	1; 2; 3; 4; 5; 6; 7; 8; 9	C	2530						Female	55	85	60-068	30
Females first	Female1_b1	Female1_b1, 82	f1_p2_BL (82, s47_30L_C00_B00.png)	3	3	Pressed	1; 2; 3; 4; 5; 6; 7; 8; 9	C	2882						Female	31	47	00-000	0
Females first	Female1_b1	Female1_b1, 122	f1_p2_BL (122, s55_30L_C60_B20_68pt.png)	1	1	Pressed	1; 2; 3; 4; 5; 6; 7; 8; 9	C	1960						Female	47	55	60-068	20
Females first	Female1_b1	Female1_b1, 5	f1_p2_BL (5, s27_30L_C60_B20_68pt.png)	3	3	Pressed	1; 2; 3; 4; 5; 6; 7; 8; 9	C	2853						Female	20	27	60-068	20
Females first	Female1_b1	Female1_b1, 39	f1_p2_BL (39, s31_30L_C00_B30.png)	1	1	Pressed	1; 2; 3; 4; 5; 6; 7; 8; 9	C	3290						Female	27	31	00-000	30
Females first	Female1_b1	Female1_b1, 91	f1_p2_BL (91, s55_30L_C00_B00.png)	4	4	Pressed	1; 2; 3; 4; 5; 6; 7; 8; 9	C	2180						Female	31	55	00-000	0
Females first	Female1_b1	Female1_b1, 189	f1_p2_BL (189, s29_30L_C60_B30.png)	8	8	Pressed	1; 2; 3; 4; 5; 6; 7; 8; 9	C	2211						Female	85	29	60-135	30
Females first	Female1_b1	Female1_b1, 113	f1_p2_BL (113, s20_30L_C60_B20_68pt.png)	7	7	Pressed	1; 2; 3; 4; 5; 6; 7; 8; 9	C	1855						Female	47	20	60-068	20
Females first	Female1_b1	Female1_b1, 148	f1_p2_BL (148, s27_30L_C60_B00_68pt.png)	5	5	Pressed	1; 2; 3; 4; 5; 6; 7; 8; 9	C	2003						Female	55	27	60-068	0
Females first	Female1_b1	Female1_b1, 180	f1_p2_BL (180, s27_30L_C60_B30.png)	7	7	Pressed	1; 2; 3; 4; 5; 6; 7; 8; 9	C	2444						Female	85	27	60-135	30
Females first	Female1_b1	Female1_b1, 3	f1_p2_BL (3, s27_30L_C00_B30.png)	4	4	Pressed	1; 2; 3; 4; 5; 6; 7; 8; 9	C	2079						Female	20	27	00-000	30
Females first	Female1_b1	Female1_b1, 127	f1_p2_BL (127, s85_30L_C00_B00.png)	7	7	Pressed	1; 2; 3; 4; 5; 6; 7; 8; 9	C	2268						Female	47	85	00-000	0
Females first	Female1_b1	Female1_b1, 93	f1_p2_BL (93, s55_30L_C00_B30.png)	5	5	Pressed	1; 2; 3; 4; 5; 6; 7; 8; 9	C	2541						Female	31	55	00-000	30
Females first	Female1_b1	Female1_b1, 179	f1_p2_BL (179, s27_30L_C60_B20.png)	5	5	Pressed	1; 2; 3; 4; 5; 6; 7; 8; 9	C	2808						Female	85	27	60-135	20
Females first	Female1_b1	Female1_b1, 20	f1_p2_BL (20, s31_30L_C00_B20.png)	4	4	Pressed	1; 2; 3; 4; 5; 6; 7; 8; 9	C	1768						Female	20	31	00-000	20
Females first	Female1_b1	Female1_b1, 128	f1_p2_BL (128, s85_30L_C00_B20.png)	4	4	Pressed	1; 2; 3; 4; 5; 6; 7; 8; 9	C	2098						Female	47	85	00-000	20
Females first	Female1_b1	Female1_b1, 33	f1_p2_BL (33, s29_30L_C60_B30_68pt.png)	2	2	Pressed	1; 2; 3; 4; 5; 6; 7; 8; 9	C	2486						Female	27	29	60-068	30
Females first	Female1_b1	Female1_b1, 78	f1_p2_BL (78, s55_30L_C60_B30_68pt.png)	5	5	Pressed	1; 2; 3; 4; 5; 6; 7; 8; 9	C	2035						Female	29	55	60-068	30
Females first	Female1_b1	Female1_b1, 101	f1_p2_BL (101, s85_30L_C00_B20.png)	3	3	Pressed	1; 2; 3; 4; 5; 6; 7; 8; 9	C	2507						Female	31	85	00-000	20
Females first	Female1_b1	Female1_b1, 94	f1_p2_BL (94, s55_30L_C60_B00_68pt.png)	6	6	Pressed	1; 2; 3; 4; 5; 6; 7; 8; 9	C	2418						Female	31	55	60-068	0
Females first	Female1_b1	Female1_b1, 178	f1_p2_BL (178, s27_30L_C60_B00.png)	7	7	Pressed	1; 2; 3; 4; 5; 6; 7; 8; 9	C	2251						Female	85	27	60-135	0
Females first	Female1_b1	Female1_b1, 24	f1_p2_BL (24, s31_30L_C60_B30_68pt.png)	6	6	Pressed	1; 2; 3; 4; 5; 6; 7; 8; 9	C	1940						Female	20	31	60-068	30
Females first	Female1_b1	Female1_b1, 65	f1_p2_BL (65, s47_30L_C00_B20.png)	3	3	Pressed	1; 2; 3; 4; 5; 6; 7; 8; 9	C	2163						Female	29	47	00-000	20
Females first	Female1_b1	Female1_b1, 70	f1_p2_BL (70, s47_30L_C60_B00.png)	1	1	Pressed	1; 2; 3; 4; 5; 6; 7; 8; 9	C	2047						Female	29	47	60-135	0
Females first	Female1_b1	Female1_b1, 35	f1_p2_BL (35, s29_30L_C60_B20.png)	2	2	Pressed	1; 2; 3; 4; 5; 6; 7; 8; 9	C	2108						Female	27	29	60-135	20
Females first	Female1_b1	Female1_b1, 8	f1_p2_BL (8, s27_30L_C60_B20.png)	4	4	Pressed	1; 2; 3; 4; 5; 6; 7; 8; 9	C	2238						Female	20	27	60-135	20
Females first	Female1_b1	Female1_b1, 152	f1_p2_BL (152, s27_30L_C60_B20.png)	7	7	Pressed	1; 2; 3; 4; 5; 6; 7; 8; 9	C	2296						Female	55	27	60-135	20
Females first	Female1_b1	Female1_b1, 73	f1_p2_BL (73, s55_30L_C00_B00.png)	7	7	Pressed	1; 2; 3; 4; 5; 6; 7; 8; 9	C	2678						Female	29	55	00-000	0
Females first	Female1_b1	Female1_b1, 27	f1_p2_BL (27, s31_30L_C60_B30.png)	4	4	Pressed	1; 2; 3; 4; 5; 6; 7; 8; 9	C	2342						Female	20	31	60-135	30
Females first	break3	female break	female break	space		Pressed	(any response)	C	2104
Females first	Female2_b1	Female2_b1, 114	f2_p2_BL (114, s75_30L_C60_B30_68pt.png)	3	3	Pressed	1; 2; 3; 4; 5; 6; 7; 8; 9	C	3565						Female	71	75	60-068	30
Females first	Female2_b1	Female2_b1, 13	f2_p2_BL (13, s16_30L_C60_B00_68pt.png)	3	3	Pressed	1; 2; 3; 4; 5; 6; 7; 8; 9	C	4766						Female	8	16	60-068	0
Females first	Female2_b1	Female2_b1, 79	f2_p2_BL (79, s75_30L_C60_B00.png)	4	4	Pressed	1; 2; 3; 4; 5; 6; 7; 8; 9	C	3345						Female	16	75	60-135	0
Females first	Female2_b1	Female2_b1, 106	f2_p2_BL (106, s08_30L_C60_B00.png)	8	8	Pressed	1; 2; 3; 4; 5; 6; 7; 8; 9	C	2720						Female	71	8	60-135	0
Females first	Female2_b1	Female2_b1, 94	f2_p2_BL (94, s75_30L_C60_B00_68pt.png)	9	9	Pressed	1; 2; 3; 4; 5; 6; 7; 8; 9	C	3563						Female	33	75	60-068	0
Females first	Female2_b1	Female2_b1, 8	f2_p2_BL (8, s14_30L_C60_B20.png)	9	9	Pressed	1; 2; 3; 4; 5; 6; 7; 8; 9	C	3217						Female	8	14	60-135	20
Females first	Female2_b1	Female2_b1, 39	f2_p2_BL (39, s33_30L_C00_B30.png)	2	2	Pressed	1; 2; 3; 4; 5; 6; 7; 8; 9	C	3708						Female	14	33	00-000	30
Females first	Female2_b1	Female2_b1, 26	f2_p2_BL (26, s33_30L_C60_B20.png)	9	9	Pressed	1; 2; 3; 4; 5; 6; 7; 8; 9	C	2479						Female	8	33	60-135	20
Females first	Female2_b1	Female2_b1, 135	f2_p2_BL (135, s14_30L_C60_B30.png)	3	3	Pressed	1; 2; 3; 4; 5; 6; 7; 8; 9	C	2816						Female	75	14	60-135	30
Females first	Female2_b1	Female2_b1, 129	f2_p2_BL (129, s14_30L_C00_B30.png)		`	Pressed	1; 2; 3; 4; 5; 6; 7; 8; 9	E	2122						Female	75	14	00-000	30
Females first	Female2_b1	Female2_b1, 129	f2_p2_BL (129, s14_30L_C00_B30.png)	1	1	Pressed	1; 2; 3; 4; 5; 6; 7; 8; 9	SC	2786						Female	75	14	00-000	30
Females first	Female2_b1	Female2_b1, 54	f2_p2_BL (54, s71_30L_C60_B30.png)	4	4	Pressed	1; 2; 3; 4; 5; 6; 7; 8; 9	C	2143						Female	14	71	60-135	30
Females first	Female2_b1	Female2_b1, 36	f2_p2_BL (36, s16_30L_C60_B30.png)	3	3	Pressed	1; 2; 3; 4; 5; 6; 7; 8; 9	C	2420						Female	14	16	60-135	30
Females first	Female2_b1	Female2_b1, 59	f2_p2_BL (59, s33_30L_C60_B20_68pt.png)	3	3	Pressed	1; 2; 3; 4; 5; 6; 7; 8; 9	C	3766						Female	16	33	60-068	20
Females first	Female2_b1	Female2_b1, 56	f2_p2_BL (56, s33_30L_C00_B20.png)	3	3	Pressed	1; 2; 3; 4; 5; 6; 7; 8; 9	C	2271						Female	16	33	00-000	20
Females first	Female2_b1	Female2_b1, 57	f2_p2_BL (57, s33_30L_C00_B30.png)	3	3	Pressed	1; 2; 3; 4; 5; 6; 7; 8; 9	C	2018						Female	16	33	00-000	30
Females first	Female2_b1	Female2_b1, 60	f2_p2_BL (60, s33_30L_C60_B30_68pt.png)	3	3	Pressed	1; 2; 3; 4; 5; 6; 7; 8; 9	C	3682						Female	16	33	60-068	30
Females first	Female2_b1	Female2_b1, 38	f2_p2_BL (38, s33_30L_C00_B20.png)	4	4	Pressed	1; 2; 3; 4; 5; 6; 7; 8; 9	C	4704						Female	14	33	00-000	20
Females first	Female2_b1	Female2_b1, 63	f2_p2_BL (63, s33_30L_C60_B30.png)	5	5	Pressed	1; 2; 3; 4; 5; 6; 7; 8; 9	C	3957						Female	16	33	60-135	30
Females first	Female2_b1	Female2_b1, 73	f2_p2_BL (73, s75_30L_C00_B00.png)	7	7	Pressed	1; 2; 3; 4; 5; 6; 7; 8; 9	C	2684						Female	16	75	00-000	0
Females first	Female2_b1	Female2_b1, 90	f2_p2_BL (90, s71_30L_C60_B30.png)	8	8	Pressed	1; 2; 3; 4; 5; 6; 7; 8; 9	C	2569						Female	33	71	60-135	30
Females first	Female2_b1	Female2_b1, 119	f2_p2_BL (119, s08_30L_C00_B20.png)	7	7	Pressed	1; 2; 3; 4; 5; 6; 7; 8; 9	C	2973						Female	75	8	00-000	20
Females first	Female2_b1	Female2_b1, 27	f2_p2_BL (27, s33_30L_C60_B30.png)	9	9	Pressed	1; 2; 3; 4; 5; 6; 7; 8; 9	C	2744						Female	8	33	60-135	30
Females first	Female2_b1	Female2_b1, 68	f2_p2_BL (68, s71_30L_C60_B20_68pt.png)	3	3	Pressed	1; 2; 3; 4; 5; 6; 7; 8; 9	C	2989						Female	16	71	60-068	20
Females first	Female2_b1	Female2_b1, 78	f2_p2_BL (78, s75_30L_C60_B30_68pt.png)	4	4	Pressed	1; 2; 3; 4; 5; 6; 7; 8; 9	C	2085						Female	16	75	60-068	30
Females first	Female2_b1	Female2_b1, 45	f2_p2_BL (45, s33_30L_C60_B30.png)	3	3	Pressed	1; 2; 3; 4; 5; 6; 7; 8; 9	C	2201						Female	14	33	60-135	30
Females first	Female2_b1	Female2_b1, 100	f2_p2_BL (100, s08_30L_C00_B00.png)	7	7	Pressed	1; 2; 3; 4; 5; 6; 7; 8; 9	C	2973						Female	71	8	00-000	0
Females first	Female2_b1	Female2_b1, 67	f2_p2_BL (67, s71_30L_C60_B00_68pt.png)	2	2	Pressed	1; 2; 3; 4; 5; 6; 7; 8; 9	C	2375						Female	16	71	60-068	0
Females first	Female2_b1	Female2_b1, 125	f2_p2_BL (125, s08_30L_C60_B20.png)	8	8	Pressed	1; 2; 3; 4; 5; 6; 7; 8; 9	C	3062						Female	75	8	60-135	20
Females first	Female2_b1	Female2_b1, 116	f2_p2_BL (116, s75_30L_C60_B20.png)	2	2	Pressed	1; 2; 3; 4; 5; 6; 7; 8; 9	C	2789						Female	71	75	60-135	20
Females first	Female2_b1	Female2_b1, 104	f2_p2_BL (104, s08_30L_C60_B20_68pt.png)	5	5	Pressed	1; 2; 3; 4; 5; 6; 7; 8; 9	C	2179						Female	71	8	60-068	20
Females first	Female2_b1	Female2_b1, 82	f2_p2_BL (82, s71_30L_C00_B00.png)	2	2	Pressed	1; 2; 3; 4; 5; 6; 7; 8; 9	C	3661						Female	33	71	00-000	0
Females first	Female2_b1	Female2_b1, 97	f2_p2_BL (97, s75_30L_C60_B00.png)	6	6	Pressed	1; 2; 3; 4; 5; 6; 7; 8; 9	C	2340						Female	33	75	60-135	0
Females first	Female2_b1	Female2_b1, 49	f2_p2_BL (49, s71_30L_C60_B00_68pt.png)	4	4	Pressed	1; 2; 3; 4; 5; 6; 7; 8; 9	C	3574						Female	14	71	60-068	0
Females first	Female2_b1	Female2_b1, 96	f2_p2_BL (96, s75_30L_C60_B30_68pt.png)	8	8	Pressed	1; 2; 3; 4; 5; 6; 7; 8; 9	C	2428						Female	33	75	60-068	30
Females first	Female2_b1	Female2_b1, 77	f2_p2_BL (77, s75_30L_C60_B20_68pt.png)	5	5	Pressed	1; 2; 3; 4; 5; 6; 7; 8; 9	C	2048						Female	16	75	60-068	20
Females first	Female2_b1	Female2_b1, 84	f2_p2_BL (84, s71_30L_C00_B30.png)	6	6	Pressed	1; 2; 3; 4; 5; 6; 7; 8; 9	C	2614						Female	33	71	00-000	30
Females first	Female2_b1	Female2_b1, 58	f2_p2_BL (58, s33_30L_C60_B00_68pt.png)	7	7	Pressed	1; 2; 3; 4; 5; 6; 7; 8; 9	C	2508						Female	16	33	60-068	0
Females first	Female2_b1	Female2_b1, 92	f2_p2_BL (92, s75_30L_C00_B20.png)	7	7	Pressed	1; 2; 3; 4; 5; 6; 7; 8; 9	C	2179						Female	33	75	00-000	20
Females first	Female2_b1	Female2_b1, 14	f2_p2_BL (14, s16_30L_C60_B20_68pt.png)	8	8	Pressed	1; 2; 3; 4; 5; 6; 7; 8; 9	C	2168						Female	8	16	60-068	20
Females first	Female2_b1	Female2_b1, 64	f2_p2_BL (64, s71_30L_C00_B00.png)	7	7	Pressed	1; 2; 3; 4; 5; 6; 7; 8; 9	C	2165						Female	16	71	00-000	0
Females first	Female2_b1	Female2_b1, 25	f2_p2_BL (25, s33_30L_C60_B00.png)	9	9	Pressed	1; 2; 3; 4; 5; 6; 7; 8; 9	C	2339						Female	8	33	60-135	0
Females first	Female2_b1	Female2_b1, 34	f2_p2_BL (34, s16_30L_C60_B00.png)	3	3	Pressed	1; 2; 3; 4; 5; 6; 7; 8; 9	C	2357						Female	14	16	60-135	0
Females first	Female2_b1	Female2_b1, 72	f2_p2_BL (72, s71_30L_C60_B30.png)	4	4	Pressed	1; 2; 3; 4; 5; 6; 7; 8; 9	C	2600						Female	16	71	60-135	30
Females first	Female2_b1	Female2_b1, 86	f2_p2_BL (86, s71_30L_C60_B20_68pt.png)	7	7	Pressed	1; 2; 3; 4; 5; 6; 7; 8; 9	C	2359						Female	33	71	60-068	20
Females first	Female2_b1	Female2_b1, 23	f2_p2_BL (23, s33_30L_C60_B20_68pt.png)	8	8	Pressed	1; 2; 3; 4; 5; 6; 7; 8; 9	C	3138						Female	8	33	60-068	20
Females first	Female2_b1	Female2_b1, 99	f2_p2_BL (99, s75_30L_C60_B30.png)	6	6	Pressed	1; 2; 3; 4; 5; 6; 7; 8; 9	C	2121						Female	33	75	60-135	30
Females first	Female2_b1	Female2_b1, 113	f2_p2_BL (113, s75_30L_C60_B20_68pt.png)	2	2	Pressed	1; 2; 3; 4; 5; 6; 7; 8; 9	C	2850						Female	71	75	60-068	20
Females first	Female2_b1	Female2_b1, 89	f2_p2_BL (89, s71_30L_C60_B20.png)	7	7	Pressed	1; 2; 3; 4; 5; 6; 7; 8; 9	C	3183						Female	33	71	60-135	20
Females first	Female2_b1	Female2_b1, 41	f2_p2_BL (41, s33_30L_C60_B20_68pt.png)	6	6	Pressed	1; 2; 3; 4; 5; 6; 7; 8; 9	C	1935						Female	14	33	60-068	20
Females first	Female2_b1	Female2_b1, 15	f2_p2_BL (15, s16_30L_C60_B30_68pt.png)	5	5	Pressed	1; 2; 3; 4; 5; 6; 7; 8; 9	C	2803						Female	8	16	60-068	30
Females first	Female2_b1	Female2_b1, 33	f2_p2_BL (33, s16_30L_C60_B30_68pt.png)	1	1	Pressed	1; 2; 3; 4; 5; 6; 7; 8; 9	C	2437						Female	14	16	60-068	30
Females first	Female2_b1	Female2_b1, 6	f2_p2_BL (6, s14_30L_C60_B30_68pt.png)	6	6	Pressed	1; 2; 3; 4; 5; 6; 7; 8; 9	C	2609						Female	8	14	60-068	30
Females first	Female2_b1	Female2_b1, 30	f2_p2_BL (30, s16_30L_C00_B30.png)	2	2	Pressed	1; 2; 3; 4; 5; 6; 7; 8; 9	C	2103						Female	14	16	00-000	30
Females first	Female2_b1	Female2_b1, 121	f2_p2_BL (121, s08_30L_C60_B00_68pt.png)	7	7	Pressed	1; 2; 3; 4; 5; 6; 7; 8; 9	C	1981						Female	75	8	60-068	0
Females first	Female2_b1	Female2_b1, 71	f2_p2_BL (71, s71_30L_C60_B20.png)	5	5	Pressed	1; 2; 3; 4; 5; 6; 7; 8; 9	C	3158						Female	16	71	60-135	20
Females first	Female2_b1	Female2_b1, 75	f2_p2_BL (75, s75_30L_C00_B30.png)	4	4	Pressed	1; 2; 3; 4; 5; 6; 7; 8; 9	C	2315						Female	16	75	00-000	30
Females first	Female2_b1	Female2_b1, 102	f2_p2_BL (102, s08_30L_C00_B30.png)	7	7	Pressed	1; 2; 3; 4; 5; 6; 7; 8; 9	C	2175						Female	71	8	00-000	30
Females first	Female2_b1	Female2_b1, 81	f2_p2_BL (81, s75_30L_C60_B30.png)	4	4	Pressed	1; 2; 3; 4; 5; 6; 7; 8; 9	C	2206						Female	16	75	60-135	30
Females first	Female2_b1	Female2_b1, 40	f2_p2_BL (40, s33_30L_C60_B00_68pt.png)	7	7	Pressed	1; 2; 3; 4; 5; 6; 7; 8; 9	C	2407						Female	14	33	60-068	0
Females first	Female2_b1	Female2_b1, 118	f2_p2_BL (118, s08_30L_C00_B00.png)	5	5	Pressed	1; 2; 3; 4; 5; 6; 7; 8; 9	C	4017						Female	75	8	00-000	0
Females first	Female2_b1	Female2_b1, 42	f2_p2_BL (42, s33_30L_C60_B30_68pt.png)	5	5	Pressed	1; 2; 3; 4; 5; 6; 7; 8; 9	C	3202						Female	14	33	60-068	30
Females first	Female2_b1	Female2_b1, 74	f2_p2_BL (74, s75_30L_C00_B20.png)	3	3	Pressed	1; 2; 3; 4; 5; 6; 7; 8; 9	C	1908						Female	16	75	00-000	20
Females first	Female2_b1	Female2_b1, 131	f2_p2_BL (131, s14_30L_C60_B20_68pt.png)	2	2	Pressed	1; 2; 3; 4; 5; 6; 7; 8; 9	C	2019						Female	75	14	60-068	20
Females first	Female2_b1	Female2_b1, 28	f2_p2_BL (28, s16_30L_C00_B00.png)	3	3	Pressed	1; 2; 3; 4; 5; 6; 7; 8; 9	C	3060						Female	14	16	00-000	0
Females first	Female2_b1	Female2_b1, 98	f2_p2_BL (98, s75_30L_C60_B20.png)	7	7	Pressed	1; 2; 3; 4; 5; 6; 7; 8; 9	C	2357						Female	33	75	60-135	20
Females first	Female2_b1	Female2_b1, 61	f2_p2_BL (61, s33_30L_C60_B00.png)	7	7	Pressed	1; 2; 3; 4; 5; 6; 7; 8; 9	C	2101						Female	16	33	60-135	0
Females first	Female2_b1	Female2_b1, 87	f2_p2_BL (87, s71_30L_C60_B30_68pt.png)	8	8	Pressed	1; 2; 3; 4; 5; 6; 7; 8; 9	C	2216						Female	33	71	60-068	30
Females first	Female2_b1	Female2_b1, 46	f2_p2_BL (46, s71_30L_C00_B00.png)	6	6	Pressed	1; 2; 3; 4; 5; 6; 7; 8; 9	C	1796						Female	14	71	00-000	0
Females first	Female2_b1	Female2_b1, 124	f2_p2_BL (124, s08_30L_C60_B00.png)	8	8	Pressed	1; 2; 3; 4; 5; 6; 7; 8; 9	C	2979						Female	75	8	60-135	0
Females first	Female2_b1	Female2_b1, 112	f2_p2_BL (112, s75_30L_C60_B00_68pt.png)	4	4	Pressed	1; 2; 3; 4; 5; 6; 7; 8; 9	C	2584						Female	71	75	60-068	0
Females first	Female2_b1	Female2_b1, 2	f2_p2_BL (2, s14_30L_C00_B20.png)	6	6	Pressed	1; 2; 3; 4; 5; 6; 7; 8; 9	C	2204						Female	8	14	00-000	20
Females first	Female2_b1	Female2_b1, 93	f2_p2_BL (93, s75_30L_C00_B30.png)	7	7	Pressed	1; 2; 3; 4; 5; 6; 7; 8; 9	C	3892						Female	33	75	00-000	30
Females first	Female2_b1	Female2_b1, 20	f2_p2_BL (20, s33_30L_C00_B20.png)	7	7	Pressed	1; 2; 3; 4; 5; 6; 7; 8; 9	C	1824						Female	8	33	00-000	20
Females first	Female2_b1	Female2_b1, 55	f2_p2_BL (55, s33_30L_C00_B00.png)	5	5	Pressed	1; 2; 3; 4; 5; 6; 7; 8; 9	C	2342						Female	16	33	00-000	0
Females first	Female2_b1	Female2_b1, 111	f2_p2_BL (111, s75_30L_C00_B30.png)	3	3	Pressed	1; 2; 3; 4; 5; 6; 7; 8; 9	C	2113						Female	71	75	00-000	30
Females first	Female2_b1	Female2_b1, 62	f2_p2_BL (62, s33_30L_C60_B20.png)	5	5	Pressed	1; 2; 3; 4; 5; 6; 7; 8; 9	C	2326						Female	16	33	60-135	20
Females first	Female2_b1	Female2_b1, 69	f2_p2_BL (69, s71_30L_C60_B30_68pt.png)	4	4	Pressed	1; 2; 3; 4; 5; 6; 7; 8; 9	C	3840						Female	16	71	60-068	30
Females first	Female2_b1	Female2_b1, 107	f2_p2_BL (107, s08_30L_C60_B20.png)	8	8	Pressed	1; 2; 3; 4; 5; 6; 7; 8; 9	C	2700						Female	71	8	60-135	20
Females first	Female2_b1	Female2_b1, 29	f2_p2_BL (29, s16_30L_C00_B20.png)	2	2	Pressed	1; 2; 3; 4; 5; 6; 7; 8; 9	C	2055						Female	14	16	00-000	20
Females first	Female2_b1	Female2_b1, 126	f2_p2_BL (126, s08_30L_C60_B30.png)	7	7	Pressed	1; 2; 3; 4; 5; 6; 7; 8; 9	C	2126						Female	75	8	60-135	30
Females first	Female2_b1	Female2_b1, 70	f2_p2_BL (70, s71_30L_C60_B00.png)	5	5	Pressed	1; 2; 3; 4; 5; 6; 7; 8; 9	C	3714						Female	16	71	60-135	0
Females first	Female2_b1	Female2_b1, 108	f2_p2_BL (108, s08_30L_C60_B30.png)	8	8	Pressed	1; 2; 3; 4; 5; 6; 7; 8; 9	C	1996						Female	71	8	60-135	30
Females first	Female2_b1	Female2_b1, 53	f2_p2_BL (53, s71_30L_C60_B20.png)	5	5	Pressed	1; 2; 3; 4; 5; 6; 7; 8; 9	C	3218						Female	14	71	60-135	20
Females first	Female2_b1	Female2_b1, 31	f2_p2_BL (31, s16_30L_C60_B00_68pt.png)	3	3	Pressed	1; 2; 3; 4; 5; 6; 7; 8; 9	C	2048						Female	14	16	60-068	0
Females first	Female2_b1	Female2_b1, 5	f2_p2_BL (5, s14_30L_C60_B20_68pt.png)	8	8	Pressed	1; 2; 3; 4; 5; 6; 7; 8; 9	C	2304						Female	8	14	60-068	20
Females first	Female2_b1	Female2_b1, 109	f2_p2_BL (109, s75_30L_C00_B00.png)	2	2	Pressed	1; 2; 3; 4; 5; 6; 7; 8; 9	C	2731						Female	71	75	00-000	0
Females first	Female2_b1	Female2_b1, 10	f2_p2_BL (10, s16_30L_C00_B00.png)	5	5	Pressed	1; 2; 3; 4; 5; 6; 7; 8; 9	C	3163						Female	8	16	00-000	0
Females first	Female2_b1	Female2_b1, 32	f2_p2_BL (32, s16_30L_C60_B20_68pt.png)	4	4	Pressed	1; 2; 3; 4; 5; 6; 7; 8; 9	C	3124						Female	14	16	60-068	20
Females first	Female2_b1	Female2_b1, 9	f2_p2_BL (9, s14_30L_C60_B30.png)	6	6	Pressed	1; 2; 3; 4; 5; 6; 7; 8; 9	C	2255						Female	8	14	60-135	30
Females first	Female2_b1	Female2_b1, 130	f2_p2_BL (130, s14_30L_C60_B00_68pt.png)	1	1	Pressed	1; 2; 3; 4; 5; 6; 7; 8; 9	C	2804						Female	75	14	60-068	0
Females first	Female2_b1	Female2_b1, 120	f2_p2_BL (120, s08_30L_C00_B30.png)	6	6	Pressed	1; 2; 3; 4; 5; 6; 7; 8; 9	C	2034						Female	75	8	00-000	30
Females first	Female2_b1	Female2_b1, 103	f2_p2_BL (103, s08_30L_C60_B00_68pt.png)	6	6	Pressed	1; 2; 3; 4; 5; 6; 7; 8; 9	C	2252						Female	71	8	60-068	0
Females first	Female2_b1	Female2_b1, 133	f2_p2_BL (133, s14_30L_C60_B00.png)	3	3	Pressed	1; 2; 3; 4; 5; 6; 7; 8; 9	C	2849						Female	75	14	60-135	0
Females first	Female2_b1	Female2_b1, 7	f2_p2_BL (7, s14_30L_C60_B00.png)	8	8	Pressed	1; 2; 3; 4; 5; 6; 7; 8; 9	C	2613						Female	8	14	60-135	0
Females first	Female2_b1	Female2_b1, 88	f2_p2_BL (88, s71_30L_C60_B00.png)	7	7	Pressed	1; 2; 3; 4; 5; 6; 7; 8; 9	C	2443						Female	33	71	60-135	0
Females first	Female2_b1	Female2_b1, 123	f2_p2_BL (123, s08_30L_C60_B30_68pt.png)	8	8	Pressed	1; 2; 3; 4; 5; 6; 7; 8; 9	C	3214						Female	75	8	60-068	30
Females first	Female2_b1	Female2_b1, 18	f2_p2_BL (18, s16_30L_C60_B30.png)	8	8	Pressed	1; 2; 3; 4; 5; 6; 7; 8; 9	C	2884						Female	8	16	60-135	30
Females first	Female2_b1	Female2_b1, 122	f2_p2_BL (122, s08_30L_C60_B20_68pt.png)	7	7	Pressed	1; 2; 3; 4; 5; 6; 7; 8; 9	C	2501						Female	75	8	60-068	20
Females first	Female2_b1	Female2_b1, 85	f2_p2_BL (85, s71_30L_C60_B00_68pt.png)	5	5	Pressed	1; 2; 3; 4; 5; 6; 7; 8; 9	C	2688						Female	33	71	60-068	0
Females first	Female2_b1	Female2_b1, 43	f2_p2_BL (43, s33_30L_C60_B00.png)	6	6	Pressed	1; 2; 3; 4; 5; 6; 7; 8; 9	C	2703						Female	14	33	60-135	0
Females first	Female2_b1	Female2_b1, 24	f2_p2_BL (24, s33_30L_C60_B30_68pt.png)	7	7	Pressed	1; 2; 3; 4; 5; 6; 7; 8; 9	C	3195						Female	8	33	60-068	30
Females first	Female2_b1	Female2_b1, 83	f2_p2_BL (83, s71_30L_C00_B20.png)	8	8	Pressed	1; 2; 3; 4; 5; 6; 7; 8; 9	C	3454						Female	33	71	00-000	20
Females first	Female2_b1	Female2_b1, 128	f2_p2_BL (128, s14_30L_C00_B20.png)	3	3	Pressed	1; 2; 3; 4; 5; 6; 7; 8; 9	C	2110						Female	75	14	00-000	20
Females first	Female2_b1	Female2_b1, 65	f2_p2_BL (65, s71_30L_C00_B20.png)	3	3	Pressed	1; 2; 3; 4; 5; 6; 7; 8; 9	C	1859						Female	16	71	00-000	20
Females first	Female2_b1	Female2_b1, 110	f2_p2_BL (110, s75_30L_C00_B20.png)	2	2	Pressed	1; 2; 3; 4; 5; 6; 7; 8; 9	C	1999						Female	71	75	00-000	20
Females first	Female2_b1	Female2_b1, 35	f2_p2_BL (35, s16_30L_C60_B20.png)	3	3	Pressed	1; 2; 3; 4; 5; 6; 7; 8; 9	C	3655						Female	14	16	60-135	20
Females first	Female2_b1	Female2_b1, 127	f2_p2_BL (127, s14_30L_C00_B00.png)	2	2	Pressed	1; 2; 3; 4; 5; 6; 7; 8; 9	C	1477						Female	75	14	00-000	0
Females first	Female2_b1	Female2_b1, 52	f2_p2_BL (52, s71_30L_C60_B00.png)	4	4	Pressed	1; 2; 3; 4; 5; 6; 7; 8; 9	C	1860						Female	14	71	60-135	0
Females first	Female2_b1	Female2_b1, 101	f2_p2_BL (101, s08_30L_C00_B20.png)	7	7	Pressed	1; 2; 3; 4; 5; 6; 7; 8; 9	C	2621						Female	71	8	00-000	20
Females first	Female2_b1	Female2_b1, 50	f2_p2_BL (50, s71_30L_C60_B20_68pt.png)	3	3	Pressed	1; 2; 3; 4; 5; 6; 7; 8; 9	C	2159						Female	14	71	60-068	20
Females first	Female2_b1	Female2_b1, 4	f2_p2_BL (4, s14_30L_C60_B00_68pt.png)	9	9	Pressed	1; 2; 3; 4; 5; 6; 7; 8; 9	C	2019						Female	8	14	60-068	0
Females first	Female2_b1	Female2_b1, 19	f2_p2_BL (19, s33_30L_C00_B00.png)	7	7	Pressed	1; 2; 3; 4; 5; 6; 7; 8; 9	C	3091						Female	8	33	00-000	0
Females first	Female2_b1	Female2_b1, 115	f2_p2_BL (115, s75_30L_C60_B00.png)	2	2	Pressed	1; 2; 3; 4; 5; 6; 7; 8; 9	C	2000						Female	71	75	60-135	0
Females first	Female2_b1	Female2_b1, 48	f2_p2_BL (48, s71_30L_C00_B30.png)	4	4	Pressed	1; 2; 3; 4; 5; 6; 7; 8; 9	C	2139						Female	14	71	00-000	30
Females first	Female2_b1	Female2_b1, 66	f2_p2_BL (66, s71_30L_C00_B30.png)	4	4	Pressed	1; 2; 3; 4; 5; 6; 7; 8; 9	C	3282						Female	16	71	00-000	30
Females first	Female2_b1	Female2_b1, 132	f2_p2_BL (132, s14_30L_C60_B30_68pt.png)	1	1	Pressed	1; 2; 3; 4; 5; 6; 7; 8; 9	C	2912						Female	75	14	60-068	30
Females first	Female2_b1	Female2_b1, 76	f2_p2_BL (76, s75_30L_C60_B00_68pt.png)	3	3	Pressed	1; 2; 3; 4; 5; 6; 7; 8; 9	C	1929						Female	16	75	60-068	0
Females first	Female2_b1	Female2_b1, 17	f2_p2_BL (17, s16_30L_C60_B20.png)	6	6	Pressed	1; 2; 3; 4; 5; 6; 7; 8; 9	C	3503						Female	8	16	60-135	20
Females first	Female2_b1	Female2_b1, 44	f2_p2_BL (44, s33_30L_C60_B20.png)	7	7	Pressed	1; 2; 3; 4; 5; 6; 7; 8; 9	C	2633						Female	14	33	60-135	20
Females first	Female2_b1	Female2_b1, 95	f2_p2_BL (95, s75_30L_C60_B20_68pt.png)	8	8	Pressed	1; 2; 3; 4; 5; 6; 7; 8; 9	C	2494						Female	33	75	60-068	20
Females first	Female2_b1	Female2_b1, 47	f2_p2_BL (47, s71_30L_C00_B20.png)	5	5	Pressed	1; 2; 3; 4; 5; 6; 7; 8; 9	C	3590						Female	14	71	00-000	20
Females first	Female2_b1	Female2_b1, 91	f2_p2_BL (91, s75_30L_C00_B00.png)	7	7	Pressed	1; 2; 3; 4; 5; 6; 7; 8; 9	C	2101						Female	33	75	00-000	0
Females first	Female2_b1	Female2_b1, 16	f2_p2_BL (16, s16_30L_C60_B00.png)	5	5	Pressed	1; 2; 3; 4; 5; 6; 7; 8; 9	C	3703						Female	8	16	60-135	0
Females first	Female2_b1	Female2_b1, 3	f2_p2_BL (3, s14_30L_C00_B30.png)	4	4	Pressed	1; 2; 3; 4; 5; 6; 7; 8; 9	C	4094						Female	8	14	00-000	30
Females first	Female2_b1	Female2_b1, 11	f2_p2_BL (11, s16_30L_C00_B20.png)	3	3	Pressed	1; 2; 3; 4; 5; 6; 7; 8; 9	C	3119						Female	8	16	00-000	20
Females first	Female2_b1	Female2_b1, 37	f2_p2_BL (37, s33_30L_C00_B00.png)	6	6	Pressed	1; 2; 3; 4; 5; 6; 7; 8; 9	C	2574						Female	14	33	00-000	0
Females first	Female2_b1	Female2_b1, 105	f2_p2_BL (105, s08_30L_C60_B30_68pt.png)	7	7	Pressed	1; 2; 3; 4; 5; 6; 7; 8; 9	C	3600						Female	71	8	60-068	30
Females first	Female2_b1	Female2_b1, 80	f2_p2_BL (80, s75_30L_C60_B20.png)	6	6	Pressed	1; 2; 3; 4; 5; 6; 7; 8; 9	C	2174						Female	16	75	60-135	20
Females first	Female2_b1	Female2_b1, 12	f2_p2_BL (12, s16_30L_C00_B30.png)	6	6	Pressed	1; 2; 3; 4; 5; 6; 7; 8; 9	C	2758						Female	8	16	00-000	30
Females first	Female2_b1	Female2_b1, 1	f2_p2_BL (1, s14_30L_C00_B00.png)	7	7	Pressed	1; 2; 3; 4; 5; 6; 7; 8; 9	C	2015						Female	8	14	00-000	0
Females first	Female2_b1	Female2_b1, 21	f2_p2_BL (21, s33_30L_C00_B30.png)	7	7	Pressed	1; 2; 3; 4; 5; 6; 7; 8; 9	C	2049						Female	8	33	00-000	30
Females first	Female2_b1	Female2_b1, 134	f2_p2_BL (134, s14_30L_C60_B20.png)	5	5	Pressed	1; 2; 3; 4; 5; 6; 7; 8; 9	C	1709						Female	75	14	60-135	20
Females first	Female2_b1	Female2_b1, 51	f2_p2_BL (51, s71_30L_C60_B30_68pt.png)	7	7	Pressed	1; 2; 3; 4; 5; 6; 7; 8; 9	C	2588						Female	14	71	60-068	30
Females first	Female2_b1	Female2_b1, 117	f2_p2_BL (117, s75_30L_C60_B30.png)	6	6	Pressed	1; 2; 3; 4; 5; 6; 7; 8; 9	C	4238						Female	71	75	60-135	30
Females first	Female2_b1	Female2_b1, 22	f2_p2_BL (22, s33_30L_C60_B00_68pt.png)	8	8	Pressed	1; 2; 3; 4; 5; 6; 7; 8; 9	C	2345						Female	8	33	60-068	0
Females first	break2	mid break	break	space		Pressed	(any response)	C	1225
Females first	Male_pre	Male_pre_instr	Male_pre_pic	space		Pressed	(any response)	C	15948
Females first	Male_pre	Male_pre_instr	male_pre_instr2	space		Pressed	(any response)	C	17572
Females first	Male1_b1	Male1_b1, 171	m1_p2_BL (171, s04_30L_C60_B30.png)	5	5	Pressed	1; 2; 3; 4; 5; 6; 7; 8; 9	C	4132						Male	78	4	60-135	30
Females first	Male1_b1	Male1_b1, 92	m1_p2_BL (92, s70_30L_C00_B20.png)	4	4	Pressed	1; 2; 3; 4; 5; 6; 7; 8; 9	C	2198						Male	15	70	00-000	20
Females first	Male1_b1	Male1_b1, 19	m1_p2_BL (19, s15_30L_C00_B00.png)	1	1	Pressed	1; 2; 3; 4; 5; 6; 7; 8; 9	C	2095						Male	4	15	00-000	0
Females first	Male1_b1	Male1_b1, 61	m1_p2_BL (61, s15_30L_C60_B00.png)	6	6	Pressed	1; 2; 3; 4; 5; 6; 7; 8; 9	C	2566						Male	11	15	60-135	0
Females first	Male1_b1	Male1_b1, 170	m1_p2_BL (170, s04_30L_C60_B20.png)	2	2	Pressed	1; 2; 3; 4; 5; 6; 7; 8; 9	C	2367						Male	78	4	60-135	20
Females first	Male1_b1	Male1_b1, 186	m1_p2_BL (186, s11_30L_C60_B30_68pt.png)	5	5	Pressed	1; 2; 3; 4; 5; 6; 7; 8; 9	C	3047						Male	78	11	60-068	30
Females first	Male1_b1	Male1_b1, 69	m1_p2_BL (69, s22_30L_C60_B30_68pt.png)	3	3	Pressed	1; 2; 3; 4; 5; 6; 7; 8; 9	C	2735						Male	11	22	60-068	30
Females first	Male1_b1	Male1_b1, 33	m1_p2_BL (33, s11_30L_C60_B30_68pt.png)	2	2	Pressed	1; 2; 3; 4; 5; 6; 7; 8; 9	C	2618						Male	7	11	60-068	30
Females first	Male1_b1	Male1_b1, 166	m1_p2_BL (166, s04_30L_C60_B00_68pt.png)	8	8	Pressed	1; 2; 3; 4; 5; 6; 7; 8; 9	C	2559						Male	78	4	60-068	0
Females first	Male1_b1	Male1_b1, 109	m1_p2_BL (109, s04_30L_C00_B00.png)	8	8	Pressed	1; 2; 3; 4; 5; 6; 7; 8; 9	C	2563						Male	22	4	00-000	0
Females first	Male1_b1	Male1_b1, 70	m1_p2_BL (70, s22_30L_C60_B00.png)	5	5	Pressed	1; 2; 3; 4; 5; 6; 7; 8; 9	C	2218						Male	11	22	60-135	0
Females first	Male1_b1	Male1_b1, 40	m1_p2_BL (40, s15_30L_C60_B00_68pt.png)	7	7	Pressed	1; 2; 3; 4; 5; 6; 7; 8; 9	C	2213						Male	7	15	60-068	0
Females first	Male1_b1	Male1_b1, 97	m1_p2_BL (97, s70_30L_C60_B00.png)	6	6	Pressed	1; 2; 3; 4; 5; 6; 7; 8; 9	C	2601						Male	15	70	60-135	0
Females first	Male1_b1	Male1_b1, 164	m1_p2_BL (164, s04_30L_C00_B20.png)	4	4	Pressed	1; 2; 3; 4; 5; 6; 7; 8; 9	C	2788						Male	78	4	00-000	20
Females first	Male1_b1	Male1_b1, 56	m1_p2_BL (56, s15_30L_C00_B20.png)	7	7	Pressed	1; 2; 3; 4; 5; 6; 7; 8; 9	C	2411						Male	11	15	00-000	20
Females first	Male1_b1	Male1_b1, 11	m1_p2_BL (11, s11_30L_C00_B20.png)	7	7	Pressed	1; 2; 3; 4; 5; 6; 7; 8; 9	C	2206						Male	4	11	00-000	20
Females first	Male1_b1	Male1_b1, 103	m1_p2_BL (103, s78_30L_C60_B00_68pt.png)	8	8	Pressed	1; 2; 3; 4; 5; 6; 7; 8; 9	C	1952						Male	15	78	60-068	0
Females first	Male1_b1	Male1_b1, 82	m1_p2_BL (82, s22_30L_C00_B00.png)	7	7	Pressed	1; 2; 3; 4; 5; 6; 7; 8; 9	C	2263						Male	15	22	00-000	0
Females first	Male1_b1	Male1_b1, 149	m1_p2_BL (149, s07_30L_C60_B20_68pt.png)	6	6	Pressed	1; 2; 3; 4; 5; 6; 7; 8; 9	C	2209						Male	70	7	60-068	20
Females first	Male1_b1	Male1_b1, 47	m1_p2_BL (47, s22_30L_C00_B20.png)	3	3	Pressed	1; 2; 3; 4; 5; 6; 7; 8; 9	C	2482						Male	7	22	00-000	20
Females first	Male1_b1	Male1_b1, 133	m1_p2_BL (133, s78_30L_C60_B00.png)	3	3	Pressed	1; 2; 3; 4; 5; 6; 7; 8; 9	C	3347						Male	22	78	60-135	0
Females first	Male1_b1	Male1_b1, 185	m1_p2_BL (185, s11_30L_C60_B20_68pt.png)	5	5	Pressed	1; 2; 3; 4; 5; 6; 7; 8; 9	C	2023						Male	78	11	60-068	20
Females first	Male1_b1	Male1_b1, 75	m1_p2_BL (75, s70_30L_C00_B30.png)	4	4	Pressed	1; 2; 3; 4; 5; 6; 7; 8; 9	C	1979						Male	11	70	00-000	30
Females first	Male1_b1	Male1_b1, 81	m1_p2_BL (81, s70_30L_C60_B30.png)	4	4	Pressed	1; 2; 3; 4; 5; 6; 7; 8; 9	C	1800						Male	11	70	60-135	30
Females first	Male1_b1	Male1_b1, 122	m1_p2_BL (122, s70_30L_C60_B20_68pt.png)	7	7	Pressed	1; 2; 3; 4; 5; 6; 7; 8; 9	C	3474						Male	22	70	60-068	20
Females first	Male1_b1	Male1_b1, 167	m1_p2_BL (167, s04_30L_C60_B20_68pt.png)	4	4	Pressed	1; 2; 3; 4; 5; 6; 7; 8; 9	C	1850						Male	78	4	60-068	20
Females first	Male1_b1	Male1_b1, 128	m1_p2_BL (128, s78_30L_C00_B20.png)	2	2	Pressed	1; 2; 3; 4; 5; 6; 7; 8; 9	C	1963						Male	22	78	00-000	20
Females first	Male1_b1	Male1_b1, 41	m1_p2_BL (41, s15_30L_C60_B20_68pt.png)	2	2	Pressed	1; 2; 3; 4; 5; 6; 7; 8; 9	C	2694						Male	7	15	60-068	20
Females first	Male1_b1	Male1_b1, 188	m1_p2_BL (188, s11_30L_C60_B20.png)	6	6	Pressed	1; 2; 3; 4; 5; 6; 7; 8; 9	C	2153						Male	78	11	60-135	20
Females first	Male1_b1	Male1_b1, 124	m1_p2_BL (124, s70_30L_C60_B00.png)	8	8	Pressed	1; 2; 3; 4; 5; 6; 7; 8; 9	C	2593						Male	22	70	60-135	0
Females first	Male1_b1	Male1_b1, 78	m1_p2_BL (78, s70_30L_C60_B30_68pt.png)	7	7	Pressed	1; 2; 3; 4; 5; 6; 7; 8; 9	C	2596						Male	11	70	60-068	30
Females first	Male1_b1	Male1_b1, 15	m1_p2_BL (15, s11_30L_C60_B30_68pt.png)	6	6	Pressed	1; 2; 3; 4; 5; 6; 7; 8; 9	C	2189						Male	4	11	60-068	30
Females first	Male1_b1	Male1_b1, 85	m1_p2_BL (85, s22_30L_C60_B00_68pt.png)	8	8	Pressed	1; 2; 3; 4; 5; 6; 7; 8; 9	C	1927						Male	15	22	60-068	0
Females first	Male1_b1	Male1_b1, 37	m1_p2_BL (37, s15_30L_C00_B00.png)	4	4	Pressed	1; 2; 3; 4; 5; 6; 7; 8; 9	C	3052						Male	7	15	00-000	0
Females first	Male1_b1	Male1_b1, 38	m1_p2_BL (38, s15_30L_C00_B20.png)	3	3	Pressed	1; 2; 3; 4; 5; 6; 7; 8; 9	C	1806						Male	7	15	00-000	20
Females first	Male1_b1	Male1_b1, 104	m1_p2_BL (104, s78_30L_C60_B20_68pt.png)	7	7	Pressed	1; 2; 3; 4; 5; 6; 7; 8; 9	C	2125						Male	15	78	60-068	20
Females first	Male1_b1	Male1_b1, 44	m1_p2_BL (44, s15_30L_C60_B20.png)	3	3	Pressed	1; 2; 3; 4; 5; 6; 7; 8; 9	C	1997						Male	7	15	60-135	20
Females first	Male1_b1	Male1_b1, 73	m1_p2_BL (73, s70_30L_C00_B00.png)	8	8	Pressed	1; 2; 3; 4; 5; 6; 7; 8; 9	C	2027						Male	11	70	00-000	0
Females first	Male1_b1	Male1_b1, 113	m1_p2_BL (113, s04_30L_C60_B20_68pt.png)	8	8	Pressed	1; 2; 3; 4; 5; 6; 7; 8; 9	C	2482						Male	22	4	60-068	20
Females first	Male1_b1	Male1_b1, 165	m1_p2_BL (165, s04_30L_C00_B30.png)	3	3	Pressed	1; 2; 3; 4; 5; 6; 7; 8; 9	C	1745						Male	78	4	00-000	30
Females first	Male1_b1	Male1_b1, 162	m1_p2_BL (162, s78_30L_C60_B30.png)	3	3	Pressed	1; 2; 3; 4; 5; 6; 7; 8; 9	C	3261						Male	70	78	60-135	30
Females first	Male1_b1	Male1_b1, 182	m1_p2_BL (182, s11_30L_C00_B20.png)	5	5	Pressed	1; 2; 3; 4; 5; 6; 7; 8; 9	C	1805						Male	78	11	00-000	20
Females first	Male1_b1	Male1_b1, 176	m1_p2_BL (176, s07_30L_C60_B20_68pt.png)	5	5	Pressed	1; 2; 3; 4; 5; 6; 7; 8; 9	C	2013						Male	78	7	60-068	20
Females first	Male1_b1	Male1_b1, 59	m1_p2_BL (59, s15_30L_C60_B20_68pt.png)	6	6	Pressed	1; 2; 3; 4; 5; 6; 7; 8; 9	C	1862						Male	11	15	60-068	20
Females first	Male1_b1	Male1_b1, 88	m1_p2_BL (88, s22_30L_C60_B00.png)	7	7	Pressed	1; 2; 3; 4; 5; 6; 7; 8; 9	C	1508						Male	15	22	60-135	0
Females first	Male1_b1	Male1_b1, 20	m1_p2_BL (20, s15_30L_C00_B20.png)	4	4	Pressed	1; 2; 3; 4; 5; 6; 7; 8; 9	C	3169						Male	4	15	00-000	20
Females first	Male1_b1	Male1_b1, 30	m1_p2_BL (30, s11_30L_C00_B30.png)	2	2	Pressed	1; 2; 3; 4; 5; 6; 7; 8; 9	C	2491						Male	7	11	00-000	30
Females first	Male1_b1	Male1_b1, 118	m1_p2_BL (118, s70_30L_C00_B00.png)	7	7	Pressed	1; 2; 3; 4; 5; 6; 7; 8; 9	C	1825						Male	22	70	00-000	0
Females first	Male1_b1	Male1_b1, 129	m1_p2_BL (129, s78_30L_C00_B30.png)	4	4	Pressed	1; 2; 3; 4; 5; 6; 7; 8; 9	C	2179						Male	22	78	00-000	30
Females first	Male1_b1	Male1_b1, 120	m1_p2_BL (120, s70_30L_C00_B30.png)	6	6	Pressed	1; 2; 3; 4; 5; 6; 7; 8; 9	C	1704						Male	22	70	00-000	30
Females first	Male1_b1	Male1_b1, 153	m1_p2_BL (153, s07_30L_C60_B30.png)	7	7	Pressed	1; 2; 3; 4; 5; 6; 7; 8; 9	C	3118						Male	70	7	60-135	30
Females first	Male1_b1	Male1_b1, 125	m1_p2_BL (125, s70_30L_C60_B20.png)	7	7	Pressed	1; 2; 3; 4; 5; 6; 7; 8; 9	C	2355						Male	22	70	60-135	20
Females first	Male1_b1	Male1_b1, 34	m1_p2_BL (34, s11_30L_C60_B00.png)	8	8	Pressed	1; 2; 3; 4; 5; 6; 7; 8; 9	C	2034						Male	7	11	60-135	0
Females first	Male1_b1	Male1_b1, 96	m1_p2_BL (96, s70_30L_C60_B30_68pt.png)	4	4	Pressed	1; 2; 3; 4; 5; 6; 7; 8; 9	C	2440						Male	15	70	60-068	30
Females first	Male1_b1	Male1_b1, 156	m1_p2_BL (156, s78_30L_C00_B30.png)	5	5	Pressed	1; 2; 3; 4; 5; 6; 7; 8; 9	C	1741						Male	70	78	00-000	30
Females first	Male1_b1	Male1_b1, 107	m1_p2_BL (107, s78_30L_C60_B20.png)	7	7	Pressed	1; 2; 3; 4; 5; 6; 7; 8; 9	C	2950						Male	15	78	60-135	20
Females first	Male1_b1	Male1_b1, 9	m1_p2_BL (9, s07_30L_C60_B30.png)	8	8	Pressed	1; 2; 3; 4; 5; 6; 7; 8; 9	C	2374						Male	4	7	60-135	30
Females first	Male1_b1	Male1_b1, 74	m1_p2_BL (74, s70_30L_C00_B20.png)	3	3	Pressed	1; 2; 3; 4; 5; 6; 7; 8; 9	C	1830						Male	11	70	00-000	20
Females first	Male1_b1	Male1_b1, 139	m1_p2_BL (139, s04_30L_C60_B00_68pt.png)	8	8	Pressed	1; 2; 3; 4; 5; 6; 7; 8; 9	C	3385						Male	70	4	60-068	0
Females first	Male1_b1	Male1_b1, 72	m1_p2_BL (72, s22_30L_C60_B30.png)	5	5	Pressed	1; 2; 3; 4; 5; 6; 7; 8; 9	C	2524						Male	11	22	60-135	30
Females first	Male1_b1	Male1_b1, 57	m1_p2_BL (57, s15_30L_C00_B30.png)	6	6	Pressed	1; 2; 3; 4; 5; 6; 7; 8; 9	C	2009						Male	11	15	00-000	30
Females first	Male1_b1	Male1_b1, 152	m1_p2_BL (152, s07_30L_C60_B20.png)	5	5	Pressed	1; 2; 3; 4; 5; 6; 7; 8; 9	C	2000						Male	70	7	60-135	20
Females first	Male1_b1	Male1_b1, 67	m1_p2_BL (67, s22_30L_C60_B00_68pt.png)	5	5	Pressed	1; 2; 3; 4; 5; 6; 7; 8; 9	C	1701						Male	11	22	60-068	0
Females first	Male1_b1	Male1_b1, 3	m1_p2_BL (3, s07_30L_C00_B30.png)	4	4	Pressed	1; 2; 3; 4; 5; 6; 7; 8; 9	C	3638						Male	4	7	00-000	30
Females first	Male1_b1	Male1_b1, 23	m1_p2_BL (23, s15_30L_C60_B20_68pt.png)	3	3	Pressed	1; 2; 3; 4; 5; 6; 7; 8; 9	C	2963						Male	4	15	60-068	20
Females first	Male1_b1	Male1_b1, 22	m1_p2_BL (22, s15_30L_C60_B00_68pt.png)	1	1	Pressed	1; 2; 3; 4; 5; 6; 7; 8; 9	C	2842						Male	4	15	60-068	0
Females first	Male1_b1	Male1_b1, 94	m1_p2_BL (94, s70_30L_C60_B00_68pt.png)	5	5	Pressed	1; 2; 3; 4; 5; 6; 7; 8; 9	C	1912						Male	15	70	60-068	0
Females first	Male1_b1	Male1_b1, 114	m1_p2_BL (114, s04_30L_C60_B30_68pt.png)	3	3	Pressed	1; 2; 3; 4; 5; 6; 7; 8; 9	C	2045						Male	22	4	60-068	30
Females first	Male1_b1	Male1_b1, 14	m1_p2_BL (14, s11_30L_C60_B20_68pt.png)	7	7	Pressed	1; 2; 3; 4; 5; 6; 7; 8; 9	C	1830						Male	4	11	60-068	20
Females first	Male1_b1	Male1_b1, 110	m1_p2_BL (110, s04_30L_C00_B20.png)	7	7	Pressed	1; 2; 3; 4; 5; 6; 7; 8; 9	C	2001						Male	22	4	00-000	20
Females first	Male1_b1	Male1_b1, 95	m1_p2_BL (95, s70_30L_C60_B20_68pt.png)	8	8	Pressed	1; 2; 3; 4; 5; 6; 7; 8; 9	C	1550						Male	15	70	60-068	20
Females first	Male1_b1	Male1_b1, 28	m1_p2_BL (28, s11_30L_C00_B00.png)	6	6	Pressed	1; 2; 3; 4; 5; 6; 7; 8; 9	C	2123						Male	7	11	00-000	0
Females first	Male1_b1	Male1_b1, 36	m1_p2_BL (36, s11_30L_C60_B30.png)	5	5	Pressed	1; 2; 3; 4; 5; 6; 7; 8; 9	C	1794						Male	7	11	60-135	30
Females first	Male1_b1	Male1_b1, 27	m1_p2_BL (27, s15_30L_C60_B30.png)	7	7	Pressed	1; 2; 3; 4; 5; 6; 7; 8; 9	C	2279						Male	4	15	60-135	30
Females first	Male1_b1	Male1_b1, 84	m1_p2_BL (84, s22_30L_C00_B30.png)	8	8	Pressed	1; 2; 3; 4; 5; 6; 7; 8; 9	C	2118						Male	15	22	00-000	30
Females first	Male1_b1	Male1_b1, 159	m1_p2_BL (159, s78_30L_C60_B30_68pt.png)	5	5	Pressed	1; 2; 3; 4; 5; 6; 7; 8; 9	C	1548						Male	70	78	60-068	30
Females first	Male1_b1	Male1_b1, 127	m1_p2_BL (127, s78_30L_C00_B00.png)	5	5	Pressed	1; 2; 3; 4; 5; 6; 7; 8; 9	C	1967						Male	22	78	00-000	0
Females first	Male1_b1	Male1_b1, 54	m1_p2_BL (54, s22_30L_C60_B30.png)	7	7	Pressed	1; 2; 3; 4; 5; 6; 7; 8; 9	C	1762						Male	7	22	60-135	30
Females first	Male1_b1	Male1_b1, 99	m1_p2_BL (99, s70_30L_C60_B30.png)	8	8	Pressed	1; 2; 3; 4; 5; 6; 7; 8; 9	C	1746						Male	15	70	60-135	30
Females first	Male1_b1	Male1_b1, 115	m1_p2_BL (115, s04_30L_C60_B00.png)	8	8	Pressed	1; 2; 3; 4; 5; 6; 7; 8; 9	C	2935						Male	22	4	60-135	0
Females first	Male1_b1	Male1_b1, 184	m1_p2_BL (184, s11_30L_C60_B00_68pt.png)	8	8	Pressed	1; 2; 3; 4; 5; 6; 7; 8; 9	C	1881						Male	78	11	60-068	0
Females first	Male1_b1	Male1_b1, 157	m1_p2_BL (157, s78_30L_C60_B00_68pt.png)	8	8	Pressed	1; 2; 3; 4; 5; 6; 7; 8; 9	C	2497						Male	70	78	60-068	0
Females first	Male1_b1	Male1_b1, 144	m1_p2_BL (144, s04_30L_C60_B30.png)	7	7	Pressed	1; 2; 3; 4; 5; 6; 7; 8; 9	C	3626						Male	70	4	60-135	30
Females first	Male1_b1	Male1_b1, 45	m1_p2_BL (45, s15_30L_C60_B30.png)	7	7	Pressed	1; 2; 3; 4; 5; 6; 7; 8; 9	C	2495						Male	7	15	60-135	30
Females first	Male1_b1	Male1_b1, 142	m1_p2_BL (142, s04_30L_C60_B00.png)	8	8	Pressed	1; 2; 3; 4; 5; 6; 7; 8; 9	C	2066						Male	70	4	60-135	0
Females first	Male1_b1	Male1_b1, 178	m1_p2_BL (178, s07_30L_C60_B00.png)	3	3	Pressed	1; 2; 3; 4; 5; 6; 7; 8; 9	C	2204						Male	78	7	60-135	0
Females first	Male1_b1	Male1_b1, 174	m1_p2_BL (174, s07_30L_C00_B30.png)	3	3	Pressed	1; 2; 3; 4; 5; 6; 7; 8; 9	C	1919						Male	78	7	00-000	30
Females first	Male1_b1	Male1_b1, 100	m1_p2_BL (100, s78_30L_C00_B00.png)	6	6	Pressed	1; 2; 3; 4; 5; 6; 7; 8; 9	C	1906						Male	15	78	00-000	0
Females first	Male1_b1	Male1_b1, 123	m1_p2_BL (123, s70_30L_C60_B30_68pt.png)	3	3	Pressed	1; 2; 3; 4; 5; 6; 7; 8; 9	C	2126						Male	22	70	60-068	30
Females first	Male1_b1	Male1_b1, 25	m1_p2_BL (25, s15_30L_C60_B00.png)	2	2	Pressed	1; 2; 3; 4; 5; 6; 7; 8; 9	C	1895						Male	4	15	60-135	0
Females first	Male1_b1	Male1_b1, 147	m1_p2_BL (147, s07_30L_C00_B30.png)	2	2	Pressed	1; 2; 3; 4; 5; 6; 7; 8; 9	C	2282						Male	70	7	00-000	30
Females first	Male1_b1	Male1_b1, 154	m1_p2_BL (154, s78_30L_C00_B00.png)	5	5	Pressed	1; 2; 3; 4; 5; 6; 7; 8; 9	C	2494						Male	70	78	00-000	0
Females first	Male1_b1	Male1_b1, 117	m1_p2_BL (117, s04_30L_C60_B30.png)	2	2	Pressed	1; 2; 3; 4; 5; 6; 7; 8; 9	C	1841						Male	22	4	60-135	30
Females first	Male1_b1	Male1_b1, 131	m1_p2_BL (131, s78_30L_C60_B20_68pt.png)	2	2	Pressed	1; 2; 3; 4; 5; 6; 7; 8; 9	C	1441						Male	22	78	60-068	20
Females first	Male1_b1	Male1_b1, 148	m1_p2_BL (148, s07_30L_C60_B00_68pt.png)	5	5	Pressed	1; 2; 3; 4; 5; 6; 7; 8; 9	C	2373						Male	70	7	60-068	0
Females first	Male1_b1	Male1_b1, 71	m1_p2_BL (71, s22_30L_C60_B20.png)	4	4	Pressed	1; 2; 3; 4; 5; 6; 7; 8; 9	C	1945						Male	11	22	60-135	20
Females first	Male1_b1	Male1_b1, 101	m1_p2_BL (101, s78_30L_C00_B20.png)	5	5	Pressed	1; 2; 3; 4; 5; 6; 7; 8; 9	C	1799						Male	15	78	00-000	20
Females first	Male1_b1	Male1_b1, 140	m1_p2_BL (140, s04_30L_C60_B20_68pt.png)	4	4	Pressed	1; 2; 3; 4; 5; 6; 7; 8; 9	C	1857						Male	70	4	60-068	20
Females first	Male1_b1	Male1_b1, 65	m1_p2_BL (65, s22_30L_C00_B20.png)	3	3	Pressed	1; 2; 3; 4; 5; 6; 7; 8; 9	C	2249						Male	11	22	00-000	20
Females first	Male1_b1	Male1_b1, 64	m1_p2_BL (64, s22_30L_C00_B00.png)	3	3	Pressed	1; 2; 3; 4; 5; 6; 7; 8; 9	C	1621						Male	11	22	00-000	0
Females first	Male1_b1	Male1_b1, 76	m1_p2_BL (76, s70_30L_C60_B00_68pt.png)	5	5	Pressed	1; 2; 3; 4; 5; 6; 7; 8; 9	C	1722						Male	11	70	60-068	0
Females first	Male1_b1	Male1_b1, 17	m1_p2_BL (17, s11_30L_C60_B20.png)	6	6	Pressed	1; 2; 3; 4; 5; 6; 7; 8; 9	C	2166						Male	4	11	60-135	20
Females first	Male1_b1	Male1_b1, 2	m1_p2_BL (2, s07_30L_C00_B20.png)	5	5	Pressed	1; 2; 3; 4; 5; 6; 7; 8; 9	C	1563						Male	4	7	00-000	20
Females first	Male1_b1	Male1_b1, 189	m1_p2_BL (189, s11_30L_C60_B30.png)	4	4	Pressed	1; 2; 3; 4; 5; 6; 7; 8; 9	C	1877						Male	78	11	60-135	30
Females first	Male1_b1	Male1_b1, 24	m1_p2_BL (24, s15_30L_C60_B30_68pt.png)	5	5	Pressed	1; 2; 3; 4; 5; 6; 7; 8; 9	C	1981						Male	4	15	60-068	30
Females first	Male1_b1	Male1_b1, 158	m1_p2_BL (158, s78_30L_C60_B20_68pt.png)	3	3	Pressed	1; 2; 3; 4; 5; 6; 7; 8; 9	C	1681						Male	70	78	60-068	20
Females first	Male1_b1	Male1_b1, 151	m1_p2_BL (151, s07_30L_C60_B00.png)	5	5	Pressed	1; 2; 3; 4; 5; 6; 7; 8; 9	C	2062						Male	70	7	60-135	0
Females first	Male1_b1	Male1_b1, 91	m1_p2_BL (91, s70_30L_C00_B00.png)	4	4	Pressed	1; 2; 3; 4; 5; 6; 7; 8; 9	C	2594						Male	15	70	00-000	0
Females first	Male1_b1	Male1_b1, 32	m1_p2_BL (32, s11_30L_C60_B20_68pt.png)	7	7	Pressed	1; 2; 3; 4; 5; 6; 7; 8; 9	C	2243						Male	7	11	60-068	20
Females first	Male1_b1	Male1_b1, 55	m1_p2_BL (55, s15_30L_C00_B00.png)	8	8	Pressed	1; 2; 3; 4; 5; 6; 7; 8; 9	C	2265						Male	11	15	00-000	0
Females first	Male1_b1	Male1_b1, 26	m1_p2_BL (26, s15_30L_C60_B20.png)	3	3	Pressed	1; 2; 3; 4; 5; 6; 7; 8; 9	C	2528						Male	4	15	60-135	20
Females first	Male1_b1	Male1_b1, 168	m1_p2_BL (168, s04_30L_C60_B30_68pt.png)	5	5	Pressed	1; 2; 3; 4; 5; 6; 7; 8; 9	C	1977						Male	78	4	60-068	30
Females first	Male1_b1	Male1_b1, 90	m1_p2_BL (90, s22_30L_C60_B30.png)	6	6	Pressed	1; 2; 3; 4; 5; 6; 7; 8; 9	C	2109						Male	15	22	60-135	30
Females first	Male1_b1	Male1_b1, 150	m1_p2_BL (150, s07_30L_C60_B30_68pt.png)	3	3	Pressed	1; 2; 3; 4; 5; 6; 7; 8; 9	C	1682						Male	70	7	60-068	30
Females first	Male1_b1	Male1_b1, 169	m1_p2_BL (169, s04_30L_C60_B00.png)	8	8	Pressed	1; 2; 3; 4; 5; 6; 7; 8; 9	C	2005						Male	78	4	60-135	0
Females first	Male1_b1	Male1_b1, 177	m1_p2_BL (177, s07_30L_C60_B30_68pt.png)	6	6	Pressed	1; 2; 3; 4; 5; 6; 7; 8; 9	C	1925						Male	78	7	60-068	30
Females first	Male1_b1	Male1_b1, 83	m1_p2_BL (83, s22_30L_C00_B20.png)	8	8	Pressed	1; 2; 3; 4; 5; 6; 7; 8; 9	C	1740						Male	15	22	00-000	20
Females first	Male1_b1	Male1_b1, 80	m1_p2_BL (80, s70_30L_C60_B20.png)	5	5	Pressed	1; 2; 3; 4; 5; 6; 7; 8; 9	C	1417						Male	11	70	60-135	20
Females first	Male1_b1	Male1_b1, 62	m1_p2_BL (62, s15_30L_C60_B20.png)	7	7	Pressed	1; 2; 3; 4; 5; 6; 7; 8; 9	C	2400						Male	11	15	60-135	20
Females first	Male1_b1	Male1_b1, 111	m1_p2_BL (111, s04_30L_C00_B30.png)	8	8	Pressed	1; 2; 3; 4; 5; 6; 7; 8; 9	C	2452						Male	22	4	00-000	30
Females first	Male1_b1	Male1_b1, 1	m1_p2_BL (1, s07_30L_C00_B00.png)	6	6	Pressed	1; 2; 3; 4; 5; 6; 7; 8; 9	C	2604						Male	4	7	00-000	0
Females first	Male1_b1	Male1_b1, 42	m1_p2_BL (42, s15_30L_C60_B30_68pt.png)	4	4	Pressed	1; 2; 3; 4; 5; 6; 7; 8; 9	C	1774						Male	7	15	60-068	30
Females first	Male1_b1	Male1_b1, 179	m1_p2_BL (179, s07_30L_C60_B20.png)	4	4	Pressed	1; 2; 3; 4; 5; 6; 7; 8; 9	C	1509						Male	78	7	60-135	20
Females first	Male1_b1	Male1_b1, 12	m1_p2_BL (12, s11_30L_C00_B30.png)	6	6	Pressed	1; 2; 3; 4; 5; 6; 7; 8; 9	C	2418						Male	4	11	00-000	30
Females first	Male1_b1	Male1_b1, 160	m1_p2_BL (160, s78_30L_C60_B00.png)	7	7	Pressed	1; 2; 3; 4; 5; 6; 7; 8; 9	C	1990						Male	70	78	60-135	0
Females first	Male1_b1	Male1_b1, 29	m1_p2_BL (29, s11_30L_C00_B20.png)	4	4	Pressed	1; 2; 3; 4; 5; 6; 7; 8; 9	C	1899						Male	7	11	00-000	20
Females first	Male1_b1	Male1_b1, 68	m1_p2_BL (68, s22_30L_C60_B20_68pt.png)	5	5	Pressed	1; 2; 3; 4; 5; 6; 7; 8; 9	C	2415						Male	11	22	60-068	20
Females first	Male1_b1	Male1_b1, 8	m1_p2_BL (8, s07_30L_C60_B20.png)	6	6	Pressed	1; 2; 3; 4; 5; 6; 7; 8; 9	C	1853						Male	4	7	60-135	20
Females first	Male1_b1	Male1_b1, 18	m1_p2_BL (18, s11_30L_C60_B30.png)	6	6	Pressed	1; 2; 3; 4; 5; 6; 7; 8; 9	C	2329						Male	4	11	60-135	30
Females first	Male1_b1	Male1_b1, 106	m1_p2_BL (106, s78_30L_C60_B00.png)	7	7	Pressed	1; 2; 3; 4; 5; 6; 7; 8; 9	C	2359						Male	15	78	60-135	0
Females first	Male1_b1	Male1_b1, 49	m1_p2_BL (49, s22_30L_C60_B00_68pt.png)	5	5	Pressed	1; 2; 3; 4; 5; 6; 7; 8; 9	C	2139						Male	7	22	60-068	0
Females first	Male1_b1	Male1_b1, 146	m1_p2_BL (146, s07_30L_C00_B20.png)	3	3	Pressed	1; 2; 3; 4; 5; 6; 7; 8; 9	C	1766						Male	70	7	00-000	20
Females first	Male1_b1	Male1_b1, 119	m1_p2_BL (119, s70_30L_C00_B20.png)	3	3	Pressed	1; 2; 3; 4; 5; 6; 7; 8; 9	C	1403						Male	22	70	00-000	20
Females first	Male1_b1	Male1_b1, 105	m1_p2_BL (105, s78_30L_C60_B30_68pt.png)	4	4	Pressed	1; 2; 3; 4; 5; 6; 7; 8; 9	C	2490						Male	15	78	60-068	30
Females first	Male1_b1	Male1_b1, 180	m1_p2_BL (180, s07_30L_C60_B30.png)	5	5	Pressed	1; 2; 3; 4; 5; 6; 7; 8; 9	C	2441						Male	78	7	60-135	30
Females first	Male1_b1	Male1_b1, 5	m1_p2_BL (5, s07_30L_C60_B20_68pt.png)	6	6	Pressed	1; 2; 3; 4; 5; 6; 7; 8; 9	C	1769						Male	4	7	60-068	20
Females first	Male1_b1	Male1_b1, 63	m1_p2_BL (63, s15_30L_C60_B30.png)	6	6	Pressed	1; 2; 3; 4; 5; 6; 7; 8; 9	C	1925						Male	11	15	60-135	30
Females first	Male1_b1	Male1_b1, 86	m1_p2_BL (86, s22_30L_C60_B20_68pt.png)	7	7	Pressed	1; 2; 3; 4; 5; 6; 7; 8; 9	C	1536						Male	15	22	60-068	20
Females first	Male1_b1	Male1_b1, 98	m1_p2_BL (98, s70_30L_C60_B20.png)	7	7	Pressed	1; 2; 3; 4; 5; 6; 7; 8; 9	C	1317						Male	15	70	60-135	20
Females first	Male1_b1	Male1_b1, 79	m1_p2_BL (79, s70_30L_C60_B00.png)	8	8	Pressed	1; 2; 3; 4; 5; 6; 7; 8; 9	C	3178						Male	11	70	60-135	0
Females first	Male1_b1	Male1_b1, 175	m1_p2_BL (175, s07_30L_C60_B00_68pt.png)	6	6	Pressed	1; 2; 3; 4; 5; 6; 7; 8; 9	C	1702						Male	78	7	60-068	0
Females first	Male1_b1	Male1_b1, 102	m1_p2_BL (102, s78_30L_C00_B30.png)	5	5	Pressed	1; 2; 3; 4; 5; 6; 7; 8; 9	C	2156						Male	15	78	00-000	30
Females first	Male1_b1	Male1_b1, 137	m1_p2_BL (137, s04_30L_C00_B20.png)	4	4	Pressed	1; 2; 3; 4; 5; 6; 7; 8; 9	C	1683						Male	70	4	00-000	20
Females first	Male1_b1	Male1_b1, 116	m1_p2_BL (116, s04_30L_C60_B20.png)	4	4	Pressed	1; 2; 3; 4; 5; 6; 7; 8; 9	C	2598						Male	22	4	60-135	20
Females first	Male1_b1	Male1_b1, 46	m1_p2_BL (46, s22_30L_C00_B00.png)	6	6	Pressed	1; 2; 3; 4; 5; 6; 7; 8; 9	C	2697						Male	7	22	00-000	0
Females first	Male1_b1	Male1_b1, 132	m1_p2_BL (132, s78_30L_C60_B30_68pt.png)	4	4	Pressed	1; 2; 3; 4; 5; 6; 7; 8; 9	C	1705						Male	22	78	60-068	30
Females first	Male1_b1	Male1_b1, 161	m1_p2_BL (161, s78_30L_C60_B20.png)	5	5	Pressed	1; 2; 3; 4; 5; 6; 7; 8; 9	C	1787						Male	70	78	60-135	20
Females first	Male1_b1	Male1_b1, 21	m1_p2_BL (21, s15_30L_C00_B30.png)	3	3	Pressed	1; 2; 3; 4; 5; 6; 7; 8; 9	C	1832						Male	4	15	00-000	30
Females first	Male1_b1	Male1_b1, 35	m1_p2_BL (35, s11_30L_C60_B20.png)	3	3	Pressed	1; 2; 3; 4; 5; 6; 7; 8; 9	C	1797						Male	7	11	60-135	20
Females first	Male1_b1	Male1_b1, 93	m1_p2_BL (93, s70_30L_C00_B30.png)	5	5	Pressed	1; 2; 3; 4; 5; 6; 7; 8; 9	C	1600						Male	15	70	00-000	30
Females first	Male1_b1	Male1_b1, 13	m1_p2_BL (13, s11_30L_C60_B00_68pt.png)	7	7	Pressed	1; 2; 3; 4; 5; 6; 7; 8; 9	C	1953						Male	4	11	60-068	0
Females first	Male1_b1	Male1_b1, 10	m1_p2_BL (10, s11_30L_C00_B00.png)	8	8	Pressed	1; 2; 3; 4; 5; 6; 7; 8; 9	C	1419						Male	4	11	00-000	0
Females first	Male1_b1	Male1_b1, 135	m1_p2_BL (135, s78_30L_C60_B30.png)	3	3	Pressed	1; 2; 3; 4; 5; 6; 7; 8; 9	C	2019						Male	22	78	60-135	30
Females first	Male1_b1	Male1_b1, 87	m1_p2_BL (87, s22_30L_C60_B30_68pt.png)	8	8	Pressed	1; 2; 3; 4; 5; 6; 7; 8; 9	C	2049						Male	15	22	60-068	30
Females first	Male1_b1	Male1_b1, 89	m1_p2_BL (89, s22_30L_C60_B20.png)	8	8	Pressed	1; 2; 3; 4; 5; 6; 7; 8; 9	C	1595						Male	15	22	60-135	20
Females first	Male1_b1	Male1_b1, 51	m1_p2_BL (51, s22_30L_C60_B30_68pt.png)	3	3	Pressed	1; 2; 3; 4; 5; 6; 7; 8; 9	C	1935						Male	7	22	60-068	30
Females first	Male1_b1	Male1_b1, 50	m1_p2_BL (50, s22_30L_C60_B20_68pt.png)	2	2	Pressed	1; 2; 3; 4; 5; 6; 7; 8; 9	C	2048						Male	7	22	60-068	20
Females first	Male1_b1	Male1_b1, 7	m1_p2_BL (7, s07_30L_C60_B00.png)	6	6	Pressed	1; 2; 3; 4; 5; 6; 7; 8; 9	C	2443						Male	4	7	60-135	0
Females first	Male1_b1	Male1_b1, 126	m1_p2_BL (126, s70_30L_C60_B30.png)	3	3	Pressed	1; 2; 3; 4; 5; 6; 7; 8; 9	C	2930						Male	22	70	60-135	30
Females first	Male1_b1	Male1_b1, 187	m1_p2_BL (187, s11_30L_C60_B00.png)	8	8	Pressed	1; 2; 3; 4; 5; 6; 7; 8; 9	C	1805						Male	78	11	60-135	0
Females first	Male1_b1	Male1_b1, 16	m1_p2_BL (16, s11_30L_C60_B00.png)	9	9	Pressed	1; 2; 3; 4; 5; 6; 7; 8; 9	C	2040						Male	4	11	60-135	0
Females first	Male1_b1	Male1_b1, 172	m1_p2_BL (172, s07_30L_C00_B00.png)	6	6	Pressed	1; 2; 3; 4; 5; 6; 7; 8; 9	C	1559						Male	78	7	00-000	0
Females first	Male1_b1	Male1_b1, 39	m1_p2_BL (39, s15_30L_C00_B30.png)	4	4	Pressed	1; 2; 3; 4; 5; 6; 7; 8; 9	C	1800						Male	7	15	00-000	30
Females first	Male1_b1	Male1_b1, 60	m1_p2_BL (60, s15_30L_C60_B30_68pt.png)	4	4	Pressed	1; 2; 3; 4; 5; 6; 7; 8; 9	C	1306						Male	11	15	60-068	30
Females first	Male1_b1	Male1_b1, 52	m1_p2_BL (52, s22_30L_C60_B00.png)	7	7	Pressed	1; 2; 3; 4; 5; 6; 7; 8; 9	C	1554						Male	7	22	60-135	0
Females first	Male1_b1	Male1_b1, 143	m1_p2_BL (143, s04_30L_C60_B20.png)	8	8	Pressed	1; 2; 3; 4; 5; 6; 7; 8; 9	C	2146						Male	70	4	60-135	20
Females first	Male1_b1	Male1_b1, 77	m1_p2_BL (77, s70_30L_C60_B20_68pt.png)	8	8	Pressed	1; 2; 3; 4; 5; 6; 7; 8; 9	C	1765						Male	11	70	60-068	20
Females first	Male1_b1	Male1_b1, 130	m1_p2_BL (130, s78_30L_C60_B00_68pt.png)	4	4	Pressed	1; 2; 3; 4; 5; 6; 7; 8; 9	C	1779						Male	22	78	60-068	0
Females first	Male1_b1	Male1_b1, 173	m1_p2_BL (173, s07_30L_C00_B20.png)	3	3	Pressed	1; 2; 3; 4; 5; 6; 7; 8; 9	C	1670						Male	78	7	00-000	20
Females first	Male1_b1	Male1_b1, 121	m1_p2_BL (121, s70_30L_C60_B00_68pt.png)	7	7	Pressed	1; 2; 3; 4; 5; 6; 7; 8; 9	C	1555						Male	22	70	60-068	0
Females first	Male1_b1	Male1_b1, 136	m1_p2_BL (136, s04_30L_C00_B00.png)	8	8	Pressed	1; 2; 3; 4; 5; 6; 7; 8; 9	C	1717						Male	70	4	00-000	0
Females first	Male1_b1	Male1_b1, 155	m1_p2_BL (155, s78_30L_C00_B20.png)	4	4	Pressed	1; 2; 3; 4; 5; 6; 7; 8; 9	C	1514						Male	70	78	00-000	20
Females first	Male1_b1	Male1_b1, 48	m1_p2_BL (48, s22_30L_C00_B30.png)	7	7	Pressed	1; 2; 3; 4; 5; 6; 7; 8; 9	C	2080						Male	7	22	00-000	30
Females first	Male1_b1	Male1_b1, 138	m1_p2_BL (138, s04_30L_C00_B30.png)	7	7	Pressed	1; 2; 3; 4; 5; 6; 7; 8; 9	C	1543						Male	70	4	00-000	30
Females first	Male1_b1	Male1_b1, 43	m1_p2_BL (43, s15_30L_C60_B00.png)	9	9	Pressed	1; 2; 3; 4; 5; 6; 7; 8; 9	C	1863						Male	7	15	60-135	0
Females first	Male1_b1	Male1_b1, 53	m1_p2_BL (53, s22_30L_C60_B20.png)	6	6	Pressed	1; 2; 3; 4; 5; 6; 7; 8; 9	C	2259						Male	7	22	60-135	20
Females first	Male1_b1	Male1_b1, 112	m1_p2_BL (112, s04_30L_C60_B00_68pt.png)	8	8	Pressed	1; 2; 3; 4; 5; 6; 7; 8; 9	C	2267						Male	22	4	60-068	0
Females first	Male1_b1	Male1_b1, 66	m1_p2_BL (66, s22_30L_C00_B30.png)	3	3	Pressed	1; 2; 3; 4; 5; 6; 7; 8; 9	C	1839						Male	11	22	00-000	30
Females first	Male1_b1	Male1_b1, 141	m1_p2_BL (141, s04_30L_C60_B30_68pt.png)	7	7	Pressed	1; 2; 3; 4; 5; 6; 7; 8; 9	C	1735						Male	70	4	60-068	30
Females first	Male1_b1	Male1_b1, 58	m1_p2_BL (58, s15_30L_C60_B00_68pt.png)	9	9	Pressed	1; 2; 3; 4; 5; 6; 7; 8; 9	C	2032						Male	11	15	60-068	0
Females first	Male1_b1	Male1_b1, 31	m1_p2_BL (31, s11_30L_C60_B00_68pt.png)	7	7	Pressed	1; 2; 3; 4; 5; 6; 7; 8; 9	C	2615						Male	7	11	60-068	0
Females first	Male1_b1	Male1_b1, 145	m1_p2_BL (145, s07_30L_C00_B00.png)	6	6	Pressed	1; 2; 3; 4; 5; 6; 7; 8; 9	C	2764						Male	70	7	00-000	0
Females first	Male1_b1	Male1_b1, 108	m1_p2_BL (108, s78_30L_C60_B30.png)	4	4	Pressed	1; 2; 3; 4; 5; 6; 7; 8; 9	C	2410						Male	15	78	60-135	30
Females first	Male1_b1	Male1_b1, 163	m1_p2_BL (163, s04_30L_C00_B00.png)	8	8	Pressed	1; 2; 3; 4; 5; 6; 7; 8; 9	C	1724						Male	78	4	00-000	0
Females first	Male1_b1	Male1_b1, 181	m1_p2_BL (181, s11_30L_C00_B00.png)	7	7	Pressed	1; 2; 3; 4; 5; 6; 7; 8; 9	C	1165						Male	78	11	00-000	0
Females first	Male1_b1	Male1_b1, 4	m1_p2_BL (4, s07_30L_C60_B00_68pt.png)	8	8	Pressed	1; 2; 3; 4; 5; 6; 7; 8; 9	C	1510						Male	4	7	60-068	0
Females first	Male1_b1	Male1_b1, 6	m1_p2_BL (6, s07_30L_C60_B30_68pt.png)	8	8	Pressed	1; 2; 3; 4; 5; 6; 7; 8; 9	C	1460						Male	4	7	60-068	30
Females first	Male1_b1	Male1_b1, 183	m1_p2_BL (183, s11_30L_C00_B30.png)	3	3	Pressed	1; 2; 3; 4; 5; 6; 7; 8; 9	C	1633						Male	78	11	00-000	30
Females first	Male1_b1	Male1_b1, 134	m1_p2_BL (134, s78_30L_C60_B20.png)	2	2	Pressed	1; 2; 3; 4; 5; 6; 7; 8; 9	C	1499						Male	22	78	60-135	20
Females first	break1	male break	male break	space		Pressed	(any response)	C	2259
Females first	Male2_b1	Male2_b1, 17	m2_p2_BL (17, s32_30L_C60_B20.png)	3	3	Pressed	1; 2; 3; 4; 5; 6; 7; 8; 9	C	4266						Male	2	32	60-135	20
Females first	Male2_b1	Male2_b1, 61	m2_p2_BL (61, s48_30L_C60_B00.png)	8	8	Pressed	1; 2; 3; 4; 5; 6; 7; 8; 9	C	2504						Male	32	48	60-135	0
Females first	Male2_b1	Male2_b1, 10	m2_p2_BL (10, s32_30L_C00_B00.png)	2	2	Pressed	1; 2; 3; 4; 5; 6; 7; 8; 9	C	2141						Male	2	32	00-000	0
Females first	Male2_b1	Male2_b1, 81	m2_p2_BL (81, s76_30L_C60_B30.png)	4	4	Pressed	1; 2; 3; 4; 5; 6; 7; 8; 9	C	1828						Male	32	76	60-135	30
Females first	Male2_b1	Male2_b1, 12	m2_p2_BL (12, s32_30L_C00_B30.png)	5	5	Pressed	1; 2; 3; 4; 5; 6; 7; 8; 9	C	2630						Male	2	32	00-000	30
Females first	Male2_b1	Male2_b1, 74	m2_p2_BL (74, s76_30L_C00_B20.png)	2	2	Pressed	1; 2; 3; 4; 5; 6; 7; 8; 9	C	1743						Male	32	76	00-000	20
Females first	Male2_b1	Male2_b1, 112	m2_p2_BL (112, s76_30L_C60_B00_68pt.png)	4	4	Pressed	1; 2; 3; 4; 5; 6; 7; 8; 9	C	4170						Male	49	76	60-068	0
Females first	Male2_b1	Male2_b1, 102	m2_p2_BL (102, s02_30L_C00_B30.png)	7	7	Pressed	1; 2; 3; 4; 5; 6; 7; 8; 9	C	2942						Male	49	2	00-000	30
Females first	Male2_b1	Male2_b1, 36	m2_p2_BL (36, s32_30L_C60_B30.png)	5	5	Pressed	1; 2; 3; 4; 5; 6; 7; 8; 9	C	1791						Male	30	32	60-135	30
Females first	Male2_b1	Male2_b1, 68	m2_p2_BL (68, s49_30L_C60_B20_68pt.png)	4	4	Pressed	1; 2; 3; 4; 5; 6; 7; 8; 9	C	1870						Male	32	49	60-068	20
Females first	Male2_b1	Male2_b1, 40	m2_p2_BL (40, s48_30L_C60_B00_68pt.png)	4	4	Pressed	1; 2; 3; 4; 5; 6; 7; 8; 9	C	2442						Male	30	48	60-068	0
Females first	Male2_b1	Male2_b1, 67	m2_p2_BL (67, s49_30L_C60_B00_68pt.png)	1	1	Pressed	1; 2; 3; 4; 5; 6; 7; 8; 9	C	2017						Male	32	49	60-068	0
Females first	Male2_b1	Male2_b1, 14	m2_p2_BL (14, s32_30L_C60_B20_68pt.png)	2	2	Pressed	1; 2; 3; 4; 5; 6; 7; 8; 9	C	2618						Male	2	32	60-068	20
Females first	Male2_b1	Male2_b1, 18	m2_p2_BL (18, s32_30L_C60_B30.png)	2	2	Pressed	1; 2; 3; 4; 5; 6; 7; 8; 9	C	1670						Male	2	32	60-135	30
Females first	Male2_b1	Male2_b1, 91	m2_p2_BL (91, s76_30L_C00_B00.png)	1	1	Pressed	1; 2; 3; 4; 5; 6; 7; 8; 9	C	1990						Male	48	76	00-000	0
Females first	Male2_b1	Male2_b1, 104	m2_p2_BL (104, s02_30L_C60_B20_68pt.png)	2	2	Pressed	1; 2; 3; 4; 5; 6; 7; 8; 9	C	1970						Male	49	2	60-068	20
Females first	Male2_b1	Male2_b1, 22	m2_p2_BL (22, s48_30L_C60_B00_68pt.png)	6	6	Pressed	1; 2; 3; 4; 5; 6; 7; 8; 9	C	2112						Male	2	48	60-068	0
Females first	Male2_b1	Male2_b1, 117	m2_p2_BL (117, s76_30L_C60_B30.png)	7	7	Pressed	1; 2; 3; 4; 5; 6; 7; 8; 9	C	1841						Male	49	76	60-135	30
Females first	Male2_b1	Male2_b1, 47	m2_p2_BL (47, s49_30L_C00_B20.png)	6	6	Pressed	1; 2; 3; 4; 5; 6; 7; 8; 9	C	2236						Male	30	49	00-000	20
Females first	Male2_b1	Male2_b1, 11	m2_p2_BL (11, s32_30L_C00_B20.png)	3	3	Pressed	1; 2; 3; 4; 5; 6; 7; 8; 9	C	2133						Male	2	32	00-000	20
Females first	Male2_b1	Male2_b1, 28	m2_p2_BL (28, s32_30L_C00_B00.png)	4	4	Pressed	1; 2; 3; 4; 5; 6; 7; 8; 9	C	2427						Male	30	32	00-000	0
Females first	Male2_b1	Male2_b1, 34	m2_p2_BL (34, s32_30L_C60_B00.png)	5	5	Pressed	1; 2; 3; 4; 5; 6; 7; 8; 9	C	1783						Male	30	32	60-135	0
Females first	Male2_b1	Male2_b1, 134	m2_p2_BL (134, s30_30L_C60_B20.png)	5	5	Pressed	1; 2; 3; 4; 5; 6; 7; 8; 9	C	2351						Male	76	30	60-135	20
Females first	Male2_b1	Male2_b1, 4	m2_p2_BL (4, s30_30L_C60_B00_68pt.png)	3	3	Pressed	1; 2; 3; 4; 5; 6; 7; 8; 9	C	2109						Male	2	30	60-068	0
Females first	Male2_b1	Male2_b1, 63	m2_p2_BL (63, s48_30L_C60_B30.png)	7	7	Pressed	1; 2; 3; 4; 5; 6; 7; 8; 9	C	2220						Male	32	48	60-135	30
Females first	Male2_b1	Male2_b1, 133	m2_p2_BL (133, s30_30L_C60_B00.png)	6	6	Pressed	1; 2; 3; 4; 5; 6; 7; 8; 9	C	1758						Male	76	30	60-135	0
Females first	Male2_b1	Male2_b1, 19	m2_p2_BL (19, s48_30L_C00_B00.png)	6	6	Pressed	1; 2; 3; 4; 5; 6; 7; 8; 9	C	1386						Male	2	48	00-000	0
Females first	Male2_b1	Male2_b1, 118	m2_p2_BL (118, s02_30L_C00_B00.png)	7	7	Pressed	1; 2; 3; 4; 5; 6; 7; 8; 9	C	1642						Male	76	2	00-000	0
Females first	Male2_b1	Male2_b1, 109	m2_p2_BL (109, s76_30L_C00_B00.png)	7	7	Pressed	1; 2; 3; 4; 5; 6; 7; 8; 9	C	2080						Male	49	76	00-000	0
Females first	Male2_b1	Male2_b1, 121	m2_p2_BL (121, s02_30L_C60_B00_68pt.png)	8	8	Pressed	1; 2; 3; 4; 5; 6; 7; 8; 9	C	1520						Male	76	2	60-068	0
Females first	Male2_b1	Male2_b1, 7	m2_p2_BL (7, s30_30L_C60_B00.png)	3	3	Pressed	1; 2; 3; 4; 5; 6; 7; 8; 9	C	2201						Male	2	30	60-135	0
Females first	Male2_b1	Male2_b1, 95	m2_p2_BL (95, s76_30L_C60_B20_68pt.png)	2	2	Pressed	1; 2; 3; 4; 5; 6; 7; 8; 9	C	1617						Male	48	76	60-068	20
Females first	Male2_b1	Male2_b1, 49	m2_p2_BL (49, s49_30L_C60_B00_68pt.png)	7	7	Pressed	1; 2; 3; 4; 5; 6; 7; 8; 9	C	2475						Male	30	49	60-068	0
Females first	Male2_b1	Male2_b1, 51	m2_p2_BL (51, s49_30L_C60_B30_68pt.png)	7	7	Pressed	1; 2; 3; 4; 5; 6; 7; 8; 9	C	2467						Male	30	49	60-068	30
Females first	Male2_b1	Male2_b1, 132	m2_p2_BL (132, s30_30L_C60_B30_68pt.png)	4	4	Pressed	1; 2; 3; 4; 5; 6; 7; 8; 9	C	2044						Male	76	30	60-068	30
Females first	Male2_b1	Male2_b1, 94	m2_p2_BL (94, s76_30L_C60_B00_68pt.png)	2	2	Pressed	1; 2; 3; 4; 5; 6; 7; 8; 9	C	2168						Male	48	76	60-068	0
Females first	Male2_b1	Male2_b1, 86	m2_p2_BL (86, s49_30L_C60_B20_68pt.png)	7	7	Pressed	1; 2; 3; 4; 5; 6; 7; 8; 9	C	2195						Male	48	49	60-068	20
Females first	Male2_b1	Male2_b1, 114	m2_p2_BL (114, s76_30L_C60_B30_68pt.png)	5	5	Pressed	1; 2; 3; 4; 5; 6; 7; 8; 9	C	1920						Male	49	76	60-068	30
Females first	Male2_b1	Male2_b1, 99	m2_p2_BL (99, s76_30L_C60_B30.png)	3	3	Pressed	1; 2; 3; 4; 5; 6; 7; 8; 9	C	2394						Male	48	76	60-135	30
Females first	Male2_b1	Male2_b1, 21	m2_p2_BL (21, s48_30L_C00_B30.png)	3	3	Pressed	1; 2; 3; 4; 5; 6; 7; 8; 9	C	1958						Male	2	48	00-000	30
Females first	Male2_b1	Male2_b1, 107	m2_p2_BL (107, s02_30L_C60_B20.png)	6	6	Pressed	1; 2; 3; 4; 5; 6; 7; 8; 9	C	2292						Male	49	2	60-135	20
Females first	Male2_b1	Male2_b1, 85	m2_p2_BL (85, s49_30L_C60_B00_68pt.png)	7	7	Pressed	1; 2; 3; 4; 5; 6; 7; 8; 9	C	2144						Male	48	49	60-068	0
Females first	Male2_b1	Male2_b1, 13	m2_p2_BL (13, s32_30L_C60_B00_68pt.png)	6	6	Pressed	1; 2; 3; 4; 5; 6; 7; 8; 9	C	2558						Male	2	32	60-068	0
Females first	Male2_b1	Male2_b1, 26	m2_p2_BL (26, s48_30L_C60_B20.png)	8	8	Pressed	1; 2; 3; 4; 5; 6; 7; 8; 9	C	2302						Male	2	48	60-135	20
Females first	Male2_b1	Male2_b1, 35	m2_p2_BL (35, s32_30L_C60_B20.png)	3	3	Pressed	1; 2; 3; 4; 5; 6; 7; 8; 9	C	2746						Male	30	32	60-135	20
Females first	Male2_b1	Male2_b1, 5	m2_p2_BL (5, s30_30L_C60_B20_68pt.png)	3	3	Pressed	1; 2; 3; 4; 5; 6; 7; 8; 9	C	2254						Male	2	30	60-068	20
Females first	Male2_b1	Male2_b1, 43	m2_p2_BL (43, s48_30L_C60_B00.png)	7	7	Pressed	1; 2; 3; 4; 5; 6; 7; 8; 9	C	2293						Male	30	48	60-135	0
Females first	Male2_b1	Male2_b1, 115	m2_p2_BL (115, s76_30L_C60_B00.png)	7	7	Pressed	1; 2; 3; 4; 5; 6; 7; 8; 9	C	1784						Male	49	76	60-135	0
Females first	Male2_b1	Male2_b1, 122	m2_p2_BL (122, s02_30L_C60_B20_68pt.png)	8	8	Pressed	1; 2; 3; 4; 5; 6; 7; 8; 9	C	2766						Male	76	2	60-068	20
Females first	Male2_b1	Male2_b1, 50	m2_p2_BL (50, s49_30L_C60_B20_68pt.png)	7	7	Pressed	1; 2; 3; 4; 5; 6; 7; 8; 9	C	2227						Male	30	49	60-068	20
Females first	Male2_b1	Male2_b1, 42	m2_p2_BL (42, s48_30L_C60_B30_68pt.png)	4	4	Pressed	1; 2; 3; 4; 5; 6; 7; 8; 9	C	2225						Male	30	48	60-068	30
Females first	Male2_b1	Male2_b1, 110	m2_p2_BL (110, s76_30L_C00_B20.png)	7	7	Pressed	1; 2; 3; 4; 5; 6; 7; 8; 9	C	1488						Male	49	76	00-000	20
Females first	Male2_b1	Male2_b1, 29	m2_p2_BL (29, s32_30L_C00_B20.png)	3	3	Pressed	1; 2; 3; 4; 5; 6; 7; 8; 9	C	1836						Male	30	32	00-000	20
Females first	Male2_b1	Male2_b1, 80	m2_p2_BL (80, s76_30L_C60_B20.png)	8	8	Pressed	1; 2; 3; 4; 5; 6; 7; 8; 9	C	2701						Male	32	76	60-135	20
Females first	Male2_b1	Male2_b1, 87	m2_p2_BL (87, s49_30L_C60_B30_68pt.png)	8	8	Pressed	1; 2; 3; 4; 5; 6; 7; 8; 9	C	1903						Male	48	49	60-068	30
Females first	Male2_b1	Male2_b1, 119	m2_p2_BL (119, s02_30L_C00_B20.png)	8	8	Pressed	1; 2; 3; 4; 5; 6; 7; 8; 9	C	1600						Male	76	2	00-000	20
Females first	Male2_b1	Male2_b1, 39	m2_p2_BL (39, s48_30L_C00_B30.png)	3	3	Pressed	1; 2; 3; 4; 5; 6; 7; 8; 9	C	1805						Male	30	48	00-000	30
Females first	Male2_b1	Male2_b1, 135	m2_p2_BL (135, s30_30L_C60_B30.png)	4	4	Pressed	1; 2; 3; 4; 5; 6; 7; 8; 9	C	2390						Male	76	30	60-135	30
Females first	Male2_b1	Male2_b1, 27	m2_p2_BL (27, s48_30L_C60_B30.png)	7	7	Pressed	1; 2; 3; 4; 5; 6; 7; 8; 9	C	2260						Male	2	48	60-135	30
Females first	Male2_b1	Male2_b1, 72	m2_p2_BL (72, s49_30L_C60_B30.png)	3	3	Pressed	1; 2; 3; 4; 5; 6; 7; 8; 9	C	1756						Male	32	49	60-135	30
Females first	Male2_b1	Male2_b1, 73	m2_p2_BL (73, s76_30L_C00_B00.png)	5	5	Pressed	1; 2; 3; 4; 5; 6; 7; 8; 9	C	2712						Male	32	76	00-000	0
Females first	Male2_b1	Male2_b1, 77	m2_p2_BL (77, s76_30L_C60_B20_68pt.png)	4	4	Pressed	1; 2; 3; 4; 5; 6; 7; 8; 9	C	2934						Male	32	76	60-068	20
Females first	Male2_b1	Male2_b1, 54	m2_p2_BL (54, s49_30L_C60_B30.png)	7	7	Pressed	1; 2; 3; 4; 5; 6; 7; 8; 9	C	2072						Male	30	49	60-135	30
Females first	Male2_b1	Male2_b1, 41	m2_p2_BL (41, s48_30L_C60_B20_68pt.png)	5	5	Pressed	1; 2; 3; 4; 5; 6; 7; 8; 9	C	1545						Male	30	48	60-068	20
Females first	Male2_b1	Male2_b1, 9	m2_p2_BL (9, s30_30L_C60_B30.png)	3	3	Pressed	1; 2; 3; 4; 5; 6; 7; 8; 9	C	3397						Male	2	30	60-135	30
Females first	Male2_b1	Male2_b1, 106	m2_p2_BL (106, s02_30L_C60_B00.png)	8	8	Pressed	1; 2; 3; 4; 5; 6; 7; 8; 9	C	2022						Male	49	2	60-135	0
Females first	Male2_b1	Male2_b1, 120	m2_p2_BL (120, s02_30L_C00_B30.png)	4	4	Pressed	1; 2; 3; 4; 5; 6; 7; 8; 9	C	2932						Male	76	2	00-000	30
Females first	Male2_b1	Male2_b1, 92	m2_p2_BL (92, s76_30L_C00_B20.png)	2	2	Pressed	1; 2; 3; 4; 5; 6; 7; 8; 9	C	2249						Male	48	76	00-000	20
Females first	Male2_b1	Male2_b1, 3	m2_p2_BL (3, s30_30L_C00_B30.png)	2	2	Pressed	1; 2; 3; 4; 5; 6; 7; 8; 9	C	1479						Male	2	30	00-000	30
Females first	Male2_b1	Male2_b1, 105	m2_p2_BL (105, s02_30L_C60_B30_68pt.png)	5	5	Pressed	1; 2; 3; 4; 5; 6; 7; 8; 9	C	3721						Male	49	2	60-068	30
Females first	Male2_b1	Male2_b1, 116	m2_p2_BL (116, s76_30L_C60_B20.png)	7	7	Pressed	1; 2; 3; 4; 5; 6; 7; 8; 9	C	2233						Male	49	76	60-135	20
Females first	Male2_b1	Male2_b1, 58	m2_p2_BL (58, s48_30L_C60_B00_68pt.png)	7	7	Pressed	1; 2; 3; 4; 5; 6; 7; 8; 9	C	1765						Male	32	48	60-068	0
Females first	Male2_b1	Male2_b1, 83	m2_p2_BL (83, s49_30L_C00_B20.png)	8	8	Pressed	1; 2; 3; 4; 5; 6; 7; 8; 9	C	2474						Male	48	49	00-000	20
Females first	Male2_b1	Male2_b1, 32	m2_p2_BL (32, s32_30L_C60_B20_68pt.png)	3	3	Pressed	1; 2; 3; 4; 5; 6; 7; 8; 9	C	1567						Male	30	32	60-068	20
Females first	Male2_b1	Male2_b1, 65	m2_p2_BL (65, s49_30L_C00_B20.png)	4	4	Pressed	1; 2; 3; 4; 5; 6; 7; 8; 9	C	3662						Male	32	49	00-000	20
Females first	Male2_b1	Male2_b1, 123	m2_p2_BL (123, s02_30L_C60_B30_68pt.png)	3	3	Pressed	1; 2; 3; 4; 5; 6; 7; 8; 9	C	1590						Male	76	2	60-068	30
Females first	Male2_b1	Male2_b1, 128	m2_p2_BL (128, s30_30L_C00_B20.png)	5	5	Pressed	1; 2; 3; 4; 5; 6; 7; 8; 9	C	2152						Male	76	30	00-000	20
Females first	Male2_b1	Male2_b1, 38	m2_p2_BL (38, s48_30L_C00_B20.png)	5	5	Pressed	1; 2; 3; 4; 5; 6; 7; 8; 9	C	2477						Male	30	48	00-000	20
Females first	Male2_b1	Male2_b1, 96	m2_p2_BL (96, s76_30L_C60_B30_68pt.png)	3	3	Pressed	1; 2; 3; 4; 5; 6; 7; 8; 9	C	1468						Male	48	76	60-068	30
Females first	Male2_b1	Male2_b1, 78	m2_p2_BL (78, s76_30L_C60_B30_68pt.png)	2	2	Pressed	1; 2; 3; 4; 5; 6; 7; 8; 9	C	1594						Male	32	76	60-068	30
Females first	Male2_b1	Male2_b1, 20	m2_p2_BL (20, s48_30L_C00_B20.png)	5	5	Pressed	1; 2; 3; 4; 5; 6; 7; 8; 9	C	1620						Male	2	48	00-000	20
Females first	Male2_b1	Male2_b1, 57	m2_p2_BL (57, s48_30L_C00_B30.png)	5	5	Pressed	1; 2; 3; 4; 5; 6; 7; 8; 9	C	1909						Male	32	48	00-000	30
Females first	Male2_b1	Male2_b1, 70	m2_p2_BL (70, s49_30L_C60_B00.png)	7	7	Pressed	1; 2; 3; 4; 5; 6; 7; 8; 9	C	2626						Male	32	49	60-135	0
Females first	Male2_b1	Male2_b1, 89	m2_p2_BL (89, s49_30L_C60_B20.png)	7	7	Pressed	1; 2; 3; 4; 5; 6; 7; 8; 9	C	2391						Male	48	49	60-135	20
Females first	Male2_b1	Male2_b1, 56	m2_p2_BL (56, s48_30L_C00_B20.png)	5	5	Pressed	1; 2; 3; 4; 5; 6; 7; 8; 9	C	1853						Male	32	48	00-000	20
Females first	Male2_b1	Male2_b1, 31	m2_p2_BL (31, s32_30L_C60_B00_68pt.png)	5	5	Pressed	1; 2; 3; 4; 5; 6; 7; 8; 9	C	2377						Male	30	32	60-068	0
Females first	Male2_b1	Male2_b1, 98	m2_p2_BL (98, s76_30L_C60_B20.png)	3	3	Pressed	1; 2; 3; 4; 5; 6; 7; 8; 9	C	1831						Male	48	76	60-135	20
Females first	Male2_b1	Male2_b1, 45	m2_p2_BL (45, s48_30L_C60_B30.png)	5	5	Pressed	1; 2; 3; 4; 5; 6; 7; 8; 9	C	1709						Male	30	48	60-135	30
Females first	Male2_b1	Male2_b1, 23	m2_p2_BL (23, s48_30L_C60_B20_68pt.png)	6	6	Pressed	1; 2; 3; 4; 5; 6; 7; 8; 9	C	1959						Male	2	48	60-068	20
Females first	Male2_b1	Male2_b1, 75	m2_p2_BL (75, s76_30L_C00_B30.png)	3	3	Pressed	1; 2; 3; 4; 5; 6; 7; 8; 9	C	1562						Male	32	76	00-000	30
Females first	Male2_b1	Male2_b1, 62	m2_p2_BL (62, s48_30L_C60_B20.png)	6	6	Pressed	1; 2; 3; 4; 5; 6; 7; 8; 9	C	1654						Male	32	48	60-135	20
Females first	Male2_b1	Male2_b1, 113	m2_p2_BL (113, s76_30L_C60_B20_68pt.png)	6	6	Pressed	1; 2; 3; 4; 5; 6; 7; 8; 9	C	1322						Male	49	76	60-068	20
Females first	Male2_b1	Male2_b1, 66	m2_p2_BL (66, s49_30L_C00_B30.png)	5	5	Pressed	1; 2; 3; 4; 5; 6; 7; 8; 9	C	1907						Male	32	49	00-000	30
Females first	Male2_b1	Male2_b1, 130	m2_p2_BL (130, s30_30L_C60_B00_68pt.png)	7	7	Pressed	1; 2; 3; 4; 5; 6; 7; 8; 9	C	1939						Male	76	30	60-068	0
Females first	Male2_b1	Male2_b1, 59	m2_p2_BL (59, s48_30L_C60_B20_68pt.png)	3	3	Pressed	1; 2; 3; 4; 5; 6; 7; 8; 9	C	1517						Male	32	48	60-068	20
Females first	Male2_b1	Male2_b1, 76	m2_p2_BL (76, s76_30L_C60_B00_68pt.png)	5	5	Pressed	1; 2; 3; 4; 5; 6; 7; 8; 9	C	1729						Male	32	76	60-068	0
Females first	Male2_b1	Male2_b1, 93	m2_p2_BL (93, s76_30L_C00_B30.png)	2	2	Pressed	1; 2; 3; 4; 5; 6; 7; 8; 9	C	2313						Male	48	76	00-000	30
Females first	Male2_b1	Male2_b1, 88	m2_p2_BL (88, s49_30L_C60_B00.png)	7	7	Pressed	1; 2; 3; 4; 5; 6; 7; 8; 9	C	1866						Male	48	49	60-135	0
Females first	Male2_b1	Male2_b1, 33	m2_p2_BL (33, s32_30L_C60_B30_68pt.png)	4	4	Pressed	1; 2; 3; 4; 5; 6; 7; 8; 9	C	1921						Male	30	32	60-068	30
Females first	Male2_b1	Male2_b1, 15	m2_p2_BL (15, s32_30L_C60_B30_68pt.png)	6	6	Pressed	1; 2; 3; 4; 5; 6; 7; 8; 9	C	1934						Male	2	32	60-068	30
Females first	Male2_b1	Male2_b1, 101	m2_p2_BL (101, s02_30L_C00_B20.png)	5	5	Pressed	1; 2; 3; 4; 5; 6; 7; 8; 9	C	3361						Male	49	2	00-000	20
Females first	Male2_b1	Male2_b1, 69	m2_p2_BL (69, s49_30L_C60_B30_68pt.png)	5	5	Pressed	1; 2; 3; 4; 5; 6; 7; 8; 9	C	2049						Male	32	49	60-068	30
Females first	Male2_b1	Male2_b1, 44	m2_p2_BL (44, s48_30L_C60_B20.png)	8	8	Pressed	1; 2; 3; 4; 5; 6; 7; 8; 9	C	2169						Male	30	48	60-135	20
Females first	Male2_b1	Male2_b1, 84	m2_p2_BL (84, s49_30L_C00_B30.png)	7	7	Pressed	1; 2; 3; 4; 5; 6; 7; 8; 9	C	1550						Male	48	49	00-000	30
Females first	Male2_b1	Male2_b1, 53	m2_p2_BL (53, s49_30L_C60_B20.png)	8	8	Pressed	1; 2; 3; 4; 5; 6; 7; 8; 9	C	3096						Male	30	49	60-135	20
Females first	Male2_b1	Male2_b1, 111	m2_p2_BL (111, s76_30L_C00_B30.png)	2	2	Pressed	1; 2; 3; 4; 5; 6; 7; 8; 9	C	4204						Male	49	76	00-000	30
Females first	Male2_b1	Male2_b1, 126	m2_p2_BL (126, s02_30L_C60_B30.png)	5	5	Pressed	1; 2; 3; 4; 5; 6; 7; 8; 9	C	2370						Male	76	2	60-135	30
Females first	Male2_b1	Male2_b1, 79	m2_p2_BL (79, s76_30L_C60_B00.png)	7	7	Pressed	1; 2; 3; 4; 5; 6; 7; 8; 9	C	3616						Male	32	76	60-135	0
Females first	Male2_b1	Male2_b1, 100	m2_p2_BL (100, s02_30L_C00_B00.png)	8	8	Pressed	1; 2; 3; 4; 5; 6; 7; 8; 9	C	2791						Male	49	2	00-000	0
Females first	Male2_b1	Male2_b1, 25	m2_p2_BL (25, s48_30L_C60_B00.png)	9	9	Pressed	1; 2; 3; 4; 5; 6; 7; 8; 9	C	2072						Male	2	48	60-135	0
Females first	Male2_b1	Male2_b1, 6	m2_p2_BL (6, s30_30L_C60_B30_68pt.png)	2	2	Pressed	1; 2; 3; 4; 5; 6; 7; 8; 9	C	2522						Male	2	30	60-068	30
Females first	Male2_b1	Male2_b1, 127	m2_p2_BL (127, s30_30L_C00_B00.png)	5	5	Pressed	1; 2; 3; 4; 5; 6; 7; 8; 9	C	1784						Male	76	30	00-000	0
Females first	Male2_b1	Male2_b1, 82	m2_p2_BL (82, s49_30L_C00_B00.png)	7	7	Pressed	1; 2; 3; 4; 5; 6; 7; 8; 9	C	2195						Male	48	49	00-000	0
Females first	Male2_b1	Male2_b1, 90	m2_p2_BL (90, s49_30L_C60_B30.png)	7	7	Pressed	1; 2; 3; 4; 5; 6; 7; 8; 9	C	1485						Male	48	49	60-135	30
Females first	Male2_b1	Male2_b1, 55	m2_p2_BL (55, s48_30L_C00_B00.png)	7	7	Pressed	1; 2; 3; 4; 5; 6; 7; 8; 9	C	1728						Male	32	48	00-000	0
Females first	Male2_b1	Male2_b1, 71	m2_p2_BL (71, s49_30L_C60_B20.png)	6	6	Pressed	1; 2; 3; 4; 5; 6; 7; 8; 9	C	1644						Male	32	49	60-135	20
Females first	Male2_b1	Male2_b1, 52	m2_p2_BL (52, s49_30L_C60_B00.png)	7	7	Pressed	1; 2; 3; 4; 5; 6; 7; 8; 9	C	1340						Male	30	49	60-135	0
Females first	Male2_b1	Male2_b1, 8	m2_p2_BL (8, s30_30L_C60_B20.png)	2	2	Pressed	1; 2; 3; 4; 5; 6; 7; 8; 9	C	2110						Male	2	30	60-135	20
Females first	Male2_b1	Male2_b1, 108	m2_p2_BL (108, s02_30L_C60_B30.png)	4	4	Pressed	1; 2; 3; 4; 5; 6; 7; 8; 9	C	1910						Male	49	2	60-135	30
Females first	Male2_b1	Male2_b1, 124	m2_p2_BL (124, s02_30L_C60_B00.png)	7	7	Pressed	1; 2; 3; 4; 5; 6; 7; 8; 9	C	2729						Male	76	2	60-135	0
Females first	Male2_b1	Male2_b1, 97	m2_p2_BL (97, s76_30L_C60_B00.png)	2	2	Pressed	1; 2; 3; 4; 5; 6; 7; 8; 9	C	2159						Male	48	76	60-135	0
Females first	Male2_b1	Male2_b1, 30	m2_p2_BL (30, s32_30L_C00_B30.png)	3	3	Pressed	1; 2; 3; 4; 5; 6; 7; 8; 9	C	1734						Male	30	32	00-000	30
Females first	Male2_b1	Male2_b1, 2	m2_p2_BL (2, s30_30L_C00_B20.png)	2	2	Pressed	1; 2; 3; 4; 5; 6; 7; 8; 9	C	1572						Male	2	30	00-000	20
Females first	Male2_b1	Male2_b1, 64	m2_p2_BL (64, s49_30L_C00_B00.png)	7	7	Pressed	1; 2; 3; 4; 5; 6; 7; 8; 9	C	2484						Male	32	49	00-000	0
Females first	Male2_b1	Male2_b1, 48	m2_p2_BL (48, s49_30L_C00_B30.png)	7	7	Pressed	1; 2; 3; 4; 5; 6; 7; 8; 9	C	2973						Male	30	49	00-000	30
Females first	Male2_b1	Male2_b1, 131	m2_p2_BL (131, s30_30L_C60_B20_68pt.png)	6	6	Pressed	1; 2; 3; 4; 5; 6; 7; 8; 9	C	2031						Male	76	30	60-068	20
Females first	Male2_b1	Male2_b1, 16	m2_p2_BL (16, s32_30L_C60_B00.png)	8	8	Pressed	1; 2; 3; 4; 5; 6; 7; 8; 9	C	2111						Male	2	32	60-135	0
Females first	Male2_b1	Male2_b1, 24	m2_p2_BL (24, s48_30L_C60_B30_68pt.png)	8	8	Pressed	1; 2; 3; 4; 5; 6; 7; 8; 9	C	1926						Male	2	48	60-068	30
Females first	Male2_b1	Male2_b1, 103	m2_p2_BL (103, s02_30L_C60_B00_68pt.png)	9	9	Pressed	1; 2; 3; 4; 5; 6; 7; 8; 9	C	2376						Male	49	2	60-068	0
Females first	Male2_b1	Male2_b1, 1	m2_p2_BL (1, s30_30L_C00_B00.png)	4	4	Pressed	1; 2; 3; 4; 5; 6; 7; 8; 9	C	2411						Male	2	30	00-000	0
Females first	Male2_b1	Male2_b1, 60	m2_p2_BL (60, s48_30L_C60_B30_68pt.png)	4	4	Pressed	1; 2; 3; 4; 5; 6; 7; 8; 9	C	1729						Male	32	48	60-068	30
Females first	Male2_b1	Male2_b1, 125	m2_p2_BL (125, s02_30L_C60_B20.png)	5	5	Pressed	1; 2; 3; 4; 5; 6; 7; 8; 9	C	1356						Male	76	2	60-135	20
Females first	Male2_b1	Male2_b1, 37	m2_p2_BL (37, s48_30L_C00_B00.png)	4	4	Pressed	1; 2; 3; 4; 5; 6; 7; 8; 9	C	2669						Male	30	48	00-000	0
Females first	Male2_b1	Male2_b1, 46	m2_p2_BL (46, s49_30L_C00_B00.png)	7	7	Pressed	1; 2; 3; 4; 5; 6; 7; 8; 9	C	1810						Male	30	49	00-000	0
Females first	Male2_b1	Male2_b1, 129	m2_p2_BL (129, s30_30L_C00_B30.png)	4	4	Pressed	1; 2; 3; 4; 5; 6; 7; 8; 9	C	1879						Male	76	30	00-000	30
Females first	Finish	Finish	Finish	space		Pressed	(any response)	C	8454

## Sheet: E1_p3
E1_p3
68_vs_135_rating_task
Participant	Block	Trial	Event	Participant		Pressed Or	Correct	Error	Reaction	Reaction Time	Font Color	ISI Durations	Screen Location	Screen Location II
Group	Name	Name	Name	Response	Key	Released	Response	Code	Time	(Trial Variable)	(Trial Variable)	(Trial Variable)	(Trial Variable)	(Trial Variable)	Gender	Person1	Person2	Caricature	Blur
Males first	Instructions	Instructions	instructions2	space		Pressed	(any response)	C	51330
Males first	Instructions	Instructions	Instr_pic1	space		Pressed	(any response)	C	83362
Males first	Instructions	Instructions	instructions3	space		Pressed	(any response)	C	88554
Males first	Instructions	Instructions	Instr_pic2	space		Pressed	(any response)	C	101266
Males first	Instructions	Instructions	instructions4	space		Pressed	(any response)	C	116146
Males first	Male_pre	Male_pre_instr	Male_pre_pic	space		Pressed	(any response)	C	78760
Males first	Male_pre	Male_pre_instr	male_pre_instr2	space		Pressed	(any response)	C	107152
Males first	Male1_b1	Male1_b1, 131	m1_p2_BL (131, s78_30L_C60_B20_68pt.png)	3	3	Pressed	1; 2; 3; 4; 5; 6; 7; 8; 9	C	28201						Male	22	78	60-068	20
Males first	Male1_b1	Male1_b1, 149	m1_p2_BL (149, s07_30L_C60_B20_68pt.png)	7	7	Pressed	1; 2; 3; 4; 5; 6; 7; 8; 9	C	10809						Male	70	7	60-068	20
Males first	Male1_b1	Male1_b1, 188	m1_p2_BL (188, s11_30L_C60_B20.png)	6	6	Pressed	1; 2; 3; 4; 5; 6; 7; 8; 9	C	6550						Male	78	11	60-135	20
Males first	Male1_b1	Male1_b1, 173	m1_p2_BL (173, s07_30L_C00_B20.png)	1	1	Pressed	1; 2; 3; 4; 5; 6; 7; 8; 9	C	7665						Male	78	7	00-000	20
Males first	Male1_b1	Male1_b1, 48	m1_p2_BL (48, s22_30L_C00_B30.png)	4	4	Pressed	1; 2; 3; 4; 5; 6; 7; 8; 9	C	7562						Male	7	22	00-000	30
Males first	Male1_b1	Male1_b1, 50	m1_p2_BL (50, s22_30L_C60_B20_68pt.png)	6	6	Pressed	1; 2; 3; 4; 5; 6; 7; 8; 9	C	4281						Male	7	22	60-068	20
Males first	Male1_b1	Male1_b1, 86	m1_p2_BL (86, s22_30L_C60_B20_68pt.png)	9	9	Pressed	1; 2; 3; 4; 5; 6; 7; 8; 9	C	3315						Male	15	22	60-068	20
Males first	Male1_b1	Male1_b1, 26	m1_p2_BL (26, s15_30L_C60_B20.png)	4	4	Pressed	1; 2; 3; 4; 5; 6; 7; 8; 9	C	8161						Male	4	15	60-135	20
Males first	Male1_b1	Male1_b1, 148	m1_p2_BL (148, s07_30L_C60_B00_68pt.png)	8	8	Pressed	1; 2; 3; 4; 5; 6; 7; 8; 9	C	10771						Male	70	7	60-068	0
Males first	Male1_b1	Male1_b1, 108	m1_p2_BL (108, s78_30L_C60_B30.png)	7	7	Pressed	1; 2; 3; 4; 5; 6; 7; 8; 9	C	7104						Male	15	78	60-135	30
Males first	Male1_b1	Male1_b1, 80	m1_p2_BL (80, s70_30L_C60_B20.png)	8	8	Pressed	1; 2; 3; 4; 5; 6; 7; 8; 9	C	3403						Male	11	70	60-135	20
Males first	Male1_b1	Male1_b1, 44	m1_p2_BL (44, s15_30L_C60_B20.png)	9	9	Pressed	1; 2; 3; 4; 5; 6; 7; 8; 9	C	8242						Male	7	15	60-135	20
Males first	Male1_b1	Male1_b1, 159	m1_p2_BL (159, s78_30L_C60_B30_68pt.png)	3	3	Pressed	1; 2; 3; 4; 5; 6; 7; 8; 9	C	6025						Male	70	78	60-068	30
Males first	Male1_b1	Male1_b1, 56	m1_p2_BL (56, s15_30L_C00_B20.png)	7	7	Pressed	1; 2; 3; 4; 5; 6; 7; 8; 9	C	3420						Male	11	15	00-000	20
Males first	Male1_b1	Male1_b1, 14	m1_p2_BL (14, s11_30L_C60_B20_68pt.png)	5	5	Pressed	1; 2; 3; 4; 5; 6; 7; 8; 9	C	7470						Male	4	11	60-068	20
Males first	Male1_b1	Male1_b1, 58	m1_p2_BL (58, s15_30L_C60_B00_68pt.png)	9	9	Pressed	1; 2; 3; 4; 5; 6; 7; 8; 9	C	4089						Male	11	15	60-068	0
Males first	Male1_b1	Male1_b1, 77	m1_p2_BL (77, s70_30L_C60_B20_68pt.png)	8	8	Pressed	1; 2; 3; 4; 5; 6; 7; 8; 9	C	6663						Male	11	70	60-068	20
Males first	Male1_b1	Male1_b1, 120	m1_p2_BL (120, s70_30L_C00_B30.png)	7	7	Pressed	1; 2; 3; 4; 5; 6; 7; 8; 9	C	7407						Male	22	70	00-000	30
Males first	Male1_b1	Male1_b1, 177	m1_p2_BL (177, s07_30L_C60_B30_68pt.png)	8	8	Pressed	1; 2; 3; 4; 5; 6; 7; 8; 9	C	6270						Male	78	7	60-068	30
Males first	Male1_b1	Male1_b1, 1	m1_p2_BL (1, s07_30L_C00_B00.png)	8	8	Pressed	1; 2; 3; 4; 5; 6; 7; 8; 9	C	8397						Male	4	7	00-000	0
Males first	Male1_b1	Male1_b1, 38	m1_p2_BL (38, s15_30L_C00_B20.png)	8	8	Pressed	1; 2; 3; 4; 5; 6; 7; 8; 9	C	8950						Male	7	15	00-000	20
Males first	Male1_b1	Male1_b1, 36	m1_p2_BL (36, s11_30L_C60_B30.png)	2	2	Pressed	1; 2; 3; 4; 5; 6; 7; 8; 9	C	5889						Male	7	11	60-135	30
Males first	Male1_b1	Male1_b1, 34	m1_p2_BL (34, s11_30L_C60_B00.png)	4	4	Pressed	1; 2; 3; 4; 5; 6; 7; 8; 9	C	5028						Male	7	11	60-135	0
Males first	Male1_b1	Male1_b1, 182	m1_p2_BL (182, s11_30L_C00_B20.png)	4	4	Pressed	1; 2; 3; 4; 5; 6; 7; 8; 9	C	5461						Male	78	11	00-000	20
Males first	Male1_b1	Male1_b1, 181	m1_p2_BL (181, s11_30L_C00_B00.png)	5	5	Pressed	1; 2; 3; 4; 5; 6; 7; 8; 9	C	7903						Male	78	11	00-000	0
Males first	Male1_b1	Male1_b1, 98	m1_p2_BL (98, s70_30L_C60_B20.png)	8	8	Pressed	1; 2; 3; 4; 5; 6; 7; 8; 9	C	3311						Male	15	70	60-135	20
Males first	Male1_b1	Male1_b1, 165	m1_p2_BL (165, s04_30L_C00_B30.png)	8	8	Pressed	1; 2; 3; 4; 5; 6; 7; 8; 9	C	4756						Male	78	4	00-000	30
Males first	Male1_b1	Male1_b1, 25	m1_p2_BL (25, s15_30L_C60_B00.png)	7	7	Pressed	1; 2; 3; 4; 5; 6; 7; 8; 9	C	3396						Male	4	15	60-135	0
Males first	Male1_b1	Male1_b1, 112	m1_p2_BL (112, s04_30L_C60_B00_68pt.png)	7	7	Pressed	1; 2; 3; 4; 5; 6; 7; 8; 9	C	7644						Male	22	4	60-068	0
Males first	Male1_b1	Male1_b1, 52	m1_p2_BL (52, s22_30L_C60_B00.png)	4	4	Pressed	1; 2; 3; 4; 5; 6; 7; 8; 9	C	16179						Male	7	22	60-135	0
Males first	Male1_b1	Male1_b1, 73	m1_p2_BL (73, s70_30L_C00_B00.png)	7	7	Pressed	1; 2; 3; 4; 5; 6; 7; 8; 9	C	9628						Male	11	70	00-000	0
Males first	Male1_b1	Male1_b1, 42	m1_p2_BL (42, s15_30L_C60_B30_68pt.png)	9	9	Pressed	1; 2; 3; 4; 5; 6; 7; 8; 9	C	5558						Male	7	15	60-068	30
Males first	Male1_b1	Male1_b1, 103	m1_p2_BL (103, s78_30L_C60_B00_68pt.png)	6	6	Pressed	1; 2; 3; 4; 5; 6; 7; 8; 9	C	6035						Male	15	78	60-068	0
Males first	Male1_b1	Male1_b1, 27	m1_p2_BL (27, s15_30L_C60_B30.png)	5	5	Pressed	1; 2; 3; 4; 5; 6; 7; 8; 9	C	4396						Male	4	15	60-135	30
Males first	Male1_b1	Male1_b1, 180	m1_p2_BL (180, s07_30L_C60_B30.png)	3	3	Pressed	1; 2; 3; 4; 5; 6; 7; 8; 9	C	3454						Male	78	7	60-135	30
Males first	Male1_b1	Male1_b1, 102	m1_p2_BL (102, s78_30L_C00_B30.png)	7	7	Pressed	1; 2; 3; 4; 5; 6; 7; 8; 9	C	4377						Male	15	78	00-000	30
Males first	Male1_b1	Male1_b1, 39	m1_p2_BL (39, s15_30L_C00_B30.png)	6	6	Pressed	1; 2; 3; 4; 5; 6; 7; 8; 9	C	6578						Male	7	15	00-000	30
Males first	Male1_b1	Male1_b1, 128	m1_p2_BL (128, s78_30L_C00_B20.png)	3	3	Pressed	1; 2; 3; 4; 5; 6; 7; 8; 9	C	5588						Male	22	78	00-000	20
Males first	Male1_b1	Male1_b1, 129	m1_p2_BL (129, s78_30L_C00_B30.png)	1	1	Pressed	1; 2; 3; 4; 5; 6; 7; 8; 9	C	3713						Male	22	78	00-000	30
Males first	Male1_b1	Male1_b1, 139	m1_p2_BL (139, s04_30L_C60_B00_68pt.png)	8	8	Pressed	1; 2; 3; 4; 5; 6; 7; 8; 9	C	4330						Male	70	4	60-068	0
Males first	Male1_b1	Male1_b1, 84	m1_p2_BL (84, s22_30L_C00_B30.png)	7	7	Pressed	1; 2; 3; 4; 5; 6; 7; 8; 9	C	11228						Male	15	22	00-000	30
Males first	Male1_b1	Male1_b1, 115	m1_p2_BL (115, s04_30L_C60_B00.png)	8	8	Pressed	1; 2; 3; 4; 5; 6; 7; 8; 9	C	12428						Male	22	4	60-135	0
Males first	Male1_b1	Male1_b1, 168	m1_p2_BL (168, s04_30L_C60_B30_68pt.png)	9	9	Pressed	1; 2; 3; 4; 5; 6; 7; 8; 9	C	5418						Male	78	4	60-068	30
Males first	Male1_b1	Male1_b1, 116	m1_p2_BL (116, s04_30L_C60_B20.png)	8	8	Pressed	1; 2; 3; 4; 5; 6; 7; 8; 9	C	3001						Male	22	4	60-135	20
Males first	Male1_b1	Male1_b1, 114	m1_p2_BL (114, s04_30L_C60_B30_68pt.png)	9	9	Pressed	1; 2; 3; 4; 5; 6; 7; 8; 9	C	3392						Male	22	4	60-068	30
Males first	Male1_b1	Male1_b1, 81	m1_p2_BL (81, s70_30L_C60_B30.png)	7	7	Pressed	1; 2; 3; 4; 5; 6; 7; 8; 9	C	6724						Male	11	70	60-135	30
Males first	Male1_b1	Male1_b1, 169	m1_p2_BL (169, s04_30L_C60_B00.png)	9	9	Pressed	1; 2; 3; 4; 5; 6; 7; 8; 9	C	9504						Male	78	4	60-135	0
Males first	Male1_b1	Male1_b1, 45	m1_p2_BL (45, s15_30L_C60_B30.png)	8	8	Pressed	1; 2; 3; 4; 5; 6; 7; 8; 9	C	7840						Male	7	15	60-135	30
Males first	Male1_b1	Male1_b1, 157	m1_p2_BL (157, s78_30L_C60_B00_68pt.png)	6	6	Pressed	1; 2; 3; 4; 5; 6; 7; 8; 9	C	10088						Male	70	78	60-068	0
Males first	Male1_b1	Male1_b1, 99	m1_p2_BL (99, s70_30L_C60_B30.png)	8	8	Pressed	1; 2; 3; 4; 5; 6; 7; 8; 9	C	5581						Male	15	70	60-135	30
Males first	Male1_b1	Male1_b1, 11	m1_p2_BL (11, s11_30L_C00_B20.png)	7	7	Pressed	1; 2; 3; 4; 5; 6; 7; 8; 9	C	5449						Male	4	11	00-000	20
Males first	Male1_b1	Male1_b1, 186	m1_p2_BL (186, s11_30L_C60_B30_68pt.png)	4	4	Pressed	1; 2; 3; 4; 5; 6; 7; 8; 9	C	5309						Male	78	11	60-068	30
Males first	Male1_b1	Male1_b1, 46	m1_p2_BL (46, s22_30L_C00_B00.png)	3	3	Pressed	1; 2; 3; 4; 5; 6; 7; 8; 9	C	4205						Male	7	22	00-000	0
Males first	Male1_b1	Male1_b1, 37	m1_p2_BL (37, s15_30L_C00_B00.png)	8	8	Pressed	1; 2; 3; 4; 5; 6; 7; 8; 9	C	2625						Male	7	15	00-000	0
Males first	Male1_b1	Male1_b1, 5	m1_p2_BL (5, s07_30L_C60_B20_68pt.png)	8	8	Pressed	1; 2; 3; 4; 5; 6; 7; 8; 9	C	6495						Male	4	7	60-068	20
Males first	Male1_b1	Male1_b1, 17	m1_p2_BL (17, s11_30L_C60_B20.png)	7	7	Pressed	1; 2; 3; 4; 5; 6; 7; 8; 9	C	8122						Male	4	11	60-135	20
Males first	Male1_b1	Male1_b1, 62	m1_p2_BL (62, s15_30L_C60_B20.png)	6	6	Pressed	1; 2; 3; 4; 5; 6; 7; 8; 9	C	9479						Male	11	15	60-135	20
Males first	Male1_b1	Male1_b1, 68	m1_p2_BL (68, s22_30L_C60_B20_68pt.png)	2	2	Pressed	1; 2; 3; 4; 5; 6; 7; 8; 9	C	2282						Male	11	22	60-068	20
Males first	Male1_b1	Male1_b1, 160	m1_p2_BL (160, s78_30L_C60_B00.png)	7	7	Pressed	1; 2; 3; 4; 5; 6; 7; 8; 9	C	5923						Male	70	78	60-135	0
Males first	Male1_b1	Male1_b1, 125	m1_p2_BL (125, s70_30L_C60_B20.png)	9	9	Pressed	1; 2; 3; 4; 5; 6; 7; 8; 9	C	4187						Male	22	70	60-135	20
Males first	Male1_b1	Male1_b1, 71	m1_p2_BL (71, s22_30L_C60_B20.png)	4	4	Pressed	1; 2; 3; 4; 5; 6; 7; 8; 9	C	2710						Male	11	22	60-135	20
Males first	Male1_b1	Male1_b1, 170	m1_p2_BL (170, s04_30L_C60_B20.png)	8	8	Pressed	1; 2; 3; 4; 5; 6; 7; 8; 9	C	2216						Male	78	4	60-135	20
Males first	Male1_b1	Male1_b1, 184	m1_p2_BL (184, s11_30L_C60_B00_68pt.png)	2	2	Pressed	1; 2; 3; 4; 5; 6; 7; 8; 9	C	4161						Male	78	11	60-068	0
Males first	Male1_b1	Male1_b1, 121	m1_p2_BL (121, s70_30L_C60_B00_68pt.png)	8	8	Pressed	1; 2; 3; 4; 5; 6; 7; 8; 9	C	4306						Male	22	70	60-068	0
Males first	Male1_b1	Male1_b1, 90	m1_p2_BL (90, s22_30L_C60_B30.png)	9	9	Pressed	1; 2; 3; 4; 5; 6; 7; 8; 9	C	5442						Male	15	22	60-135	30
Males first	Male1_b1	Male1_b1, 145	m1_p2_BL (145, s07_30L_C00_B00.png)	3	3	Pressed	1; 2; 3; 4; 5; 6; 7; 8; 9	C	4381						Male	70	7	00-000	0
Males first	Male1_b1	Male1_b1, 13	m1_p2_BL (13, s11_30L_C60_B00_68pt.png)	7	7	Pressed	1; 2; 3; 4; 5; 6; 7; 8; 9	C	6276						Male	4	11	60-068	0
Males first	Male1_b1	Male1_b1, 59	m1_p2_BL (59, s15_30L_C60_B20_68pt.png)	7	7	Pressed	1; 2; 3; 4; 5; 6; 7; 8; 9	C	14823						Male	11	15	60-068	20
Males first	Male1_b1	Male1_b1, 185	m1_p2_BL (185, s11_30L_C60_B20_68pt.png)	2	2	Pressed	1; 2; 3; 4; 5; 6; 7; 8; 9	C	2923						Male	78	11	60-068	20
Males first	Male1_b1	Male1_b1, 187	m1_p2_BL (187, s11_30L_C60_B00.png)	1	1	Pressed	1; 2; 3; 4; 5; 6; 7; 8; 9	C	2922						Male	78	11	60-135	0
Males first	Male1_b1	Male1_b1, 175	m1_p2_BL (175, s07_30L_C60_B00_68pt.png)	2	2	Pressed	1; 2; 3; 4; 5; 6; 7; 8; 9	C	2573						Male	78	7	60-068	0
Males first	Male1_b1	Male1_b1, 134	m1_p2_BL (134, s78_30L_C60_B20.png)	3	3	Pressed	1; 2; 3; 4; 5; 6; 7; 8; 9	C	1891						Male	22	78	60-135	20
Males first	Male1_b1	Male1_b1, 3	m1_p2_BL (3, s07_30L_C00_B30.png)	8	8	Pressed	1; 2; 3; 4; 5; 6; 7; 8; 9	C	2398						Male	4	7	00-000	30
Males first	Male1_b1	Male1_b1, 65	m1_p2_BL (65, s22_30L_C00_B20.png)	3	3	Pressed	1; 2; 3; 4; 5; 6; 7; 8; 9	C	2517						Male	11	22	00-000	20
Males first	Male1_b1	Male1_b1, 32	m1_p2_BL (32, s11_30L_C60_B20_68pt.png)	1	1	Pressed	1; 2; 3; 4; 5; 6; 7; 8; 9	C	2630						Male	7	11	60-068	20
Males first	Male1_b1	Male1_b1, 174	m1_p2_BL (174, s07_30L_C00_B30.png)	1	1	Pressed	1; 2; 3; 4; 5; 6; 7; 8; 9	C	2476						Male	78	7	00-000	30
Males first	Male1_b1	Male1_b1, 147	m1_p2_BL (147, s07_30L_C00_B30.png)	4	4	Pressed	1; 2; 3; 4; 5; 6; 7; 8; 9	C	7767						Male	70	7	00-000	30
Males first	Male1_b1	Male1_b1, 124	m1_p2_BL (124, s70_30L_C60_B00.png)	8	8	Pressed	1; 2; 3; 4; 5; 6; 7; 8; 9	C	5050						Male	22	70	60-135	0
Males first	Male1_b1	Male1_b1, 161	m1_p2_BL (161, s78_30L_C60_B20.png)	4	4	Pressed	1; 2; 3; 4; 5; 6; 7; 8; 9	C	4936						Male	70	78	60-135	20
Males first	Male1_b1	Male1_b1, 4	m1_p2_BL (4, s07_30L_C60_B00_68pt.png)	8	8	Pressed	1; 2; 3; 4; 5; 6; 7; 8; 9	C	4311						Male	4	7	60-068	0
Males first	Male1_b1	Male1_b1, 82	m1_p2_BL (82, s22_30L_C00_B00.png)	9	9	Pressed	1; 2; 3; 4; 5; 6; 7; 8; 9	C	5927						Male	15	22	00-000	0
Males first	Male1_b1	Male1_b1, 93	m1_p2_BL (93, s70_30L_C00_B30.png)	9	9	Pressed	1; 2; 3; 4; 5; 6; 7; 8; 9	C	2585						Male	15	70	00-000	30
Males first	Male1_b1	Male1_b1, 136	m1_p2_BL (136, s04_30L_C00_B00.png)	7	7	Pressed	1; 2; 3; 4; 5; 6; 7; 8; 9	C	5400						Male	70	4	00-000	0
Males first	Male1_b1	Male1_b1, 69	m1_p2_BL (69, s22_30L_C60_B30_68pt.png)	5	5	Pressed	1; 2; 3; 4; 5; 6; 7; 8; 9	C	4220						Male	11	22	60-068	30
Males first	Male1_b1	Male1_b1, 179	m1_p2_BL (179, s07_30L_C60_B20.png)	1	1	Pressed	1; 2; 3; 4; 5; 6; 7; 8; 9	C	2910						Male	78	7	60-135	20
Males first	Male1_b1	Male1_b1, 117	m1_p2_BL (117, s04_30L_C60_B30.png)	9	9	Pressed	1; 2; 3; 4; 5; 6; 7; 8; 9	C	2731						Male	22	4	60-135	30
Males first	Male1_b1	Male1_b1, 61	m1_p2_BL (61, s15_30L_C60_B00.png)	9	9	Pressed	1; 2; 3; 4; 5; 6; 7; 8; 9	C	3134						Male	11	15	60-135	0
Males first	Male1_b1	Male1_b1, 87	m1_p2_BL (87, s22_30L_C60_B30_68pt.png)	9	9	Pressed	1; 2; 3; 4; 5; 6; 7; 8; 9	C	2455						Male	15	22	60-068	30
Males first	Male1_b1	Male1_b1, 113	m1_p2_BL (113, s04_30L_C60_B20_68pt.png)	8	8	Pressed	1; 2; 3; 4; 5; 6; 7; 8; 9	C	2839						Male	22	4	60-068	20
Males first	Male1_b1	Male1_b1, 118	m1_p2_BL (118, s70_30L_C00_B00.png)	6	6	Pressed	1; 2; 3; 4; 5; 6; 7; 8; 9	C	3435						Male	22	70	00-000	0
Males first	Male1_b1	Male1_b1, 189	m1_p2_BL (189, s11_30L_C60_B30.png)	3	3	Pressed	1; 2; 3; 4; 5; 6; 7; 8; 9	C	3527						Male	78	11	60-135	30
Males first	Male1_b1	Male1_b1, 166	m1_p2_BL (166, s04_30L_C60_B00_68pt.png)	8	8	Pressed	1; 2; 3; 4; 5; 6; 7; 8; 9	C	2440						Male	78	4	60-068	0
Males first	Male1_b1	Male1_b1, 158	m1_p2_BL (158, s78_30L_C60_B20_68pt.png)	7	7	Pressed	1; 2; 3; 4; 5; 6; 7; 8; 9	C	8639						Male	70	78	60-068	20
Males first	Male1_b1	Male1_b1, 53	m1_p2_BL (53, s22_30L_C60_B20.png)	4	4	Pressed	1; 2; 3; 4; 5; 6; 7; 8; 9	C	2691						Male	7	22	60-135	20
Males first	Male1_b1	Male1_b1, 92	m1_p2_BL (92, s70_30L_C00_B20.png)	8	8	Pressed	1; 2; 3; 4; 5; 6; 7; 8; 9	C	5459						Male	15	70	00-000	20
Males first	Male1_b1	Male1_b1, 88	m1_p2_BL (88, s22_30L_C60_B00.png)	9	9	Pressed	1; 2; 3; 4; 5; 6; 7; 8; 9	C	6812						Male	15	22	60-135	0
Males first	Male1_b1	Male1_b1, 142	m1_p2_BL (142, s04_30L_C60_B00.png)	6	6	Pressed	1; 2; 3; 4; 5; 6; 7; 8; 9	C	2456						Male	70	4	60-135	0
Males first	Male1_b1	Male1_b1, 30	m1_p2_BL (30, s11_30L_C00_B30.png)	1	1	Pressed	1; 2; 3; 4; 5; 6; 7; 8; 9	C	5829						Male	7	11	00-000	30
Males first	Male1_b1	Male1_b1, 143	m1_p2_BL (143, s04_30L_C60_B20.png)	6	6	Pressed	1; 2; 3; 4; 5; 6; 7; 8; 9	C	3733						Male	70	4	60-135	20
Males first	Male1_b1	Male1_b1, 91	m1_p2_BL (91, s70_30L_C00_B00.png)	8	8	Pressed	1; 2; 3; 4; 5; 6; 7; 8; 9	C	4737						Male	15	70	00-000	0
Males first	Male1_b1	Male1_b1, 138	m1_p2_BL (138, s04_30L_C00_B30.png)	3	3	Pressed	1; 2; 3; 4; 5; 6; 7; 8; 9	C	6861						Male	70	4	00-000	30
Males first	Male1_b1	Male1_b1, 51	m1_p2_BL (51, s22_30L_C60_B30_68pt.png)	2	2	Pressed	1; 2; 3; 4; 5; 6; 7; 8; 9	C	2675						Male	7	22	60-068	30
Males first	Male1_b1	Male1_b1, 130	m1_p2_BL (130, s78_30L_C60_B00_68pt.png)	2	2	Pressed	1; 2; 3; 4; 5; 6; 7; 8; 9	C	3853						Male	22	78	60-068	0
Males first	Male1_b1	Male1_b1, 133	m1_p2_BL (133, s78_30L_C60_B00.png)	2	2	Pressed	1; 2; 3; 4; 5; 6; 7; 8; 9	C	1512						Male	22	78	60-135	0
Males first	Male1_b1	Male1_b1, 47	m1_p2_BL (47, s22_30L_C00_B20.png)	1	1	Pressed	1; 2; 3; 4; 5; 6; 7; 8; 9	C	3188						Male	7	22	00-000	20
Males first	Male1_b1	Male1_b1, 150	m1_p2_BL (150, s07_30L_C60_B30_68pt.png)	6	6	Pressed	1; 2; 3; 4; 5; 6; 7; 8; 9	C	3075						Male	70	7	60-068	30
Males first	Male1_b1	Male1_b1, 146	m1_p2_BL (146, s07_30L_C00_B20.png)	8	8	Pressed	1; 2; 3; 4; 5; 6; 7; 8; 9	C	6443						Male	70	7	00-000	20
Males first	Male1_b1	Male1_b1, 127	m1_p2_BL (127, s78_30L_C00_B00.png)	1	1	Pressed	1; 2; 3; 4; 5; 6; 7; 8; 9	C	6202						Male	22	78	00-000	0
Males first	Male1_b1	Male1_b1, 9	m1_p2_BL (9, s07_30L_C60_B30.png)	8	8	Pressed	1; 2; 3; 4; 5; 6; 7; 8; 9	C	2276						Male	4	7	60-135	30
Males first	Male1_b1	Male1_b1, 35	m1_p2_BL (35, s11_30L_C60_B20.png)	1	1	Pressed	1; 2; 3; 4; 5; 6; 7; 8; 9	C	4660						Male	7	11	60-135	20
Males first	Male1_b1	Male1_b1, 153	m1_p2_BL (153, s07_30L_C60_B30.png)	8	8	Pressed	1; 2; 3; 4; 5; 6; 7; 8; 9	C	3696						Male	70	7	60-135	30
Males first	Male1_b1	Male1_b1, 7	m1_p2_BL (7, s07_30L_C60_B00.png)	8	8	Pressed	1; 2; 3; 4; 5; 6; 7; 8; 9	C	7551						Male	4	7	60-135	0
Males first	Male1_b1	Male1_b1, 119	m1_p2_BL (119, s70_30L_C00_B20.png)	9	9	Pressed	1; 2; 3; 4; 5; 6; 7; 8; 9	C	6033						Male	22	70	00-000	20
Males first	Male1_b1	Male1_b1, 60	m1_p2_BL (60, s15_30L_C60_B30_68pt.png)	8	8	Pressed	1; 2; 3; 4; 5; 6; 7; 8; 9	C	8415						Male	11	15	60-068	30
Males first	Male1_b1	Male1_b1, 100	m1_p2_BL (100, s78_30L_C00_B00.png)	9	9	Pressed	1; 2; 3; 4; 5; 6; 7; 8; 9	C	5782						Male	15	78	00-000	0
Males first	Male1_b1	Male1_b1, 64	m1_p2_BL (64, s22_30L_C00_B00.png)	3	3	Pressed	1; 2; 3; 4; 5; 6; 7; 8; 9	C	3048						Male	11	22	00-000	0
Males first	Male1_b1	Male1_b1, 55	m1_p2_BL (55, s15_30L_C00_B00.png)	9	9	Pressed	1; 2; 3; 4; 5; 6; 7; 8; 9	C	4255						Male	11	15	00-000	0
Males first	Male1_b1	Male1_b1, 78	m1_p2_BL (78, s70_30L_C60_B30_68pt.png)	8	8	Pressed	1; 2; 3; 4; 5; 6; 7; 8; 9	C	3226						Male	11	70	60-068	30
Males first	Male1_b1	Male1_b1, 109	m1_p2_BL (109, s04_30L_C00_B00.png)	6	6	Pressed	1; 2; 3; 4; 5; 6; 7; 8; 9	C	6807						Male	22	4	00-000	0
Males first	Male1_b1	Male1_b1, 12	m1_p2_BL (12, s11_30L_C00_B30.png)	9	9	Pressed	1; 2; 3; 4; 5; 6; 7; 8; 9	C	4894						Male	4	11	00-000	30
Males first	Male1_b1	Male1_b1, 154	m1_p2_BL (154, s78_30L_C00_B00.png)	7	7	Pressed	1; 2; 3; 4; 5; 6; 7; 8; 9	C	3333						Male	70	78	00-000	0
Males first	Male1_b1	Male1_b1, 10	m1_p2_BL (10, s11_30L_C00_B00.png)	7	7	Pressed	1; 2; 3; 4; 5; 6; 7; 8; 9	C	15716						Male	4	11	00-000	0
Males first	Male1_b1	Male1_b1, 94	m1_p2_BL (94, s70_30L_C60_B00_68pt.png)	7	7	Pressed	1; 2; 3; 4; 5; 6; 7; 8; 9	C	4543						Male	15	70	60-068	0
Males first	Male1_b1	Male1_b1, 178	m1_p2_BL (178, s07_30L_C60_B00.png)	3	3	Pressed	1; 2; 3; 4; 5; 6; 7; 8; 9	C	2536						Male	78	7	60-135	0
Males first	Male1_b1	Male1_b1, 33	m1_p2_BL (33, s11_30L_C60_B30_68pt.png)	1	1	Pressed	1; 2; 3; 4; 5; 6; 7; 8; 9	C	2689						Male	7	11	60-068	30
Males first	Male1_b1	Male1_b1, 57	m1_p2_BL (57, s15_30L_C00_B30.png)	9	9	Pressed	1; 2; 3; 4; 5; 6; 7; 8; 9	C	2697						Male	11	15	00-000	30
Males first	Male1_b1	Male1_b1, 21	m1_p2_BL (21, s15_30L_C00_B30.png)	4	4	Pressed	1; 2; 3; 4; 5; 6; 7; 8; 9	C	3007						Male	4	15	00-000	30
Males first	Male1_b1	Male1_b1, 152	m1_p2_BL (152, s07_30L_C60_B20.png)	9	9	Pressed	1; 2; 3; 4; 5; 6; 7; 8; 9	C	4496						Male	70	7	60-135	20
Males first	Male1_b1	Male1_b1, 137	m1_p2_BL (137, s04_30L_C00_B20.png)	6	6	Pressed	1; 2; 3; 4; 5; 6; 7; 8; 9	C	7386						Male	70	4	00-000	20
Males first	Male1_b1	Male1_b1, 20	m1_p2_BL (20, s15_30L_C00_B20.png)	4	4	Pressed	1; 2; 3; 4; 5; 6; 7; 8; 9	C	8256						Male	4	15	00-000	20
Males first	Male1_b1	Male1_b1, 63	m1_p2_BL (63, s15_30L_C60_B30.png)	9	9	Pressed	1; 2; 3; 4; 5; 6; 7; 8; 9	C	2296						Male	11	15	60-135	30
Males first	Male1_b1	Male1_b1, 126	m1_p2_BL (126, s70_30L_C60_B30.png)	7	7	Pressed	1; 2; 3; 4; 5; 6; 7; 8; 9	C	3536						Male	22	70	60-135	30
Males first	Male1_b1	Male1_b1, 22	m1_p2_BL (22, s15_30L_C60_B00_68pt.png)	4	4	Pressed	1; 2; 3; 4; 5; 6; 7; 8; 9	C	3448						Male	4	15	60-068	0
Males first	Male1_b1	Male1_b1, 172	m1_p2_BL (172, s07_30L_C00_B00.png)	1	1	Pressed	1; 2; 3; 4; 5; 6; 7; 8; 9	C	2020						Male	78	7	00-000	0
Males first	Male1_b1	Male1_b1, 16	m1_p2_BL (16, s11_30L_C60_B00.png)	7	7	Pressed	1; 2; 3; 4; 5; 6; 7; 8; 9	C	14955						Male	4	11	60-135	0
Males first	Male1_b1	Male1_b1, 183	m1_p2_BL (183, s11_30L_C00_B30.png)	2	2	Pressed	1; 2; 3; 4; 5; 6; 7; 8; 9	C	2837						Male	78	11	00-000	30
Males first	Male1_b1	Male1_b1, 106	m1_p2_BL (106, s78_30L_C60_B00.png)	9	9	Pressed	1; 2; 3; 4; 5; 6; 7; 8; 9	C	2333						Male	15	78	60-135	0
Males first	Male1_b1	Male1_b1, 74	m1_p2_BL (74, s70_30L_C00_B20.png)	7	7	Pressed	1; 2; 3; 4; 5; 6; 7; 8; 9	C	9216						Male	11	70	00-000	20
Males first	Male1_b1	Male1_b1, 18	m1_p2_BL (18, s11_30L_C60_B30.png)	8	8	Pressed	1; 2; 3; 4; 5; 6; 7; 8; 9	C	1937						Male	4	11	60-135	30
Males first	Male1_b1	Male1_b1, 40	m1_p2_BL (40, s15_30L_C60_B00_68pt.png)	9	9	Pressed	1; 2; 3; 4; 5; 6; 7; 8; 9	C	1806						Male	7	15	60-068	0
Males first	Male1_b1	Male1_b1, 19	m1_p2_BL (19, s15_30L_C00_B00.png)	3	3	Pressed	1; 2; 3; 4; 5; 6; 7; 8; 9	C	2408						Male	4	15	00-000	0
Males first	Male1_b1	Male1_b1, 107	m1_p2_BL (107, s78_30L_C60_B20.png)	9	9	Pressed	1; 2; 3; 4; 5; 6; 7; 8; 9	C	8379						Male	15	78	60-135	20
Males first	Male1_b1	Male1_b1, 111	m1_p2_BL (111, s04_30L_C00_B30.png)	8	8	Pressed	1; 2; 3; 4; 5; 6; 7; 8; 9	C	2663						Male	22	4	00-000	30
Males first	Male1_b1	Male1_b1, 122	m1_p2_BL (122, s70_30L_C60_B20_68pt.png)	8	8	Pressed	1; 2; 3; 4; 5; 6; 7; 8; 9	C	2207						Male	22	70	60-068	20
Males first	Male1_b1	Male1_b1, 162	m1_p2_BL (162, s78_30L_C60_B30.png)	8	8	Pressed	1; 2; 3; 4; 5; 6; 7; 8; 9	C	3143						Male	70	78	60-135	30
Males first	Male1_b1	Male1_b1, 151	m1_p2_BL (151, s07_30L_C60_B00.png)	7	7	Pressed	1; 2; 3; 4; 5; 6; 7; 8; 9	C	3097						Male	70	7	60-135	0
Males first	Male1_b1	Male1_b1, 72	m1_p2_BL (72, s22_30L_C60_B30.png)	1	1	Pressed	1; 2; 3; 4; 5; 6; 7; 8; 9	C	2396						Male	11	22	60-135	30
Males first	Male1_b1	Male1_b1, 105	m1_p2_BL (105, s78_30L_C60_B30_68pt.png)	9	9	Pressed	1; 2; 3; 4; 5; 6; 7; 8; 9	C	2123						Male	15	78	60-068	30
Males first	Male1_b1	Male1_b1, 28	m1_p2_BL (28, s11_30L_C00_B00.png)	1	1	Pressed	1; 2; 3; 4; 5; 6; 7; 8; 9	C	2163						Male	7	11	00-000	0
Males first	Male1_b1	Male1_b1, 85	m1_p2_BL (85, s22_30L_C60_B00_68pt.png)	9	9	Pressed	1; 2; 3; 4; 5; 6; 7; 8; 9	C	3969						Male	15	22	60-068	0
Males first	Male1_b1	Male1_b1, 79	m1_p2_BL (79, s70_30L_C60_B00.png)	5	5	Pressed	1; 2; 3; 4; 5; 6; 7; 8; 9	C	2148						Male	11	70	60-135	0
Males first	Male1_b1	Male1_b1, 23	m1_p2_BL (23, s15_30L_C60_B20_68pt.png)	4	4	Pressed	1; 2; 3; 4; 5; 6; 7; 8; 9	C	4848						Male	4	15	60-068	20
Males first	Male1_b1	Male1_b1, 6	m1_p2_BL (6, s07_30L_C60_B30_68pt.png)	8	8	Pressed	1; 2; 3; 4; 5; 6; 7; 8; 9	C	2966						Male	4	7	60-068	30
Males first	Male1_b1	Male1_b1, 15	m1_p2_BL (15, s11_30L_C60_B30_68pt.png)	9	9	Pressed	1; 2; 3; 4; 5; 6; 7; 8; 9	C	2442						Male	4	11	60-068	30
Males first	Male1_b1	Male1_b1, 8	m1_p2_BL (8, s07_30L_C60_B20.png)	8	8	Pressed	1; 2; 3; 4; 5; 6; 7; 8; 9	C	2629						Male	4	7	60-135	20
Males first	Male1_b1	Male1_b1, 31	m1_p2_BL (31, s11_30L_C60_B00_68pt.png)	1	1	Pressed	1; 2; 3; 4; 5; 6; 7; 8; 9	C	1895						Male	7	11	60-068	0
Males first	Male1_b1	Male1_b1, 96	m1_p2_BL (96, s70_30L_C60_B30_68pt.png)	9	9	Pressed	1; 2; 3; 4; 5; 6; 7; 8; 9	C	5715						Male	15	70	60-068	30
Males first	Male1_b1	Male1_b1, 156	m1_p2_BL (156, s78_30L_C00_B30.png)	7	7	Pressed	1; 2; 3; 4; 5; 6; 7; 8; 9	C	3210						Male	70	78	00-000	30
Males first	Male1_b1	Male1_b1, 164	m1_p2_BL (164, s04_30L_C00_B20.png)	8	8	Pressed	1; 2; 3; 4; 5; 6; 7; 8; 9	C	2120						Male	78	4	00-000	20
Males first	Male1_b1	Male1_b1, 66	m1_p2_BL (66, s22_30L_C00_B30.png)	2	2	Pressed	1; 2; 3; 4; 5; 6; 7; 8; 9	C	3283						Male	11	22	00-000	30
Males first	Male1_b1	Male1_b1, 43	m1_p2_BL (43, s15_30L_C60_B00.png)	8	8	Pressed	1; 2; 3; 4; 5; 6; 7; 8; 9	C	2514						Male	7	15	60-135	0
Males first	Male1_b1	Male1_b1, 29	m1_p2_BL (29, s11_30L_C00_B20.png)	1	1	Pressed	1; 2; 3; 4; 5; 6; 7; 8; 9	C	1981						Male	7	11	00-000	20
Males first	Male1_b1	Male1_b1, 67	m1_p2_BL (67, s22_30L_C60_B00_68pt.png)	2	2	Pressed	1; 2; 3; 4; 5; 6; 7; 8; 9	C	2014						Male	11	22	60-068	0
Males first	Male1_b1	Male1_b1, 110	m1_p2_BL (110, s04_30L_C00_B20.png)	8	8	Pressed	1; 2; 3; 4; 5; 6; 7; 8; 9	C	5968						Male	22	4	00-000	20
Males first	Male1_b1	Male1_b1, 132	m1_p2_BL (132, s78_30L_C60_B30_68pt.png)	2	2	Pressed	1; 2; 3; 4; 5; 6; 7; 8; 9	C	3716						Male	22	78	60-068	30
Males first	Male1_b1	Male1_b1, 104	m1_p2_BL (104, s78_30L_C60_B20_68pt.png)	3	3	Pressed	1; 2; 3; 4; 5; 6; 7; 8; 9	C	8228						Male	15	78	60-068	20
Males first	Male1_b1	Male1_b1, 140	m1_p2_BL (140, s04_30L_C60_B20_68pt.png)	7	7	Pressed	1; 2; 3; 4; 5; 6; 7; 8; 9	C	7034						Male	70	4	60-068	20
Males first	Male1_b1	Male1_b1, 41	m1_p2_BL (41, s15_30L_C60_B20_68pt.png)	6	6	Pressed	1; 2; 3; 4; 5; 6; 7; 8; 9	C	1863						Male	7	15	60-068	20
Males first	Male1_b1	Male1_b1, 2	m1_p2_BL (2, s07_30L_C00_B20.png)	6	6	Pressed	1; 2; 3; 4; 5; 6; 7; 8; 9	C	1676						Male	4	7	00-000	20
Males first	Male1_b1	Male1_b1, 83	m1_p2_BL (83, s22_30L_C00_B20.png)	7	7	Pressed	1; 2; 3; 4; 5; 6; 7; 8; 9	C	2824						Male	15	22	00-000	20
Males first	Male1_b1	Male1_b1, 141	m1_p2_BL (141, s04_30L_C60_B30_68pt.png)	9	9	Pressed	1; 2; 3; 4; 5; 6; 7; 8; 9	C	5211						Male	70	4	60-068	30
Males first	Male1_b1	Male1_b1, 163	m1_p2_BL (163, s04_30L_C00_B00.png)	9	9	Pressed	1; 2; 3; 4; 5; 6; 7; 8; 9	C	3576						Male	78	4	00-000	0
Males first	Male1_b1	Male1_b1, 24	m1_p2_BL (24, s15_30L_C60_B30_68pt.png)	8	8	Pressed	1; 2; 3; 4; 5; 6; 7; 8; 9	C	3053						Male	4	15	60-068	30
Males first	Male1_b1	Male1_b1, 123	m1_p2_BL (123, s70_30L_C60_B30_68pt.png)	9	9	Pressed	1; 2; 3; 4; 5; 6; 7; 8; 9	C	2314						Male	22	70	60-068	30
Males first	Male1_b1	Male1_b1, 95	m1_p2_BL (95, s70_30L_C60_B20_68pt.png)	7	7	Pressed	1; 2; 3; 4; 5; 6; 7; 8; 9	C	4706						Male	15	70	60-068	20
Males first	Male1_b1	Male1_b1, 101	m1_p2_BL (101, s78_30L_C00_B20.png)	7	7	Pressed	1; 2; 3; 4; 5; 6; 7; 8; 9	C	8476						Male	15	78	00-000	20
Males first	Male1_b1	Male1_b1, 171	m1_p2_BL (171, s04_30L_C60_B30.png)	8	8	Pressed	1; 2; 3; 4; 5; 6; 7; 8; 9	C	5301						Male	78	4	60-135	30
Males first	Male1_b1	Male1_b1, 97	m1_p2_BL (97, s70_30L_C60_B00.png)	8	8	Pressed	1; 2; 3; 4; 5; 6; 7; 8; 9	C	13406						Male	15	70	60-135	0
Males first	Male1_b1	Male1_b1, 176	m1_p2_BL (176, s07_30L_C60_B20_68pt.png)	3	3	Pressed	1; 2; 3; 4; 5; 6; 7; 8; 9	C	3100						Male	78	7	60-068	20
Males first	Male1_b1	Male1_b1, 135	m1_p2_BL (135, s78_30L_C60_B30.png)	2	2	Pressed	1; 2; 3; 4; 5; 6; 7; 8; 9	C	2104						Male	22	78	60-135	30
Males first	Male1_b1	Male1_b1, 167	m1_p2_BL (167, s04_30L_C60_B20_68pt.png)	8	8	Pressed	1; 2; 3; 4; 5; 6; 7; 8; 9	C	2206						Male	78	4	60-068	20
Males first	Male1_b1	Male1_b1, 89	m1_p2_BL (89, s22_30L_C60_B20.png)	8	8	Pressed	1; 2; 3; 4; 5; 6; 7; 8; 9	C	6951						Male	15	22	60-135	20
Males first	Male1_b1	Male1_b1, 70	m1_p2_BL (70, s22_30L_C60_B00.png)	1	1	Pressed	1; 2; 3; 4; 5; 6; 7; 8; 9	C	2869						Male	11	22	60-135	0
Males first	Male1_b1	Male1_b1, 49	m1_p2_BL (49, s22_30L_C60_B00_68pt.png)	1	1	Pressed	1; 2; 3; 4; 5; 6; 7; 8; 9	C	1525						Male	7	22	60-068	0
Males first	Male1_b1	Male1_b1, 155	m1_p2_BL (155, s78_30L_C00_B20.png)	5	5	Pressed	1; 2; 3; 4; 5; 6; 7; 8; 9	C	4385						Male	70	78	00-000	20
Males first	Male1_b1	Male1_b1, 76	m1_p2_BL (76, s70_30L_C60_B00_68pt.png)	6	6	Pressed	1; 2; 3; 4; 5; 6; 7; 8; 9	C	4925						Male	11	70	60-068	0
Males first	Male1_b1	Male1_b1, 144	m1_p2_BL (144, s04_30L_C60_B30.png)	7	7	Pressed	1; 2; 3; 4; 5; 6; 7; 8; 9	C	5400						Male	70	4	60-135	30
Males first	Male1_b1	Male1_b1, 54	m1_p2_BL (54, s22_30L_C60_B30.png)	9	9	Pressed	1; 2; 3; 4; 5; 6; 7; 8; 9	C	2966						Male	7	22	60-135	30
Males first	Male1_b1	Male1_b1, 75	m1_p2_BL (75, s70_30L_C00_B30.png)	7	7	Pressed	1; 2; 3; 4; 5; 6; 7; 8; 9	C	4976						Male	11	70	00-000	30
Males first	break1	male break	male break	space		Pressed	(any response)	C	13927
Males first	Male2_b1	Male2_b1, 22	m2_p2_BL (22, s48_30L_C60_B00_68pt.png)	3	3	Pressed	1; 2; 3; 4; 5; 6; 7; 8; 9	C	12378						Male	2	48	60-068	0
Males first	Male2_b1	Male2_b1, 96	m2_p2_BL (96, s76_30L_C60_B30_68pt.png)	1	1	Pressed	1; 2; 3; 4; 5; 6; 7; 8; 9	C	2442						Male	48	76	60-068	30
Males first	Male2_b1	Male2_b1, 9	m2_p2_BL (9, s30_30L_C60_B30.png)	1	1	Pressed	1; 2; 3; 4; 5; 6; 7; 8; 9	C	2188						Male	2	30	60-135	30
Males first	Male2_b1	Male2_b1, 118	m2_p2_BL (118, s02_30L_C00_B00.png)	5	5	Pressed	1; 2; 3; 4; 5; 6; 7; 8; 9	C	4749						Male	76	2	00-000	0
Males first	Male2_b1	Male2_b1, 104	m2_p2_BL (104, s02_30L_C60_B20_68pt.png)	8	8	Pressed	1; 2; 3; 4; 5; 6; 7; 8; 9	C	2519						Male	49	2	60-068	20
Males first	Male2_b1	Male2_b1, 69	m2_p2_BL (69, s49_30L_C60_B30_68pt.png)	9	9	Pressed	1; 2; 3; 4; 5; 6; 7; 8; 9	C	2776						Male	32	49	60-068	30
Males first	Male2_b1	Male2_b1, 20	m2_p2_BL (20, s48_30L_C00_B20.png)	7	7	Pressed	1; 2; 3; 4; 5; 6; 7; 8; 9	C	2635						Male	2	48	00-000	20
Males first	Male2_b1	Male2_b1, 93	m2_p2_BL (93, s76_30L_C00_B30.png)	2	2	Pressed	1; 2; 3; 4; 5; 6; 7; 8; 9	C	3386						Male	48	76	00-000	30
Males first	Male2_b1	Male2_b1, 64	m2_p2_BL (64, s49_30L_C00_B00.png)	3	3	Pressed	1; 2; 3; 4; 5; 6; 7; 8; 9	C	4342						Male	32	49	00-000	0
Males first	Male2_b1	Male2_b1, 66	m2_p2_BL (66, s49_30L_C00_B30.png)	6	6	Pressed	1; 2; 3; 4; 5; 6; 7; 8; 9	C	5893						Male	32	49	00-000	30
Males first	Male2_b1	Male2_b1, 28	m2_p2_BL (28, s32_30L_C00_B00.png)	3	3	Pressed	1; 2; 3; 4; 5; 6; 7; 8; 9	C	3419						Male	30	32	00-000	0
Males first	Male2_b1	Male2_b1, 41	m2_p2_BL (41, s48_30L_C60_B20_68pt.png)	7	7	Pressed	1; 2; 3; 4; 5; 6; 7; 8; 9	C	7377						Male	30	48	60-068	20
Males first	Male2_b1	Male2_b1, 31	m2_p2_BL (31, s32_30L_C60_B00_68pt.png)	4	4	Pressed	1; 2; 3; 4; 5; 6; 7; 8; 9	C	3193						Male	30	32	60-068	0
Males first	Male2_b1	Male2_b1, 119	m2_p2_BL (119, s02_30L_C00_B20.png)	5	5	Pressed	1; 2; 3; 4; 5; 6; 7; 8; 9	C	11769						Male	76	2	00-000	20
Males first	Male2_b1	Male2_b1, 120	m2_p2_BL (120, s02_30L_C00_B30.png)	5	5	Pressed	1; 2; 3; 4; 5; 6; 7; 8; 9	C	2204						Male	76	2	00-000	30
Males first	Male2_b1	Male2_b1, 95	m2_p2_BL (95, s76_30L_C60_B20_68pt.png)	4	4	Pressed	1; 2; 3; 4; 5; 6; 7; 8; 9	C	5229						Male	48	76	60-068	20
Males first	Male2_b1	Male2_b1, 6	m2_p2_BL (6, s30_30L_C60_B30_68pt.png)	1	1	Pressed	1; 2; 3; 4; 5; 6; 7; 8; 9	C	2626						Male	2	30	60-068	30
Males first	Male2_b1	Male2_b1, 81	m2_p2_BL (81, s76_30L_C60_B30.png)	5	5	Pressed	1; 2; 3; 4; 5; 6; 7; 8; 9	C	2296						Male	32	76	60-135	30
Males first	Male2_b1	Male2_b1, 52	m2_p2_BL (52, s49_30L_C60_B00.png)	9	9	Pressed	1; 2; 3; 4; 5; 6; 7; 8; 9	C	11246						Male	30	49	60-135	0
Males first	Male2_b1	Male2_b1, 50	m2_p2_BL (50, s49_30L_C60_B20_68pt.png)	7	7	Pressed	1; 2; 3; 4; 5; 6; 7; 8; 9	C	2208						Male	30	49	60-068	20
Males first	Male2_b1	Male2_b1, 10	m2_p2_BL (10, s32_30L_C00_B00.png)	4	4	Pressed	1; 2; 3; 4; 5; 6; 7; 8; 9	C	4457						Male	2	32	00-000	0
Males first	Male2_b1	Male2_b1, 26	m2_p2_BL (26, s48_30L_C60_B20.png)	8	8	Pressed	1; 2; 3; 4; 5; 6; 7; 8; 9	C	7329						Male	2	48	60-135	20
Males first	Male2_b1	Male2_b1, 56	m2_p2_BL (56, s48_30L_C00_B20.png)	2	2	Pressed	1; 2; 3; 4; 5; 6; 7; 8; 9	C	4721						Male	32	48	00-000	20
Males first	Male2_b1	Male2_b1, 134	m2_p2_BL (134, s30_30L_C60_B20.png)	5	5	Pressed	1; 2; 3; 4; 5; 6; 7; 8; 9	C	2792						Male	76	30	60-135	20
Males first	Male2_b1	Male2_b1, 113	m2_p2_BL (113, s76_30L_C60_B20_68pt.png)	8	8	Pressed	1; 2; 3; 4; 5; 6; 7; 8; 9	C	3015						Male	49	76	60-068	20
Males first	Male2_b1	Male2_b1, 129	m2_p2_BL (129, s30_30L_C00_B30.png)	2	2	Pressed	1; 2; 3; 4; 5; 6; 7; 8; 9	C	9148						Male	76	30	00-000	30
Males first	Male2_b1	Male2_b1, 76	m2_p2_BL (76, s76_30L_C60_B00_68pt.png)	7	7	Pressed	1; 2; 3; 4; 5; 6; 7; 8; 9	C	8904						Male	32	76	60-068	0
Males first	Male2_b1	Male2_b1, 23	m2_p2_BL (23, s48_30L_C60_B20_68pt.png)	2	2	Pressed	1; 2; 3; 4; 5; 6; 7; 8; 9	C	3878						Male	2	48	60-068	20
Males first	Male2_b1	Male2_b1, 11	m2_p2_BL (11, s32_30L_C00_B20.png)	5	5	Pressed	1; 2; 3; 4; 5; 6; 7; 8; 9	C	3830						Male	2	32	00-000	20
Males first	Male2_b1	Male2_b1, 24	m2_p2_BL (24, s48_30L_C60_B30_68pt.png)	6	6	Pressed	1; 2; 3; 4; 5; 6; 7; 8; 9	C	2572						Male	2	48	60-068	30
Males first	Male2_b1	Male2_b1, 131	m2_p2_BL (131, s30_30L_C60_B20_68pt.png)	4	4	Pressed	1; 2; 3; 4; 5; 6; 7; 8; 9	C	3274						Male	76	30	60-068	20
Males first	Male2_b1	Male2_b1, 7	m2_p2_BL (7, s30_30L_C60_B00.png)	2	2	Pressed	1; 2; 3; 4; 5; 6; 7; 8; 9	C	2266						Male	2	30	60-135	0
Males first	Male2_b1	Male2_b1, 87	m2_p2_BL (87, s49_30L_C60_B30_68pt.png)	8	8	Pressed	1; 2; 3; 4; 5; 6; 7; 8; 9	C	3764						Male	48	49	60-068	30
Males first	Male2_b1	Male2_b1, 83	m2_p2_BL (83, s49_30L_C00_B20.png)	7	7	Pressed	1; 2; 3; 4; 5; 6; 7; 8; 9	C	5463						Male	48	49	00-000	20
Males first	Male2_b1	Male2_b1, 112	m2_p2_BL (112, s76_30L_C60_B00_68pt.png)	7	7	Pressed	1; 2; 3; 4; 5; 6; 7; 8; 9	C	2935						Male	49	76	60-068	0
Males first	Male2_b1	Male2_b1, 13	m2_p2_BL (13, s32_30L_C60_B00_68pt.png)	6	6	Pressed	1; 2; 3; 4; 5; 6; 7; 8; 9	C	6925						Male	2	32	60-068	0
Males first	Male2_b1	Male2_b1, 33	m2_p2_BL (33, s32_30L_C60_B30_68pt.png)	6	6	Pressed	1; 2; 3; 4; 5; 6; 7; 8; 9	C	2512						Male	30	32	60-068	30
Males first	Male2_b1	Male2_b1, 122	m2_p2_BL (122, s02_30L_C60_B20_68pt.png)	2	2	Pressed	1; 2; 3; 4; 5; 6; 7; 8; 9	C	3197						Male	76	2	60-068	20
Males first	Male2_b1	Male2_b1, 109	m2_p2_BL (109, s76_30L_C00_B00.png)	4	4	Pressed	1; 2; 3; 4; 5; 6; 7; 8; 9	C	4864						Male	49	76	00-000	0
Males first	Male2_b1	Male2_b1, 117	m2_p2_BL (117, s76_30L_C60_B30.png)	8	8	Pressed	1; 2; 3; 4; 5; 6; 7; 8; 9	C	2428						Male	49	76	60-135	30
Males first	Male2_b1	Male2_b1, 135	m2_p2_BL (135, s30_30L_C60_B30.png)	4	4	Pressed	1; 2; 3; 4; 5; 6; 7; 8; 9	C	3652						Male	76	30	60-135	30
Males first	Male2_b1	Male2_b1, 72	m2_p2_BL (72, s49_30L_C60_B30.png)		.	Pressed	1; 2; 3; 4; 5; 6; 7; 8; 9	E	2567						Male	32	49	60-135	30
Males first	Male2_b1	Male2_b1, 72	m2_p2_BL (72, s49_30L_C60_B30.png)	8	8	Pressed	1; 2; 3; 4; 5; 6; 7; 8; 9	SC	2599						Male	32	49	60-135	30
Males first	Male2_b1	Male2_b1, 92	m2_p2_BL (92, s76_30L_C00_B20.png)	5	5	Pressed	1; 2; 3; 4; 5; 6; 7; 8; 9	C	10552						Male	48	76	00-000	20
Males first	Male2_b1	Male2_b1, 16	m2_p2_BL (16, s32_30L_C60_B00.png)	9	9	Pressed	1; 2; 3; 4; 5; 6; 7; 8; 9	C	8191						Male	2	32	60-135	0
Males first	Male2_b1	Male2_b1, 97	m2_p2_BL (97, s76_30L_C60_B00.png)		.	Pressed	1; 2; 3; 4; 5; 6; 7; 8; 9	E	1666						Male	48	76	60-135	0
Males first	Male2_b1	Male2_b1, 97	m2_p2_BL (97, s76_30L_C60_B00.png)	3	3	Pressed	1; 2; 3; 4; 5; 6; 7; 8; 9	SC	3010						Male	48	76	60-135	0
Males first	Male2_b1	Male2_b1, 98	m2_p2_BL (98, s76_30L_C60_B20.png)	6	6	Pressed	1; 2; 3; 4; 5; 6; 7; 8; 9	C	3183						Male	48	76	60-135	20
Males first	Male2_b1	Male2_b1, 79	m2_p2_BL (79, s76_30L_C60_B00.png)	7	7	Pressed	1; 2; 3; 4; 5; 6; 7; 8; 9	C	10628						Male	32	76	60-135	0
Males first	Male2_b1	Male2_b1, 123	m2_p2_BL (123, s02_30L_C60_B30_68pt.png)	1	1	Pressed	1; 2; 3; 4; 5; 6; 7; 8; 9	C	3139						Male	76	2	60-068	30
Males first	Male2_b1	Male2_b1, 61	m2_p2_BL (61, s48_30L_C60_B00.png)	5	5	Pressed	1; 2; 3; 4; 5; 6; 7; 8; 9	C	3289						Male	32	48	60-135	0
Males first	Male2_b1	Male2_b1, 133	m2_p2_BL (133, s30_30L_C60_B00.png)	8	8	Pressed	1; 2; 3; 4; 5; 6; 7; 8; 9	C	3068						Male	76	30	60-135	0
Males first	Male2_b1	Male2_b1, 132	m2_p2_BL (132, s30_30L_C60_B30_68pt.png)	4	4	Pressed	1; 2; 3; 4; 5; 6; 7; 8; 9	C	2977						Male	76	30	60-068	30
Males first	Male2_b1	Male2_b1, 27	m2_p2_BL (27, s48_30L_C60_B30.png)	4	4	Pressed	1; 2; 3; 4; 5; 6; 7; 8; 9	C	9767						Male	2	48	60-135	30
Males first	Male2_b1	Male2_b1, 49	m2_p2_BL (49, s49_30L_C60_B00_68pt.png)	8	8	Pressed	1; 2; 3; 4; 5; 6; 7; 8; 9	C	2074						Male	30	49	60-068	0
Males first	Male2_b1	Male2_b1, 108	m2_p2_BL (108, s02_30L_C60_B30.png)	4	4	Pressed	1; 2; 3; 4; 5; 6; 7; 8; 9	C	3660						Male	49	2	60-135	30
Males first	Male2_b1	Male2_b1, 2	m2_p2_BL (2, s30_30L_C00_B20.png)	1	1	Pressed	1; 2; 3; 4; 5; 6; 7; 8; 9	C	2972						Male	2	30	00-000	20
Males first	Male2_b1	Male2_b1, 55	m2_p2_BL (55, s48_30L_C00_B00.png)	2	2	Pressed	1; 2; 3; 4; 5; 6; 7; 8; 9	C	3374						Male	32	48	00-000	0
Males first	Male2_b1	Male2_b1, 35	m2_p2_BL (35, s32_30L_C60_B20.png)	3	3	Pressed	1; 2; 3; 4; 5; 6; 7; 8; 9	C	3883						Male	30	32	60-135	20
Males first	Male2_b1	Male2_b1, 102	m2_p2_BL (102, s02_30L_C00_B30.png)	7	7	Pressed	1; 2; 3; 4; 5; 6; 7; 8; 9	C	9390						Male	49	2	00-000	30
Males first	Male2_b1	Male2_b1, 15	m2_p2_BL (15, s32_30L_C60_B30_68pt.png)	7	7	Pressed	1; 2; 3; 4; 5; 6; 7; 8; 9	C	2916						Male	2	32	60-068	30
Males first	Male2_b1	Male2_b1, 38	m2_p2_BL (38, s48_30L_C00_B20.png)	4	4	Pressed	1; 2; 3; 4; 5; 6; 7; 8; 9	C	4624						Male	30	48	00-000	20
Males first	Male2_b1	Male2_b1, 60	m2_p2_BL (60, s48_30L_C60_B30_68pt.png)	5	5	Pressed	1; 2; 3; 4; 5; 6; 7; 8; 9	C	4788						Male	32	48	60-068	30
Males first	Male2_b1	Male2_b1, 48	m2_p2_BL (48, s49_30L_C00_B30.png)	5	5	Pressed	1; 2; 3; 4; 5; 6; 7; 8; 9	C	2753						Male	30	49	00-000	30
Males first	Male2_b1	Male2_b1, 32	m2_p2_BL (32, s32_30L_C60_B20_68pt.png)	3	3	Pressed	1; 2; 3; 4; 5; 6; 7; 8; 9	C	6786						Male	30	32	60-068	20
Males first	Male2_b1	Male2_b1, 47	m2_p2_BL (47, s49_30L_C00_B20.png)	8	8	Pressed	1; 2; 3; 4; 5; 6; 7; 8; 9	C	2164						Male	30	49	00-000	20
Males first	Male2_b1	Male2_b1, 84	m2_p2_BL (84, s49_30L_C00_B30.png)	4	4	Pressed	1; 2; 3; 4; 5; 6; 7; 8; 9	C	8287						Male	48	49	00-000	30
Males first	Male2_b1	Male2_b1, 80	m2_p2_BL (80, s76_30L_C60_B20.png)	8	8	Pressed	1; 2; 3; 4; 5; 6; 7; 8; 9	C	2240						Male	32	76	60-135	20
Males first	Male2_b1	Male2_b1, 14	m2_p2_BL (14, s32_30L_C60_B20_68pt.png)	8	8	Pressed	1; 2; 3; 4; 5; 6; 7; 8; 9	C	5821						Male	2	32	60-068	20
Males first	Male2_b1	Male2_b1, 114	m2_p2_BL (114, s76_30L_C60_B30_68pt.png)	8	8	Pressed	1; 2; 3; 4; 5; 6; 7; 8; 9	C	6205						Male	49	76	60-068	30
Males first	Male2_b1	Male2_b1, 100	m2_p2_BL (100, s02_30L_C00_B00.png)	7	7	Pressed	1; 2; 3; 4; 5; 6; 7; 8; 9	C	12933						Male	49	2	00-000	0
Males first	Male2_b1	Male2_b1, 106	m2_p2_BL (106, s02_30L_C60_B00.png)	6	6	Pressed	1; 2; 3; 4; 5; 6; 7; 8; 9	C	2209						Male	49	2	60-135	0
Males first	Male2_b1	Male2_b1, 3	m2_p2_BL (3, s30_30L_C00_B30.png)	1	1	Pressed	1; 2; 3; 4; 5; 6; 7; 8; 9	C	2137						Male	2	30	00-000	30
Males first	Male2_b1	Male2_b1, 25	m2_p2_BL (25, s48_30L_C60_B00.png)	6	6	Pressed	1; 2; 3; 4; 5; 6; 7; 8; 9	C	2870						Male	2	48	60-135	0
Males first	Male2_b1	Male2_b1, 124	m2_p2_BL (124, s02_30L_C60_B00.png)	6	6	Pressed	1; 2; 3; 4; 5; 6; 7; 8; 9	C	3715						Male	76	2	60-135	0
Males first	Male2_b1	Male2_b1, 105	m2_p2_BL (105, s02_30L_C60_B30_68pt.png)	2	2	Pressed	1; 2; 3; 4; 5; 6; 7; 8; 9	C	2457						Male	49	2	60-068	30
Males first	Male2_b1	Male2_b1, 45	m2_p2_BL (45, s48_30L_C60_B30.png)	5	5	Pressed	1; 2; 3; 4; 5; 6; 7; 8; 9	C	2576						Male	30	48	60-135	30
Males first	Male2_b1	Male2_b1, 17	m2_p2_BL (17, s32_30L_C60_B20.png)	5	5	Pressed	1; 2; 3; 4; 5; 6; 7; 8; 9	C	3526						Male	2	32	60-135	20
Males first	Male2_b1	Male2_b1, 42	m2_p2_BL (42, s48_30L_C60_B30_68pt.png)	6	6	Pressed	1; 2; 3; 4; 5; 6; 7; 8; 9	C	2278						Male	30	48	60-068	30
Males first	Male2_b1	Male2_b1, 74	m2_p2_BL (74, s76_30L_C00_B20.png)	4	4	Pressed	1; 2; 3; 4; 5; 6; 7; 8; 9	C	2519						Male	32	76	00-000	20
Males first	Male2_b1	Male2_b1, 121	m2_p2_BL (121, s02_30L_C60_B00_68pt.png)	7	7	Pressed	1; 2; 3; 4; 5; 6; 7; 8; 9	C	2468						Male	76	2	60-068	0
Males first	Male2_b1	Male2_b1, 99	m2_p2_BL (99, s76_30L_C60_B30.png)	3	3	Pressed	1; 2; 3; 4; 5; 6; 7; 8; 9	C	3420						Male	48	76	60-135	30
Males first	Male2_b1	Male2_b1, 37	m2_p2_BL (37, s48_30L_C00_B00.png)	6	6	Pressed	1; 2; 3; 4; 5; 6; 7; 8; 9	C	2232						Male	30	48	00-000	0
Males first	Male2_b1	Male2_b1, 116	m2_p2_BL (116, s76_30L_C60_B20.png)	9	9	Pressed	1; 2; 3; 4; 5; 6; 7; 8; 9	C	2133						Male	49	76	60-135	20
Males first	Male2_b1	Male2_b1, 51	m2_p2_BL (51, s49_30L_C60_B30_68pt.png)	9	9	Pressed	1; 2; 3; 4; 5; 6; 7; 8; 9	C	1969						Male	30	49	60-068	30
Males first	Male2_b1	Male2_b1, 107	m2_p2_BL (107, s02_30L_C60_B20.png)	9	9	Pressed	1; 2; 3; 4; 5; 6; 7; 8; 9	C	3474						Male	49	2	60-135	20
Males first	Male2_b1	Male2_b1, 5	m2_p2_BL (5, s30_30L_C60_B20_68pt.png)	2	2	Pressed	1; 2; 3; 4; 5; 6; 7; 8; 9	C	2115						Male	2	30	60-068	20
Males first	Male2_b1	Male2_b1, 86	m2_p2_BL (86, s49_30L_C60_B20_68pt.png)	2	2	Pressed	1; 2; 3; 4; 5; 6; 7; 8; 9	C	2240						Male	48	49	60-068	20
Males first	Male2_b1	Male2_b1, 115	m2_p2_BL (115, s76_30L_C60_B00.png)	2	2	Pressed	1; 2; 3; 4; 5; 6; 7; 8; 9	C	1991						Male	49	76	60-135	0
Males first	Male2_b1	Male2_b1, 19	m2_p2_BL (19, s48_30L_C00_B00.png)	5	5	Pressed	1; 2; 3; 4; 5; 6; 7; 8; 9	C	2222						Male	2	48	00-000	0
Males first	Male2_b1	Male2_b1, 29	m2_p2_BL (29, s32_30L_C00_B20.png)	3	3	Pressed	1; 2; 3; 4; 5; 6; 7; 8; 9	C	4914						Male	30	32	00-000	20
Males first	Male2_b1	Male2_b1, 88	m2_p2_BL (88, s49_30L_C60_B00.png)	5	5	Pressed	1; 2; 3; 4; 5; 6; 7; 8; 9	C	3262						Male	48	49	60-135	0
Males first	Male2_b1	Male2_b1, 34	m2_p2_BL (34, s32_30L_C60_B00.png)	5	5	Pressed	1; 2; 3; 4; 5; 6; 7; 8; 9	C	6891						Male	30	32	60-135	0
Males first	Male2_b1	Male2_b1, 36	m2_p2_BL (36, s32_30L_C60_B30.png)	2	2	Pressed	1; 2; 3; 4; 5; 6; 7; 8; 9	C	6127						Male	30	32	60-135	30
Males first	Male2_b1	Male2_b1, 127	m2_p2_BL (127, s30_30L_C00_B00.png)	3	3	Pressed	1; 2; 3; 4; 5; 6; 7; 8; 9	C	4702						Male	76	30	00-000	0
Males first	Male2_b1	Male2_b1, 4	m2_p2_BL (4, s30_30L_C60_B00_68pt.png)	1	1	Pressed	1; 2; 3; 4; 5; 6; 7; 8; 9	C	4640						Male	2	30	60-068	0
Males first	Male2_b1	Male2_b1, 39	m2_p2_BL (39, s48_30L_C00_B30.png)	3	3	Pressed	1; 2; 3; 4; 5; 6; 7; 8; 9	C	2179						Male	30	48	00-000	30
Males first	Male2_b1	Male2_b1, 54	m2_p2_BL (54, s49_30L_C60_B30.png)		.	Pressed	1; 2; 3; 4; 5; 6; 7; 8; 9	E	2278						Male	30	49	60-135	30
Males first	Male2_b1	Male2_b1, 54	m2_p2_BL (54, s49_30L_C60_B30.png)	7	7	Pressed	1; 2; 3; 4; 5; 6; 7; 8; 9	SC	2550						Male	30	49	60-135	30
Males first	Male2_b1	Male2_b1, 101	m2_p2_BL (101, s02_30L_C00_B20.png)	7	7	Pressed	1; 2; 3; 4; 5; 6; 7; 8; 9	C	2671						Male	49	2	00-000	20
Males first	Male2_b1	Male2_b1, 59	m2_p2_BL (59, s48_30L_C60_B20_68pt.png)	8	8	Pressed	1; 2; 3; 4; 5; 6; 7; 8; 9	C	1973						Male	32	48	60-068	20
Males first	Male2_b1	Male2_b1, 65	m2_p2_BL (65, s49_30L_C00_B20.png)	7	7	Pressed	1; 2; 3; 4; 5; 6; 7; 8; 9	C	3166						Male	32	49	00-000	20
Males first	Male2_b1	Male2_b1, 68	m2_p2_BL (68, s49_30L_C60_B20_68pt.png)	7	7	Pressed	1; 2; 3; 4; 5; 6; 7; 8; 9	C	1950						Male	32	49	60-068	20
Males first	Male2_b1	Male2_b1, 78	m2_p2_BL (78, s76_30L_C60_B30_68pt.png)	3	3	Pressed	1; 2; 3; 4; 5; 6; 7; 8; 9	C	5033						Male	32	76	60-068	30
Males first	Male2_b1	Male2_b1, 63	m2_p2_BL (63, s48_30L_C60_B30.png)	3	3	Pressed	1; 2; 3; 4; 5; 6; 7; 8; 9	C	5932						Male	32	48	60-135	30
Males first	Male2_b1	Male2_b1, 1	m2_p2_BL (1, s30_30L_C00_B00.png)	1	1	Pressed	1; 2; 3; 4; 5; 6; 7; 8; 9	C	11738						Male	2	30	00-000	0
Males first	Male2_b1	Male2_b1, 70	m2_p2_BL (70, s49_30L_C60_B00.png)	3	3	Pressed	1; 2; 3; 4; 5; 6; 7; 8; 9	C	2394						Male	32	49	60-135	0
Males first	Male2_b1	Male2_b1, 58	m2_p2_BL (58, s48_30L_C60_B00_68pt.png)	3	3	Pressed	1; 2; 3; 4; 5; 6; 7; 8; 9	C	7620						Male	32	48	60-068	0
Males first	Male2_b1	Male2_b1, 53	m2_p2_BL (53, s49_30L_C60_B20.png)	5	5	Pressed	1; 2; 3; 4; 5; 6; 7; 8; 9	C	4058						Male	30	49	60-135	20
Males first	Male2_b1	Male2_b1, 57	m2_p2_BL (57, s48_30L_C00_B30.png)	6	6	Pressed	1; 2; 3; 4; 5; 6; 7; 8; 9	C	4880						Male	32	48	00-000	30
Males first	Male2_b1	Male2_b1, 90	m2_p2_BL (90, s49_30L_C60_B30.png)	8	8	Pressed	1; 2; 3; 4; 5; 6; 7; 8; 9	C	4323						Male	48	49	60-135	30
Males first	Male2_b1	Male2_b1, 21	m2_p2_BL (21, s48_30L_C00_B30.png)	6	6	Pressed	1; 2; 3; 4; 5; 6; 7; 8; 9	C	3980						Male	2	48	00-000	30
Males first	Male2_b1	Male2_b1, 94	m2_p2_BL (94, s76_30L_C60_B00_68pt.png)	8	8	Pressed	1; 2; 3; 4; 5; 6; 7; 8; 9	C	3086						Male	48	76	60-068	0
Males first	Male2_b1	Male2_b1, 111	m2_p2_BL (111, s76_30L_C00_B30.png)		.	Pressed	1; 2; 3; 4; 5; 6; 7; 8; 9	E	2378						Male	49	76	00-000	30
Males first	Male2_b1	Male2_b1, 111	m2_p2_BL (111, s76_30L_C00_B30.png)	8	8	Pressed	1; 2; 3; 4; 5; 6; 7; 8; 9	SC	2490						Male	49	76	00-000	30
Males first	Male2_b1	Male2_b1, 77	m2_p2_BL (77, s76_30L_C60_B20_68pt.png)	9	9	Pressed	1; 2; 3; 4; 5; 6; 7; 8; 9	C	2958						Male	32	76	60-068	20
Males first	Male2_b1	Male2_b1, 103	m2_p2_BL (103, s02_30L_C60_B00_68pt.png)	9	9	Pressed	1; 2; 3; 4; 5; 6; 7; 8; 9	C	1622						Male	49	2	60-068	0
Males first	Male2_b1	Male2_b1, 18	m2_p2_BL (18, s32_30L_C60_B30.png)	4	4	Pressed	1; 2; 3; 4; 5; 6; 7; 8; 9	C	3297						Male	2	32	60-135	30
Males first	Male2_b1	Male2_b1, 71	m2_p2_BL (71, s49_30L_C60_B20.png)	8	8	Pressed	1; 2; 3; 4; 5; 6; 7; 8; 9	C	2697						Male	32	49	60-135	20
Males first	Male2_b1	Male2_b1, 130	m2_p2_BL (130, s30_30L_C60_B00_68pt.png)	8	8	Pressed	1; 2; 3; 4; 5; 6; 7; 8; 9	C	3810						Male	76	30	60-068	0
Males first	Male2_b1	Male2_b1, 8	m2_p2_BL (8, s30_30L_C60_B20.png)	2	2	Pressed	1; 2; 3; 4; 5; 6; 7; 8; 9	C	6981						Male	2	30	60-135	20
Males first	Male2_b1	Male2_b1, 43	m2_p2_BL (43, s48_30L_C60_B00.png)	7	7	Pressed	1; 2; 3; 4; 5; 6; 7; 8; 9	C	2780						Male	30	48	60-135	0
Males first	Male2_b1	Male2_b1, 12	m2_p2_BL (12, s32_30L_C00_B30.png)	1	1	Pressed	1; 2; 3; 4; 5; 6; 7; 8; 9	C	2191						Male	2	32	00-000	30
Males first	Male2_b1	Male2_b1, 85	m2_p2_BL (85, s49_30L_C60_B00_68pt.png)	7	7	Pressed	1; 2; 3; 4; 5; 6; 7; 8; 9	C	6744						Male	48	49	60-068	0
Males first	Male2_b1	Male2_b1, 30	m2_p2_BL (30, s32_30L_C00_B30.png)	1	1	Pressed	1; 2; 3; 4; 5; 6; 7; 8; 9	C	5033						Male	30	32	00-000	30
Males first	Male2_b1	Male2_b1, 91	m2_p2_BL (91, s76_30L_C00_B00.png)	2	2	Pressed	1; 2; 3; 4; 5; 6; 7; 8; 9	C	3059						Male	48	76	00-000	0
Males first	Male2_b1	Male2_b1, 89	m2_p2_BL (89, s49_30L_C60_B20.png)	2	2	Pressed	1; 2; 3; 4; 5; 6; 7; 8; 9	C	2385						Male	48	49	60-135	20
Males first	Male2_b1	Male2_b1, 82	m2_p2_BL (82, s49_30L_C00_B00.png)	2	2	Pressed	1; 2; 3; 4; 5; 6; 7; 8; 9	C	1932						Male	48	49	00-000	0
Males first	Male2_b1	Male2_b1, 73	m2_p2_BL (73, s76_30L_C00_B00.png)	5	5	Pressed	1; 2; 3; 4; 5; 6; 7; 8; 9	C	2053						Male	32	76	00-000	0
Males first	Male2_b1	Male2_b1, 67	m2_p2_BL (67, s49_30L_C60_B00_68pt.png)	8	8	Pressed	1; 2; 3; 4; 5; 6; 7; 8; 9	C	7368						Male	32	49	60-068	0
Males first	Male2_b1	Male2_b1, 128	m2_p2_BL (128, s30_30L_C00_B20.png)	2	2	Pressed	1; 2; 3; 4; 5; 6; 7; 8; 9	C	2915						Male	76	30	00-000	20
Males first	Male2_b1	Male2_b1, 125	m2_p2_BL (125, s02_30L_C60_B20.png)	3	3	Pressed	1; 2; 3; 4; 5; 6; 7; 8; 9	C	2594						Male	76	2	60-135	20
Males first	Male2_b1	Male2_b1, 110	m2_p2_BL (110, s76_30L_C00_B20.png)	2	2	Pressed	1; 2; 3; 4; 5; 6; 7; 8; 9	C	11687						Male	49	76	00-000	20
Males first	Male2_b1	Male2_b1, 46	m2_p2_BL (46, s49_30L_C00_B00.png)	5	5	Pressed	1; 2; 3; 4; 5; 6; 7; 8; 9	C	3162						Male	30	49	00-000	0
Males first	Male2_b1	Male2_b1, 44	m2_p2_BL (44, s48_30L_C60_B20.png)	7	7	Pressed	1; 2; 3; 4; 5; 6; 7; 8; 9	C	5195						Male	30	48	60-135	20
Males first	Male2_b1	Male2_b1, 62	m2_p2_BL (62, s48_30L_C60_B20.png)	8	8	Pressed	1; 2; 3; 4; 5; 6; 7; 8; 9	C	7009						Male	32	48	60-135	20
Males first	Male2_b1	Male2_b1, 126	m2_p2_BL (126, s02_30L_C60_B30.png)	5	5	Pressed	1; 2; 3; 4; 5; 6; 7; 8; 9	C	2622						Male	76	2	60-135	30
Males first	Male2_b1	Male2_b1, 75	m2_p2_BL (75, s76_30L_C00_B30.png)	5	5	Pressed	1; 2; 3; 4; 5; 6; 7; 8; 9	C	2713						Male	32	76	00-000	30
Males first	Male2_b1	Male2_b1, 40	m2_p2_BL (40, s48_30L_C60_B00_68pt.png)	2	2	Pressed	1; 2; 3; 4; 5; 6; 7; 8; 9	C	2063						Male	30	48	60-068	0
Males first	break2	mid break	break	space		Pressed	(any response)	C	49081
Males first	Female_pre	Female_pre_instr	Female_pre_pic	space		Pressed	(any response)	C	23869
Males first	Female_pre	Female_pre_instr	female_pre_instr2	space		Pressed	(any response)	C	25932
Males first	Female1_b1	Female1_b1, 72	f1_p2_BL (72, s47_30L_C60_B30.png)	3	3	Pressed	1; 2; 3; 4; 5; 6; 7; 8; 9	C	5328						Female	29	47	60-135	30
Males first	Female1_b1	Female1_b1, 83	f1_p2_BL (83, s47_30L_C00_B20.png)	3	3	Pressed	1; 2; 3; 4; 5; 6; 7; 8; 9	C	7365						Female	31	47	00-000	20
Males first	Female1_b1	Female1_b1, 88	f1_p2_BL (88, s47_30L_C60_B00.png)	9	9	Pressed	1; 2; 3; 4; 5; 6; 7; 8; 9	C	3104						Female	31	47	60-135	0
Males first	Female1_b1	Female1_b1, 9	f1_p2_BL (9, s27_30L_C60_B30.png)	8	8	Pressed	1; 2; 3; 4; 5; 6; 7; 8; 9	C	2924						Female	20	27	60-135	30
Males first	Female1_b1	Female1_b1, 4	f1_p2_BL (4, s27_30L_C60_B00_68pt.png)	6	6	Pressed	1; 2; 3; 4; 5; 6; 7; 8; 9	C	3593						Female	20	27	60-068	0
Males first	Female1_b1	Female1_b1, 73	f1_p2_BL (73, s55_30L_C00_B00.png)	7	7	Pressed	1; 2; 3; 4; 5; 6; 7; 8; 9	C	11695						Female	29	55	00-000	0
Males first	Female1_b1	Female1_b1, 91	f1_p2_BL (91, s55_30L_C00_B00.png)	3	3	Pressed	1; 2; 3; 4; 5; 6; 7; 8; 9	C	3406						Female	31	55	00-000	0
Males first	Female1_b1	Female1_b1, 86	f1_p2_BL (86, s47_30L_C60_B20_68pt.png)	4	4	Pressed	1; 2; 3; 4; 5; 6; 7; 8; 9	C	3666						Female	31	47	60-068	20
Males first	Female1_b1	Female1_b1, 79	f1_p2_BL (79, s55_30L_C60_B00.png)	9	9	Pressed	1; 2; 3; 4; 5; 6; 7; 8; 9	C	2792						Female	29	55	60-135	0
Males first	Female1_b1	Female1_b1, 8	f1_p2_BL (8, s27_30L_C60_B20.png)	8	8	Pressed	1; 2; 3; 4; 5; 6; 7; 8; 9	C	3389						Female	20	27	60-135	20
Males first	Female1_b1	Female1_b1, 2	f1_p2_BL (2, s27_30L_C00_B20.png)	9	9	Pressed	1; 2; 3; 4; 5; 6; 7; 8; 9	C	4591						Female	20	27	00-000	20
Males first	Female1_b1	Female1_b1, 29	f1_p2_BL (29, s29_30L_C00_B20.png)	3	3	Pressed	1; 2; 3; 4; 5; 6; 7; 8; 9	C	6037						Female	27	29	00-000	20
Males first	Female1_b1	Female1_b1, 20	f1_p2_BL (20, s31_30L_C00_B20.png)	5	5	Pressed	1; 2; 3; 4; 5; 6; 7; 8; 9	C	2485						Female	20	31	00-000	20
Males first	Female1_b1	Female1_b1, 169	f1_p2_BL (169, s20_30L_C60_B00.png)	2	2	Pressed	1; 2; 3; 4; 5; 6; 7; 8; 9	C	3545						Female	85	20	60-135	0
Males first	Female1_b1	Female1_b1, 160	f1_p2_BL (160, s85_30L_C60_B00.png)	9	9	Pressed	1; 2; 3; 4; 5; 6; 7; 8; 9	C	13469						Female	55	85	60-135	0
Males first	Female1_b1	Female1_b1, 143	f1_p2_BL (143, s20_30L_C60_B20.png)	7	7	Pressed	1; 2; 3; 4; 5; 6; 7; 8; 9	C	3099						Female	55	20	60-135	20
Males first	Female1_b1	Female1_b1, 47	f1_p2_BL (47, s47_30L_C00_B20.png)	4	4	Pressed	1; 2; 3; 4; 5; 6; 7; 8; 9	C	4976						Female	27	47	00-000	20
Males first	Female1_b1	Female1_b1, 39	f1_p2_BL (39, s31_30L_C00_B30.png)	6	6	Pressed	1; 2; 3; 4; 5; 6; 7; 8; 9	C	5180						Female	27	31	00-000	30
Males first	Female1_b1	Female1_b1, 185	f1_p2_BL (185, s29_30L_C60_B20_68pt.png)	3	3	Pressed	1; 2; 3; 4; 5; 6; 7; 8; 9	C	5258						Female	85	29	60-068	20
Males first	Female1_b1	Female1_b1, 126	f1_p2_BL (126, s55_30L_C60_B30.png)	9	9	Pressed	1; 2; 3; 4; 5; 6; 7; 8; 9	C	10124						Female	47	55	60-135	30
Males first	Female1_b1	Female1_b1, 92	f1_p2_BL (92, s55_30L_C00_B20.png)	3	3	Pressed	1; 2; 3; 4; 5; 6; 7; 8; 9	C	5077						Female	31	55	00-000	20
Males first	Female1_b1	Female1_b1, 158	f1_p2_BL (158, s85_30L_C60_B20_68pt.png)	6	6	Pressed	1; 2; 3; 4; 5; 6; 7; 8; 9	C	2917						Female	55	85	60-068	20
Males first	Female1_b1	Female1_b1, 184	f1_p2_BL (184, s29_30L_C60_B00_68pt.png)	9	9	Pressed	1; 2; 3; 4; 5; 6; 7; 8; 9	C	9520						Female	85	29	60-068	0
Males first	Female1_b1	Female1_b1, 90	f1_p2_BL (90, s47_30L_C60_B30.png)	4	4	Pressed	1; 2; 3; 4; 5; 6; 7; 8; 9	C	4585						Female	31	47	60-135	30
Males first	Female1_b1	Female1_b1, 27	f1_p2_BL (27, s31_30L_C60_B30.png)	2	2	Pressed	1; 2; 3; 4; 5; 6; 7; 8; 9	C	1926						Female	20	31	60-135	30
Males first	Female1_b1	Female1_b1, 53	f1_p2_BL (53, s47_30L_C60_B20.png)	3	3	Pressed	1; 2; 3; 4; 5; 6; 7; 8; 9	C	1974						Female	27	47	60-135	20
Males first	Female1_b1	Female1_b1, 173	f1_p2_BL (173, s27_30L_C00_B20.png)	5	5	Pressed	1; 2; 3; 4; 5; 6; 7; 8; 9	C	3777						Female	85	27	00-000	20
Males first	Female1_b1	Female1_b1, 139	f1_p2_BL (139, s20_30L_C60_B00_68pt.png)	2	2	Pressed	1; 2; 3; 4; 5; 6; 7; 8; 9	C	3206						Female	55	20	60-068	0
Males first	Female1_b1	Female1_b1, 50	f1_p2_BL (50, s47_30L_C60_B20_68pt.png)	3	3	Pressed	1; 2; 3; 4; 5; 6; 7; 8; 9	C	3890						Female	27	47	60-068	20
Males first	Female1_b1	Female1_b1, 95	f1_p2_BL (95, s55_30L_C60_B20_68pt.png)	8	8	Pressed	1; 2; 3; 4; 5; 6; 7; 8; 9	C	2621						Female	31	55	60-068	20
Males first	Female1_b1	Female1_b1, 186	f1_p2_BL (186, s29_30L_C60_B30_68pt.png)	5	5	Pressed	1; 2; 3; 4; 5; 6; 7; 8; 9	C	3062						Female	85	29	60-068	30
Males first	Female1_b1	Female1_b1, 174	f1_p2_BL (174, s27_30L_C00_B30.png)	4	4	Pressed	1; 2; 3; 4; 5; 6; 7; 8; 9	C	6099						Female	85	27	00-000	30
Males first	Female1_b1	Female1_b1, 165	f1_p2_BL (165, s20_30L_C00_B30.png)	3	3	Pressed	1; 2; 3; 4; 5; 6; 7; 8; 9	C	2357						Female	85	20	00-000	30
Males first	Female1_b1	Female1_b1, 66	f1_p2_BL (66, s47_30L_C00_B30.png)	3	3	Pressed	1; 2; 3; 4; 5; 6; 7; 8; 9	C	3281						Female	29	47	00-000	30
Males first	Female1_b1	Female1_b1, 21	f1_p2_BL (21, s31_30L_C00_B30.png)	1	1	Pressed	1; 2; 3; 4; 5; 6; 7; 8; 9	C	4467						Female	20	31	00-000	30
Males first	Female1_b1	Female1_b1, 34	f1_p2_BL (34, s29_30L_C60_B00.png)	2	2	Pressed	1; 2; 3; 4; 5; 6; 7; 8; 9	C	3493						Female	27	29	60-135	0
Males first	Female1_b1	Female1_b1, 25	f1_p2_BL (25, s31_30L_C60_B00.png)	1	1	Pressed	1; 2; 3; 4; 5; 6; 7; 8; 9	C	4401						Female	20	31	60-135	0
Males first	Female1_b1	Female1_b1, 67	f1_p2_BL (67, s47_30L_C60_B00_68pt.png)	3	3	Pressed	1; 2; 3; 4; 5; 6; 7; 8; 9	C	2873						Female	29	47	60-068	0
Males first	Female1_b1	Female1_b1, 64	f1_p2_BL (64, s47_30L_C00_B00.png)	3	3	Pressed	1; 2; 3; 4; 5; 6; 7; 8; 9	C	5093						Female	29	47	00-000	0
Males first	Female1_b1	Female1_b1, 3	f1_p2_BL (3, s27_30L_C00_B30.png)	7	7	Pressed	1; 2; 3; 4; 5; 6; 7; 8; 9	C	2134						Female	20	27	00-000	30
Males first	Female1_b1	Female1_b1, 135	f1_p2_BL (135, s85_30L_C60_B30.png)	8	8	Pressed	1; 2; 3; 4; 5; 6; 7; 8; 9	C	3278						Female	47	85	60-135	30
Males first	Female1_b1	Female1_b1, 150	f1_p2_BL (150, s27_30L_C60_B30_68pt.png)	7	7	Pressed	1; 2; 3; 4; 5; 6; 7; 8; 9	C	2093						Female	55	27	60-068	30
Males first	Female1_b1	Female1_b1, 104	f1_p2_BL (104, s85_30L_C60_B20_68pt.png)	9	9	Pressed	1; 2; 3; 4; 5; 6; 7; 8; 9	C	2257						Female	31	85	60-068	20
Males first	Female1_b1	Female1_b1, 149	f1_p2_BL (149, s27_30L_C60_B20_68pt.png)	3	3	Pressed	1; 2; 3; 4; 5; 6; 7; 8; 9	C	8460						Female	55	27	60-068	20
Males first	Female1_b1	Female1_b1, 109	f1_p2_BL (109, s20_30L_C00_B00.png)	2	2	Pressed	1; 2; 3; 4; 5; 6; 7; 8; 9	C	7459						Female	47	20	00-000	0
Males first	Female1_b1	Female1_b1, 136	f1_p2_BL (136, s20_30L_C00_B00.png)	2	2	Pressed	1; 2; 3; 4; 5; 6; 7; 8; 9	C	6128						Female	55	20	00-000	0
Males first	Female1_b1	Female1_b1, 118	f1_p2_BL (118, s55_30L_C00_B00.png)	3	3	Pressed	1; 2; 3; 4; 5; 6; 7; 8; 9	C	3109						Female	47	55	00-000	0
Males first	Female1_b1	Female1_b1, 111	f1_p2_BL (111, s20_30L_C00_B30.png)	5	5	Pressed	1; 2; 3; 4; 5; 6; 7; 8; 9	C	1965						Female	47	20	00-000	30
Males first	Female1_b1	Female1_b1, 187	f1_p2_BL (187, s29_30L_C60_B00.png)	6	6	Pressed	1; 2; 3; 4; 5; 6; 7; 8; 9	C	5320						Female	85	29	60-135	0
Males first	Female1_b1	Female1_b1, 107	f1_p2_BL (107, s85_30L_C60_B20.png)	8	8	Pressed	1; 2; 3; 4; 5; 6; 7; 8; 9	C	2901						Female	31	85	60-135	20
Males first	Female1_b1	Female1_b1, 124	f1_p2_BL (124, s55_30L_C60_B00.png)	4	4	Pressed	1; 2; 3; 4; 5; 6; 7; 8; 9	C	5454						Female	47	55	60-135	0
Males first	Female1_b1	Female1_b1, 76	f1_p2_BL (76, s55_30L_C60_B00_68pt.png)	7	7	Pressed	1; 2; 3; 4; 5; 6; 7; 8; 9	C	3389						Female	29	55	60-068	0
Males first	Female1_b1	Female1_b1, 40	f1_p2_BL (40, s31_30L_C60_B00_68pt.png)	5	5	Pressed	1; 2; 3; 4; 5; 6; 7; 8; 9	C	8933						Female	27	31	60-068	0
Males first	Female1_b1	Female1_b1, 137	f1_p2_BL (137, s20_30L_C00_B20.png)	7	7	Pressed	1; 2; 3; 4; 5; 6; 7; 8; 9	C	8027						Female	55	20	00-000	20
Males first	Female1_b1	Female1_b1, 120	f1_p2_BL (120, s55_30L_C00_B30.png)	8	8	Pressed	1; 2; 3; 4; 5; 6; 7; 8; 9	C	7343						Female	47	55	00-000	30
Males first	Female1_b1	Female1_b1, 97	f1_p2_BL (97, s55_30L_C60_B00.png)	7	7	Pressed	1; 2; 3; 4; 5; 6; 7; 8; 9	C	10507						Female	31	55	60-135	0
Males first	Female1_b1	Female1_b1, 85	f1_p2_BL (85, s47_30L_C60_B00_68pt.png)	8	8	Pressed	1; 2; 3; 4; 5; 6; 7; 8; 9	C	12811						Female	31	47	60-068	0
Males first	Female1_b1	Female1_b1, 68	f1_p2_BL (68, s47_30L_C60_B20_68pt.png)	1	1	Pressed	1; 2; 3; 4; 5; 6; 7; 8; 9	C	2708						Female	29	47	60-068	20
Males first	Female1_b1	Female1_b1, 80	f1_p2_BL (80, s55_30L_C60_B20.png)	7	7	Pressed	1; 2; 3; 4; 5; 6; 7; 8; 9	C	4035						Female	29	55	60-135	20
Males first	Female1_b1	Female1_b1, 166	f1_p2_BL (166, s20_30L_C60_B00_68pt.png)	2	2	Pressed	1; 2; 3; 4; 5; 6; 7; 8; 9	C	2384						Female	85	20	60-068	0
Males first	Female1_b1	Female1_b1, 41	f1_p2_BL (41, s31_30L_C60_B20_68pt.png)	3	3	Pressed	1; 2; 3; 4; 5; 6; 7; 8; 9	C	4934						Female	27	31	60-068	20
Males first	Female1_b1	Female1_b1, 11	f1_p2_BL (11, s29_30L_C00_B20.png)	7	7	Pressed	1; 2; 3; 4; 5; 6; 7; 8; 9	C	4499						Female	20	29	00-000	20
Males first	Female1_b1	Female1_b1, 123	f1_p2_BL (123, s55_30L_C60_B30_68pt.png)	8	8	Pressed	1; 2; 3; 4; 5; 6; 7; 8; 9	C	3113						Female	47	55	60-068	30
Males first	Female1_b1	Female1_b1, 153	f1_p2_BL (153, s27_30L_C60_B30.png)	9	9	Pressed	1; 2; 3; 4; 5; 6; 7; 8; 9	C	4396						Female	55	27	60-135	30
Males first	Female1_b1	Female1_b1, 128	f1_p2_BL (128, s85_30L_C00_B20.png)	3	3	Pressed	1; 2; 3; 4; 5; 6; 7; 8; 9	C	4088						Female	47	85	00-000	20
Males first	Female1_b1	Female1_b1, 65	f1_p2_BL (65, s47_30L_C00_B20.png)	1	1	Pressed	1; 2; 3; 4; 5; 6; 7; 8; 9	C	3139						Female	29	47	00-000	20
Males first	Female1_b1	Female1_b1, 30	f1_p2_BL (30, s29_30L_C00_B30.png)	2	2	Pressed	1; 2; 3; 4; 5; 6; 7; 8; 9	C	2153						Female	27	29	00-000	30
Males first	Female1_b1	Female1_b1, 182	f1_p2_BL (182, s29_30L_C00_B20.png)	9	9	Pressed	1; 2; 3; 4; 5; 6; 7; 8; 9	C	3805						Female	85	29	00-000	20
Males first	Female1_b1	Female1_b1, 125	f1_p2_BL (125, s55_30L_C60_B20.png)	7	7	Pressed	1; 2; 3; 4; 5; 6; 7; 8; 9	C	2480						Female	47	55	60-135	20
Males first	Female1_b1	Female1_b1, 94	f1_p2_BL (94, s55_30L_C60_B00_68pt.png)	6	6	Pressed	1; 2; 3; 4; 5; 6; 7; 8; 9	C	5097						Female	31	55	60-068	0
Males first	Female1_b1	Female1_b1, 77	f1_p2_BL (77, s55_30L_C60_B20_68pt.png)	9	9	Pressed	1; 2; 3; 4; 5; 6; 7; 8; 9	C	2343						Female	29	55	60-068	20
Males first	Female1_b1	Female1_b1, 89	f1_p2_BL (89, s47_30L_C60_B20.png)	5	5	Pressed	1; 2; 3; 4; 5; 6; 7; 8; 9	C	3826						Female	31	47	60-135	20
Males first	Female1_b1	Female1_b1, 183	f1_p2_BL (183, s29_30L_C00_B30.png)	7	7	Pressed	1; 2; 3; 4; 5; 6; 7; 8; 9	C	3344						Female	85	29	00-000	30
Males first	Female1_b1	Female1_b1, 32	f1_p2_BL (32, s29_30L_C60_B20_68pt.png)	8	8	Pressed	1; 2; 3; 4; 5; 6; 7; 8; 9	C	2688						Female	27	29	60-068	20
Males first	Female1_b1	Female1_b1, 145	f1_p2_BL (145, s27_30L_C00_B00.png)	2	2	Pressed	1; 2; 3; 4; 5; 6; 7; 8; 9	C	3501						Female	55	27	00-000	0
Males first	Female1_b1	Female1_b1, 147	f1_p2_BL (147, s27_30L_C00_B30.png)	3	3	Pressed	1; 2; 3; 4; 5; 6; 7; 8; 9	C	2238						Female	55	27	00-000	30
Males first	Female1_b1	Female1_b1, 78	f1_p2_BL (78, s55_30L_C60_B30_68pt.png)	9	9	Pressed	1; 2; 3; 4; 5; 6; 7; 8; 9	C	2414						Female	29	55	60-068	30
Males first	Female1_b1	Female1_b1, 70	f1_p2_BL (70, s47_30L_C60_B00.png)	1	1	Pressed	1; 2; 3; 4; 5; 6; 7; 8; 9	C	2360						Female	29	47	60-135	0
Males first	Female1_b1	Female1_b1, 140	f1_p2_BL (140, s20_30L_C60_B20_68pt.png)	7	7	Pressed	1; 2; 3; 4; 5; 6; 7; 8; 9	C	4649						Female	55	20	60-068	20
Males first	Female1_b1	Female1_b1, 24	f1_p2_BL (24, s31_30L_C60_B30_68pt.png)	2	2	Pressed	1; 2; 3; 4; 5; 6; 7; 8; 9	C	2421						Female	20	31	60-068	30
Males first	Female1_b1	Female1_b1, 142	f1_p2_BL (142, s20_30L_C60_B00.png)	3	3	Pressed	1; 2; 3; 4; 5; 6; 7; 8; 9	C	2869						Female	55	20	60-135	0
Males first	Female1_b1	Female1_b1, 176	f1_p2_BL (176, s27_30L_C60_B20_68pt.png)	3	3	Pressed	1; 2; 3; 4; 5; 6; 7; 8; 9	C	3581						Female	85	27	60-068	20
Males first	Female1_b1	Female1_b1, 62	f1_p2_BL (62, s31_30L_C60_B20.png)	2	2	Pressed	1; 2; 3; 4; 5; 6; 7; 8; 9	C	7700						Female	29	31	60-135	20
Males first	Female1_b1	Female1_b1, 17	f1_p2_BL (17, s29_30L_C60_B20.png)	2	2	Pressed	1; 2; 3; 4; 5; 6; 7; 8; 9	C	4181						Female	20	29	60-135	20
Males first	Female1_b1	Female1_b1, 189	f1_p2_BL (189, s29_30L_C60_B30.png)	9	9	Pressed	1; 2; 3; 4; 5; 6; 7; 8; 9	C	2889						Female	85	29	60-135	30
Males first	Female1_b1	Female1_b1, 58	f1_p2_BL (58, s31_30L_C60_B00_68pt.png)	2	2	Pressed	1; 2; 3; 4; 5; 6; 7; 8; 9	C	2702						Female	29	31	60-068	0
Males first	Female1_b1	Female1_b1, 179	f1_p2_BL (179, s27_30L_C60_B20.png)	9	9	Pressed	1; 2; 3; 4; 5; 6; 7; 8; 9	C	2002						Female	85	27	60-135	20
Males first	Female1_b1	Female1_b1, 48	f1_p2_BL (48, s47_30L_C00_B30.png)	3	3	Pressed	1; 2; 3; 4; 5; 6; 7; 8; 9	C	2656						Female	27	47	00-000	30
Males first	Female1_b1	Female1_b1, 105	f1_p2_BL (105, s85_30L_C60_B30_68pt.png)	7	7	Pressed	1; 2; 3; 4; 5; 6; 7; 8; 9	C	2200						Female	31	85	60-068	30
Males first	Female1_b1	Female1_b1, 56	f1_p2_BL (56, s31_30L_C00_B20.png)	2	2	Pressed	1; 2; 3; 4; 5; 6; 7; 8; 9	C	2360						Female	29	31	00-000	20
Males first	Female1_b1	Female1_b1, 101	f1_p2_BL (101, s85_30L_C00_B20.png)	3	3	Pressed	1; 2; 3; 4; 5; 6; 7; 8; 9	C	1816						Female	31	85	00-000	20
Males first	Female1_b1	Female1_b1, 138	f1_p2_BL (138, s20_30L_C00_B30.png)	8	8	Pressed	1; 2; 3; 4; 5; 6; 7; 8; 9	C	1782						Female	55	20	00-000	30
Males first	Female1_b1	Female1_b1, 19	f1_p2_BL (19, s31_30L_C00_B00.png)	1	1	Pressed	1; 2; 3; 4; 5; 6; 7; 8; 9	C	1896						Female	20	31	00-000	0
Males first	Female1_b1	Female1_b1, 63	f1_p2_BL (63, s31_30L_C60_B30.png)	2	2	Pressed	1; 2; 3; 4; 5; 6; 7; 8; 9	C	2118						Female	29	31	60-135	30
Males first	Female1_b1	Female1_b1, 156	f1_p2_BL (156, s85_30L_C00_B30.png)	7	7	Pressed	1; 2; 3; 4; 5; 6; 7; 8; 9	C	3074						Female	55	85	00-000	30
Males first	Female1_b1	Female1_b1, 154	f1_p2_BL (154, s85_30L_C00_B00.png)	3	3	Pressed	1; 2; 3; 4; 5; 6; 7; 8; 9	C	3958						Female	55	85	00-000	0
Males first	Female1_b1	Female1_b1, 15	f1_p2_BL (15, s29_30L_C60_B30_68pt.png)	8	8	Pressed	1; 2; 3; 4; 5; 6; 7; 8; 9	C	2215						Female	20	29	60-068	30
Males first	Female1_b1	Female1_b1, 22	f1_p2_BL (22, s31_30L_C60_B00_68pt.png)	3	3	Pressed	1; 2; 3; 4; 5; 6; 7; 8; 9	C	2376						Female	20	31	60-068	0
Males first	Female1_b1	Female1_b1, 31	f1_p2_BL (31, s29_30L_C60_B00_68pt.png)	8	8	Pressed	1; 2; 3; 4; 5; 6; 7; 8; 9	C	6016						Female	27	29	60-068	0
Males first	Female1_b1	Female1_b1, 55	f1_p2_BL (55, s31_30L_C00_B00.png)	3	3	Pressed	1; 2; 3; 4; 5; 6; 7; 8; 9	C	2682						Female	29	31	00-000	0
Males first	Female1_b1	Female1_b1, 146	f1_p2_BL (146, s27_30L_C00_B20.png)	5	5	Pressed	1; 2; 3; 4; 5; 6; 7; 8; 9	C	2603						Female	55	27	00-000	20
Males first	Female1_b1	Female1_b1, 119	f1_p2_BL (119, s55_30L_C00_B20.png)	7	7	Pressed	1; 2; 3; 4; 5; 6; 7; 8; 9	C	4994						Female	47	55	00-000	20
Males first	Female1_b1	Female1_b1, 7	f1_p2_BL (7, s27_30L_C60_B00.png)	3	3	Pressed	1; 2; 3; 4; 5; 6; 7; 8; 9	C	4192						Female	20	27	60-135	0
Males first	Female1_b1	Female1_b1, 103	f1_p2_BL (103, s85_30L_C60_B00_68pt.png)	5	5	Pressed	1; 2; 3; 4; 5; 6; 7; 8; 9	C	2526						Female	31	85	60-068	0
Males first	Female1_b1	Female1_b1, 18	f1_p2_BL (18, s29_30L_C60_B30.png)	2	2	Pressed	1; 2; 3; 4; 5; 6; 7; 8; 9	C	2759						Female	20	29	60-135	30
Males first	Female1_b1	Female1_b1, 159	f1_p2_BL (159, s85_30L_C60_B30_68pt.png)	7	7	Pressed	1; 2; 3; 4; 5; 6; 7; 8; 9	C	2292						Female	55	85	60-068	30
Males first	Female1_b1	Female1_b1, 69	f1_p2_BL (69, s47_30L_C60_B30_68pt.png)	1	1	Pressed	1; 2; 3; 4; 5; 6; 7; 8; 9	C	2362						Female	29	47	60-068	30
Males first	Female1_b1	Female1_b1, 171	f1_p2_BL (171, s20_30L_C60_B30.png)	3	3	Pressed	1; 2; 3; 4; 5; 6; 7; 8; 9	C	2717						Female	85	20	60-135	30
Males first	Female1_b1	Female1_b1, 61	f1_p2_BL (61, s31_30L_C60_B00.png)	2	2	Pressed	1; 2; 3; 4; 5; 6; 7; 8; 9	C	3288						Female	29	31	60-135	0
Males first	Female1_b1	Female1_b1, 157	f1_p2_BL (157, s85_30L_C60_B00_68pt.png)	9	9	Pressed	1; 2; 3; 4; 5; 6; 7; 8; 9	C	2844						Female	55	85	60-068	0
Males first	Female1_b1	Female1_b1, 115	f1_p2_BL (115, s20_30L_C60_B00.png)	7	7	Pressed	1; 2; 3; 4; 5; 6; 7; 8; 9	C	3441						Female	47	20	60-135	0
Males first	Female1_b1	Female1_b1, 42	f1_p2_BL (42, s31_30L_C60_B30_68pt.png)	1	1	Pressed	1; 2; 3; 4; 5; 6; 7; 8; 9	C	3153						Female	27	31	60-068	30
Males first	Female1_b1	Female1_b1, 122	f1_p2_BL (122, s55_30L_C60_B20_68pt.png)	4	4	Pressed	1; 2; 3; 4; 5; 6; 7; 8; 9	C	2214						Female	47	55	60-068	20
Males first	Female1_b1	Female1_b1, 75	f1_p2_BL (75, s55_30L_C00_B30.png)	8	8	Pressed	1; 2; 3; 4; 5; 6; 7; 8; 9	C	2184						Female	29	55	00-000	30
Males first	Female1_b1	Female1_b1, 26	f1_p2_BL (26, s31_30L_C60_B20.png)	7	7	Pressed	1; 2; 3; 4; 5; 6; 7; 8; 9	C	3711						Female	20	31	60-135	20
Males first	Female1_b1	Female1_b1, 45	f1_p2_BL (45, s31_30L_C60_B30.png)	3	3	Pressed	1; 2; 3; 4; 5; 6; 7; 8; 9	C	2455						Female	27	31	60-135	30
Males first	Female1_b1	Female1_b1, 10	f1_p2_BL (10, s29_30L_C00_B00.png)	3	3	Pressed	1; 2; 3; 4; 5; 6; 7; 8; 9	C	2868						Female	20	29	00-000	0
Males first	Female1_b1	Female1_b1, 51	f1_p2_BL (51, s47_30L_C60_B30_68pt.png)	9	9	Pressed	1; 2; 3; 4; 5; 6; 7; 8; 9	C	2010						Female	27	47	60-068	30
Males first	Female1_b1	Female1_b1, 108	f1_p2_BL (108, s85_30L_C60_B30.png)	9	9	Pressed	1; 2; 3; 4; 5; 6; 7; 8; 9	C	2240						Female	31	85	60-135	30
Males first	Female1_b1	Female1_b1, 14	f1_p2_BL (14, s29_30L_C60_B20_68pt.png)	3	3	Pressed	1; 2; 3; 4; 5; 6; 7; 8; 9	C	2839						Female	20	29	60-068	20
Males first	Female1_b1	Female1_b1, 23	f1_p2_BL (23, s31_30L_C60_B20_68pt.png)	3	3	Pressed	1; 2; 3; 4; 5; 6; 7; 8; 9	C	2210						Female	20	31	60-068	20
Males first	Female1_b1	Female1_b1, 130	f1_p2_BL (130, s85_30L_C60_B00_68pt.png)	8	8	Pressed	1; 2; 3; 4; 5; 6; 7; 8; 9	C	3895						Female	47	85	60-068	0
Males first	Female1_b1	Female1_b1, 175	f1_p2_BL (175, s27_30L_C60_B00_68pt.png)	8	8	Pressed	1; 2; 3; 4; 5; 6; 7; 8; 9	C	2175						Female	85	27	60-068	0
Males first	Female1_b1	Female1_b1, 71	f1_p2_BL (71, s47_30L_C60_B20.png)	6	6	Pressed	1; 2; 3; 4; 5; 6; 7; 8; 9	C	3243						Female	29	47	60-135	20
Males first	Female1_b1	Female1_b1, 129	f1_p2_BL (129, s85_30L_C00_B30.png)	9	9	Pressed	1; 2; 3; 4; 5; 6; 7; 8; 9	C	4260						Female	47	85	00-000	30
Males first	Female1_b1	Female1_b1, 151	f1_p2_BL (151, s27_30L_C60_B00.png)	7	7	Pressed	1; 2; 3; 4; 5; 6; 7; 8; 9	C	2161						Female	55	27	60-135	0
Males first	Female1_b1	Female1_b1, 59	f1_p2_BL (59, s31_30L_C60_B20_68pt.png)	9	9	Pressed	1; 2; 3; 4; 5; 6; 7; 8; 9	C	2250						Female	29	31	60-068	20
Males first	Female1_b1	Female1_b1, 87	f1_p2_BL (87, s47_30L_C60_B30_68pt.png)	8	8	Pressed	1; 2; 3; 4; 5; 6; 7; 8; 9	C	3419						Female	31	47	60-068	30
Males first	Female1_b1	Female1_b1, 170	f1_p2_BL (170, s20_30L_C60_B20.png)	9	9	Pressed	1; 2; 3; 4; 5; 6; 7; 8; 9	C	5307						Female	85	20	60-135	20
Males first	Female1_b1	Female1_b1, 46	f1_p2_BL (46, s47_30L_C00_B00.png)	7	7	Pressed	1; 2; 3; 4; 5; 6; 7; 8; 9	C	1969						Female	27	47	00-000	0
Males first	Female1_b1	Female1_b1, 180	f1_p2_BL (180, s27_30L_C60_B30.png)	5	5	Pressed	1; 2; 3; 4; 5; 6; 7; 8; 9	C	2527						Female	85	27	60-135	30
Males first	Female1_b1	Female1_b1, 5	f1_p2_BL (5, s27_30L_C60_B20_68pt.png)	8	8	Pressed	1; 2; 3; 4; 5; 6; 7; 8; 9	C	5866						Female	20	27	60-068	20
Males first	Female1_b1	Female1_b1, 60	f1_p2_BL (60, s31_30L_C60_B30_68pt.png)	5	5	Pressed	1; 2; 3; 4; 5; 6; 7; 8; 9	C	7486						Female	29	31	60-068	30
Males first	Female1_b1	Female1_b1, 168	f1_p2_BL (168, s20_30L_C60_B30_68pt.png)	8	8	Pressed	1; 2; 3; 4; 5; 6; 7; 8; 9	C	4499						Female	85	20	60-068	30
Males first	Female1_b1	Female1_b1, 121	f1_p2_BL (121, s55_30L_C60_B00_68pt.png)	6	6	Pressed	1; 2; 3; 4; 5; 6; 7; 8; 9	C	2514						Female	47	55	60-068	0
Males first	Female1_b1	Female1_b1, 155	f1_p2_BL (155, s85_30L_C00_B20.png)	9	9	Pressed	1; 2; 3; 4; 5; 6; 7; 8; 9	C	4881						Female	55	85	00-000	20
Males first	Female1_b1	Female1_b1, 102	f1_p2_BL (102, s85_30L_C00_B30.png)	7	7	Pressed	1; 2; 3; 4; 5; 6; 7; 8; 9	C	1861						Female	31	85	00-000	30
Males first	Female1_b1	Female1_b1, 81	f1_p2_BL (81, s55_30L_C60_B30.png)	8	8	Pressed	1; 2; 3; 4; 5; 6; 7; 8; 9	C	2162						Female	29	55	60-135	30
Males first	Female1_b1	Female1_b1, 181	f1_p2_BL (181, s29_30L_C00_B00.png)	9	9	Pressed	1; 2; 3; 4; 5; 6; 7; 8; 9	C	1997						Female	85	29	00-000	0
Males first	Female1_b1	Female1_b1, 54	f1_p2_BL (54, s47_30L_C60_B30.png)	3	3	Pressed	1; 2; 3; 4; 5; 6; 7; 8; 9	C	2700						Female	27	47	60-135	30
Males first	Female1_b1	Female1_b1, 100	f1_p2_BL (100, s85_30L_C00_B00.png)	3	3	Pressed	1; 2; 3; 4; 5; 6; 7; 8; 9	C	2461						Female	31	85	00-000	0
Males first	Female1_b1	Female1_b1, 44	f1_p2_BL (44, s31_30L_C60_B20.png)	3	3	Pressed	1; 2; 3; 4; 5; 6; 7; 8; 9	C	3376						Female	27	31	60-135	20
Males first	Female1_b1	Female1_b1, 113	f1_p2_BL (113, s20_30L_C60_B20_68pt.png)	5	5	Pressed	1; 2; 3; 4; 5; 6; 7; 8; 9	C	2201						Female	47	20	60-068	20
Males first	Female1_b1	Female1_b1, 132	f1_p2_BL (132, s85_30L_C60_B30_68pt.png)	6	6	Pressed	1; 2; 3; 4; 5; 6; 7; 8; 9	C	2919						Female	47	85	60-068	30
Males first	Female1_b1	Female1_b1, 84	f1_p2_BL (84, s47_30L_C00_B30.png)	6	6	Pressed	1; 2; 3; 4; 5; 6; 7; 8; 9	C	4479						Female	31	47	00-000	30
Males first	Female1_b1	Female1_b1, 38	f1_p2_BL (38, s31_30L_C00_B20.png)	3	3	Pressed	1; 2; 3; 4; 5; 6; 7; 8; 9	C	2739						Female	27	31	00-000	20
Males first	Female1_b1	Female1_b1, 127	f1_p2_BL (127, s85_30L_C00_B00.png)	4	4	Pressed	1; 2; 3; 4; 5; 6; 7; 8; 9	C	2122						Female	47	85	00-000	0
Males first	Female1_b1	Female1_b1, 148	f1_p2_BL (148, s27_30L_C60_B00_68pt.png)	7	7	Pressed	1; 2; 3; 4; 5; 6; 7; 8; 9	C	2303						Female	55	27	60-068	0
Males first	Female1_b1	Female1_b1, 161	f1_p2_BL (161, s85_30L_C60_B20.png)	7	7	Pressed	1; 2; 3; 4; 5; 6; 7; 8; 9	C	1968						Female	55	85	60-135	20
Males first	Female1_b1	Female1_b1, 114	f1_p2_BL (114, s20_30L_C60_B30_68pt.png)	8	8	Pressed	1; 2; 3; 4; 5; 6; 7; 8; 9	C	2417						Female	47	20	60-068	30
Males first	Female1_b1	Female1_b1, 172	f1_p2_BL (172, s27_30L_C00_B00.png)	6	6	Pressed	1; 2; 3; 4; 5; 6; 7; 8; 9	C	2783						Female	85	27	00-000	0
Males first	Female1_b1	Female1_b1, 1	f1_p2_BL (1, s27_30L_C00_B00.png)	4	4	Pressed	1; 2; 3; 4; 5; 6; 7; 8; 9	C	4030						Female	20	27	00-000	0
Males first	Female1_b1	Female1_b1, 49	f1_p2_BL (49, s47_30L_C60_B00_68pt.png)	5	5	Pressed	1; 2; 3; 4; 5; 6; 7; 8; 9	C	1933						Female	27	47	60-068	0
Males first	Female1_b1	Female1_b1, 134	f1_p2_BL (134, s85_30L_C60_B20.png)	6	6	Pressed	1; 2; 3; 4; 5; 6; 7; 8; 9	C	2015						Female	47	85	60-135	20
Males first	Female1_b1	Female1_b1, 163	f1_p2_BL (163, s20_30L_C00_B00.png)	9	9	Pressed	1; 2; 3; 4; 5; 6; 7; 8; 9	C	2018						Female	85	20	00-000	0
Males first	Female1_b1	Female1_b1, 28	f1_p2_BL (28, s29_30L_C00_B00.png)	7	7	Pressed	1; 2; 3; 4; 5; 6; 7; 8; 9	C	3625						Female	27	29	00-000	0
Males first	Female1_b1	Female1_b1, 96	f1_p2_BL (96, s55_30L_C60_B30_68pt.png)	6	6	Pressed	1; 2; 3; 4; 5; 6; 7; 8; 9	C	2362						Female	31	55	60-068	30
Males first	Female1_b1	Female1_b1, 35	f1_p2_BL (35, s29_30L_C60_B20.png)	3	3	Pressed	1; 2; 3; 4; 5; 6; 7; 8; 9	C	3282						Female	27	29	60-135	20
Males first	Female1_b1	Female1_b1, 13	f1_p2_BL (13, s29_30L_C60_B00_68pt.png)	2	2	Pressed	1; 2; 3; 4; 5; 6; 7; 8; 9	C	3077						Female	20	29	60-068	0
Males first	Female1_b1	Female1_b1, 162	f1_p2_BL (162, s85_30L_C60_B30.png)	9	9	Pressed	1; 2; 3; 4; 5; 6; 7; 8; 9	C	3501						Female	55	85	60-135	30
Males first	Female1_b1	Female1_b1, 43	f1_p2_BL (43, s31_30L_C60_B00.png)	3	3	Pressed	1; 2; 3; 4; 5; 6; 7; 8; 9	C	3017						Female	27	31	60-135	0
Males first	Female1_b1	Female1_b1, 167	f1_p2_BL (167, s20_30L_C60_B20_68pt.png)	7	7	Pressed	1; 2; 3; 4; 5; 6; 7; 8; 9	C	2807						Female	85	20	60-068	20
Males first	Female1_b1	Female1_b1, 57	f1_p2_BL (57, s31_30L_C00_B30.png)	1	1	Pressed	1; 2; 3; 4; 5; 6; 7; 8; 9	C	5724						Female	29	31	00-000	30
Males first	Female1_b1	Female1_b1, 116	f1_p2_BL (116, s20_30L_C60_B20.png)	3	3	Pressed	1; 2; 3; 4; 5; 6; 7; 8; 9	C	2594						Female	47	20	60-135	20
Males first	Female1_b1	Female1_b1, 6	f1_p2_BL (6, s27_30L_C60_B30_68pt.png)	9	9	Pressed	1; 2; 3; 4; 5; 6; 7; 8; 9	C	6367						Female	20	27	60-068	30
Males first	Female1_b1	Female1_b1, 144	f1_p2_BL (144, s20_30L_C60_B30.png)	9	9	Pressed	1; 2; 3; 4; 5; 6; 7; 8; 9	C	4284						Female	55	20	60-135	30
Males first	Female1_b1	Female1_b1, 36	f1_p2_BL (36, s29_30L_C60_B30.png)	4	4	Pressed	1; 2; 3; 4; 5; 6; 7; 8; 9	C	3381						Female	27	29	60-135	30
Males first	Female1_b1	Female1_b1, 117	f1_p2_BL (117, s20_30L_C60_B30.png)	3	3	Pressed	1; 2; 3; 4; 5; 6; 7; 8; 9	C	3955						Female	47	20	60-135	30
Males first	Female1_b1	Female1_b1, 74	f1_p2_BL (74, s55_30L_C00_B20.png)	4	4	Pressed	1; 2; 3; 4; 5; 6; 7; 8; 9	C	5905						Female	29	55	00-000	20
Males first	Female1_b1	Female1_b1, 152	f1_p2_BL (152, s27_30L_C60_B20.png)	5	5	Pressed	1; 2; 3; 4; 5; 6; 7; 8; 9	C	2016						Female	55	27	60-135	20
Males first	Female1_b1	Female1_b1, 93	f1_p2_BL (93, s55_30L_C00_B30.png)	6	6	Pressed	1; 2; 3; 4; 5; 6; 7; 8; 9	C	2620						Female	31	55	00-000	30
Males first	Female1_b1	Female1_b1, 110	f1_p2_BL (110, s20_30L_C00_B20.png)	3	3	Pressed	1; 2; 3; 4; 5; 6; 7; 8; 9	C	2263						Female	47	20	00-000	20
Males first	Female1_b1	Female1_b1, 52	f1_p2_BL (52, s47_30L_C60_B00.png)	5	5	Pressed	1; 2; 3; 4; 5; 6; 7; 8; 9	C	2609						Female	27	47	60-135	0
Males first	Female1_b1	Female1_b1, 33	f1_p2_BL (33, s29_30L_C60_B30_68pt.png)	1	1	Pressed	1; 2; 3; 4; 5; 6; 7; 8; 9	C	2339						Female	27	29	60-068	30
Males first	Female1_b1	Female1_b1, 99	f1_p2_BL (99, s55_30L_C60_B30.png)	8	8	Pressed	1; 2; 3; 4; 5; 6; 7; 8; 9	C	3949						Female	31	55	60-135	30
Males first	Female1_b1	Female1_b1, 12	f1_p2_BL (12, s29_30L_C00_B30.png)	2	2	Pressed	1; 2; 3; 4; 5; 6; 7; 8; 9	C	2138						Female	20	29	00-000	30
Males first	Female1_b1	Female1_b1, 37	f1_p2_BL (37, s31_30L_C00_B00.png)	3	3	Pressed	1; 2; 3; 4; 5; 6; 7; 8; 9	C	2153						Female	27	31	00-000	0
Males first	Female1_b1	Female1_b1, 98	f1_p2_BL (98, s55_30L_C60_B20.png)	3	3	Pressed	1; 2; 3; 4; 5; 6; 7; 8; 9	C	14437						Female	31	55	60-135	20
Males first	Female1_b1	Female1_b1, 133	f1_p2_BL (133, s85_30L_C60_B00.png)	9	9	Pressed	1; 2; 3; 4; 5; 6; 7; 8; 9	C	1834						Female	47	85	60-135	0
Males first	Female1_b1	Female1_b1, 112	f1_p2_BL (112, s20_30L_C60_B00_68pt.png)	6	6	Pressed	1; 2; 3; 4; 5; 6; 7; 8; 9	C	5590						Female	47	20	60-068	0
Males first	Female1_b1	Female1_b1, 178	f1_p2_BL (178, s27_30L_C60_B00.png)	9	9	Pressed	1; 2; 3; 4; 5; 6; 7; 8; 9	C	2831						Female	85	27	60-135	0
Males first	Female1_b1	Female1_b1, 16	f1_p2_BL (16, s29_30L_C60_B00.png)	3	3	Pressed	1; 2; 3; 4; 5; 6; 7; 8; 9	C	2033						Female	20	29	60-135	0
Males first	Female1_b1	Female1_b1, 164	f1_p2_BL (164, s20_30L_C00_B20.png)	3	3	Pressed	1; 2; 3; 4; 5; 6; 7; 8; 9	C	3701						Female	85	20	00-000	20
Males first	Female1_b1	Female1_b1, 131	f1_p2_BL (131, s85_30L_C60_B20_68pt.png)	5	5	Pressed	1; 2; 3; 4; 5; 6; 7; 8; 9	C	2864						Female	47	85	60-068	20
Males first	Female1_b1	Female1_b1, 177	f1_p2_BL (177, s27_30L_C60_B30_68pt.png)	7	7	Pressed	1; 2; 3; 4; 5; 6; 7; 8; 9	C	6667						Female	85	27	60-068	30
Males first	Female1_b1	Female1_b1, 106	f1_p2_BL (106, s85_30L_C60_B00.png)	9	9	Pressed	1; 2; 3; 4; 5; 6; 7; 8; 9	C	4328						Female	31	85	60-135	0
Males first	Female1_b1	Female1_b1, 141	f1_p2_BL (141, s20_30L_C60_B30_68pt.png)	8	8	Pressed	1; 2; 3; 4; 5; 6; 7; 8; 9	C	2341						Female	55	20	60-068	30
Males first	Female1_b1	Female1_b1, 82	f1_p2_BL (82, s47_30L_C00_B00.png)	4	4	Pressed	1; 2; 3; 4; 5; 6; 7; 8; 9	C	5156						Female	31	47	00-000	0
Males first	Female1_b1	Female1_b1, 188	f1_p2_BL (188, s29_30L_C60_B20.png)	9	9	Pressed	1; 2; 3; 4; 5; 6; 7; 8; 9	C	3691						Female	85	29	60-135	20
Males first	break3	female break	female break	space		Pressed	(any response)	C	7997
Males first	Female2_b1	Female2_b1, 64	f2_p2_BL (64, s71_30L_C00_B00.png)	1	1	Pressed	1; 2; 3; 4; 5; 6; 7; 8; 9	C	5725						Female	16	71	00-000	0
Males first	Female2_b1	Female2_b1, 7	f2_p2_BL (7, s14_30L_C60_B00.png)	9	9	Pressed	1; 2; 3; 4; 5; 6; 7; 8; 9	C	2850						Female	8	14	60-135	0
Males first	Female2_b1	Female2_b1, 104	f2_p2_BL (104, s08_30L_C60_B20_68pt.png)	9	9	Pressed	1; 2; 3; 4; 5; 6; 7; 8; 9	C	5023						Female	71	8	60-068	20
Males first	Female2_b1	Female2_b1, 49	f2_p2_BL (49, s71_30L_C60_B00_68pt.png)	8	8	Pressed	1; 2; 3; 4; 5; 6; 7; 8; 9	C	6726						Female	14	71	60-068	0
Males first	Female2_b1	Female2_b1, 25	f2_p2_BL (25, s33_30L_C60_B00.png)	7	7	Pressed	1; 2; 3; 4; 5; 6; 7; 8; 9	C	2796						Female	8	33	60-135	0
Males first	Female2_b1	Female2_b1, 127	f2_p2_BL (127, s14_30L_C00_B00.png)	3	3	Pressed	1; 2; 3; 4; 5; 6; 7; 8; 9	C	3081						Female	75	14	00-000	0
Males first	Female2_b1	Female2_b1, 71	f2_p2_BL (71, s71_30L_C60_B20.png)	2	2	Pressed	1; 2; 3; 4; 5; 6; 7; 8; 9	C	2874						Female	16	71	60-135	20
Males first	Female2_b1	Female2_b1, 114	f2_p2_BL (114, s75_30L_C60_B30_68pt.png)	2	2	Pressed	1; 2; 3; 4; 5; 6; 7; 8; 9	C	2952						Female	71	75	60-068	30
Males first	Female2_b1	Female2_b1, 53	f2_p2_BL (53, s71_30L_C60_B20.png)	4	4	Pressed	1; 2; 3; 4; 5; 6; 7; 8; 9	C	2215						Female	14	71	60-135	20
Males first	Female2_b1	Female2_b1, 4	f2_p2_BL (4, s14_30L_C60_B00_68pt.png)	7	7	Pressed	1; 2; 3; 4; 5; 6; 7; 8; 9	C	4351						Female	8	14	60-068	0
Males first	Female2_b1	Female2_b1, 78	f2_p2_BL (78, s75_30L_C60_B30_68pt.png)	6	6	Pressed	1; 2; 3; 4; 5; 6; 7; 8; 9	C	2158						Female	16	75	60-068	30
Males first	Female2_b1	Female2_b1, 56	f2_p2_BL (56, s33_30L_C00_B20.png)	8	8	Pressed	1; 2; 3; 4; 5; 6; 7; 8; 9	C	4103						Female	16	33	00-000	20
Males first	Female2_b1	Female2_b1, 28	f2_p2_BL (28, s16_30L_C00_B00.png)	3	3	Pressed	1; 2; 3; 4; 5; 6; 7; 8; 9	C	19057						Female	14	16	00-000	0
Males first	Female2_b1	Female2_b1, 20	f2_p2_BL (20, s33_30L_C00_B20.png)	3	3	Pressed	1; 2; 3; 4; 5; 6; 7; 8; 9	C	9989						Female	8	33	00-000	20
Males first	Female2_b1	Female2_b1, 93	f2_p2_BL (93, s75_30L_C00_B30.png)	5	5	Pressed	1; 2; 3; 4; 5; 6; 7; 8; 9	C	5668						Female	33	75	00-000	30
Males first	Female2_b1	Female2_b1, 41	f2_p2_BL (41, s33_30L_C60_B20_68pt.png)	9	9	Pressed	1; 2; 3; 4; 5; 6; 7; 8; 9	C	2147						Female	14	33	60-068	20
Males first	Female2_b1	Female2_b1, 27	f2_p2_BL (27, s33_30L_C60_B30.png)	9	9	Pressed	1; 2; 3; 4; 5; 6; 7; 8; 9	C	1658						Female	8	33	60-135	30
Males first	Female2_b1	Female2_b1, 54	f2_p2_BL (54, s71_30L_C60_B30.png)	7	7	Pressed	1; 2; 3; 4; 5; 6; 7; 8; 9	C	4606						Female	14	71	60-135	30
Males first	Female2_b1	Female2_b1, 32	f2_p2_BL (32, s16_30L_C60_B20_68pt.png)	6	6	Pressed	1; 2; 3; 4; 5; 6; 7; 8; 9	C	2445						Female	14	16	60-068	20
Males first	Female2_b1	Female2_b1, 90	f2_p2_BL (90, s71_30L_C60_B30.png)	2	2	Pressed	1; 2; 3; 4; 5; 6; 7; 8; 9	C	3459						Female	33	71	60-135	30
Males first	Female2_b1	Female2_b1, 24	f2_p2_BL (24, s33_30L_C60_B30_68pt.png)	8	8	Pressed	1; 2; 3; 4; 5; 6; 7; 8; 9	C	1975						Female	8	33	60-068	30
Males first	Female2_b1	Female2_b1, 82	f2_p2_BL (82, s71_30L_C00_B00.png)	1	1	Pressed	1; 2; 3; 4; 5; 6; 7; 8; 9	C	2215						Female	33	71	00-000	0
Males first	Female2_b1	Female2_b1, 50	f2_p2_BL (50, s71_30L_C60_B20_68pt.png)	3	3	Pressed	1; 2; 3; 4; 5; 6; 7; 8; 9	C	2994						Female	14	71	60-068	20
Males first	Female2_b1	Female2_b1, 22	f2_p2_BL (22, s33_30L_C60_B00_68pt.png)	7	7	Pressed	1; 2; 3; 4; 5; 6; 7; 8; 9	C	2909						Female	8	33	60-068	0
Males first	Female2_b1	Female2_b1, 58	f2_p2_BL (58, s33_30L_C60_B00_68pt.png)	5	5	Pressed	1; 2; 3; 4; 5; 6; 7; 8; 9	C	3151						Female	16	33	60-068	0
Males first	Female2_b1	Female2_b1, 129	f2_p2_BL (129, s14_30L_C00_B30.png)	2	2	Pressed	1; 2; 3; 4; 5; 6; 7; 8; 9	C	6304						Female	75	14	00-000	30
Males first	Female2_b1	Female2_b1, 10	f2_p2_BL (10, s16_30L_C00_B00.png)	8	8	Pressed	1; 2; 3; 4; 5; 6; 7; 8; 9	C	2172						Female	8	16	00-000	0
Males first	Female2_b1	Female2_b1, 62	f2_p2_BL (62, s33_30L_C60_B20.png)	7	7	Pressed	1; 2; 3; 4; 5; 6; 7; 8; 9	C	1937						Female	16	33	60-135	20
Males first	Female2_b1	Female2_b1, 3	f2_p2_BL (3, s14_30L_C00_B30.png)	8	8	Pressed	1; 2; 3; 4; 5; 6; 7; 8; 9	C	2287						Female	8	14	00-000	30
Males first	Female2_b1	Female2_b1, 108	f2_p2_BL (108, s08_30L_C60_B30.png)	3	3	Pressed	1; 2; 3; 4; 5; 6; 7; 8; 9	C	3157						Female	71	8	60-135	30
Males first	Female2_b1	Female2_b1, 98	f2_p2_BL (98, s75_30L_C60_B20.png)	9	9	Pressed	1; 2; 3; 4; 5; 6; 7; 8; 9	C	1699						Female	33	75	60-135	20
Males first	Female2_b1	Female2_b1, 61	f2_p2_BL (61, s33_30L_C60_B00.png)	6	6	Pressed	1; 2; 3; 4; 5; 6; 7; 8; 9	C	5141						Female	16	33	60-135	0
Males first	Female2_b1	Female2_b1, 109	f2_p2_BL (109, s75_30L_C00_B00.png)	1	1	Pressed	1; 2; 3; 4; 5; 6; 7; 8; 9	C	6674						Female	71	75	00-000	0
Males first	Female2_b1	Female2_b1, 134	f2_p2_BL (134, s14_30L_C60_B20.png)	3	3	Pressed	1; 2; 3; 4; 5; 6; 7; 8; 9	C	1910						Female	75	14	60-135	20
Males first	Female2_b1	Female2_b1, 51	f2_p2_BL (51, s71_30L_C60_B30_68pt.png)	8	8	Pressed	1; 2; 3; 4; 5; 6; 7; 8; 9	C	4743						Female	14	71	60-068	30
Males first	Female2_b1	Female2_b1, 85	f2_p2_BL (85, s71_30L_C60_B00_68pt.png)	1	1	Pressed	1; 2; 3; 4; 5; 6; 7; 8; 9	C	3290						Female	33	71	60-068	0
Males first	Female2_b1	Female2_b1, 79	f2_p2_BL (79, s75_30L_C60_B00.png)	3	3	Pressed	1; 2; 3; 4; 5; 6; 7; 8; 9	C	5499						Female	16	75	60-135	0
Males first	Female2_b1	Female2_b1, 105	f2_p2_BL (105, s08_30L_C60_B30_68pt.png)	8	8	Pressed	1; 2; 3; 4; 5; 6; 7; 8; 9	C	5201						Female	71	8	60-068	30
Males first	Female2_b1	Female2_b1, 124	f2_p2_BL (124, s08_30L_C60_B00.png)	9	9	Pressed	1; 2; 3; 4; 5; 6; 7; 8; 9	C	2681						Female	75	8	60-135	0
Males first	Female2_b1	Female2_b1, 12	f2_p2_BL (12, s16_30L_C00_B30.png)	5	5	Pressed	1; 2; 3; 4; 5; 6; 7; 8; 9	C	4788						Female	8	16	00-000	30
Males first	Female2_b1	Female2_b1, 14	f2_p2_BL (14, s16_30L_C60_B20_68pt.png)	9	9	Pressed	1; 2; 3; 4; 5; 6; 7; 8; 9	C	5222						Female	8	16	60-068	20
Males first	Female2_b1	Female2_b1, 73	f2_p2_BL (73, s75_30L_C00_B00.png)	2	2	Pressed	1; 2; 3; 4; 5; 6; 7; 8; 9	C	2077						Female	16	75	00-000	0
Males first	Female2_b1	Female2_b1, 70	f2_p2_BL (70, s71_30L_C60_B00.png)	3	3	Pressed	1; 2; 3; 4; 5; 6; 7; 8; 9	C	2832						Female	16	71	60-135	0
Males first	Female2_b1	Female2_b1, 34	f2_p2_BL (34, s16_30L_C60_B00.png)	2	2	Pressed	1; 2; 3; 4; 5; 6; 7; 8; 9	C	2314						Female	14	16	60-135	0
Males first	Female2_b1	Female2_b1, 60	f2_p2_BL (60, s33_30L_C60_B30_68pt.png)	5	5	Pressed	1; 2; 3; 4; 5; 6; 7; 8; 9	C	4390						Female	16	33	60-068	30
Males first	Female2_b1	Female2_b1, 125	f2_p2_BL (125, s08_30L_C60_B20.png)	9	9	Pressed	1; 2; 3; 4; 5; 6; 7; 8; 9	C	2445						Female	75	8	60-135	20
Males first	Female2_b1	Female2_b1, 52	f2_p2_BL (52, s71_30L_C60_B00.png)	4	4	Pressed	1; 2; 3; 4; 5; 6; 7; 8; 9	C	9474						Female	14	71	60-135	0
Males first	Female2_b1	Female2_b1, 135	f2_p2_BL (135, s14_30L_C60_B30.png)	3	3	Pressed	1; 2; 3; 4; 5; 6; 7; 8; 9	C	3795						Female	75	14	60-135	30
Males first	Female2_b1	Female2_b1, 123	f2_p2_BL (123, s08_30L_C60_B30_68pt.png)	9	9	Pressed	1; 2; 3; 4; 5; 6; 7; 8; 9	C	3153						Female	75	8	60-068	30
Males first	Female2_b1	Female2_b1, 120	f2_p2_BL (120, s08_30L_C00_B30.png)	9	9	Pressed	1; 2; 3; 4; 5; 6; 7; 8; 9	C	2069						Female	75	8	00-000	30
Males first	Female2_b1	Female2_b1, 67	f2_p2_BL (67, s71_30L_C60_B00_68pt.png)	2	2	Pressed	1; 2; 3; 4; 5; 6; 7; 8; 9	C	1940						Female	16	71	60-068	0
Males first	Female2_b1	Female2_b1, 8	f2_p2_BL (8, s14_30L_C60_B20.png)	8	8	Pressed	1; 2; 3; 4; 5; 6; 7; 8; 9	C	5801						Female	8	14	60-135	20
Males first	Female2_b1	Female2_b1, 47	f2_p2_BL (47, s71_30L_C00_B20.png)	3	3	Pressed	1; 2; 3; 4; 5; 6; 7; 8; 9	C	2919						Female	14	71	00-000	20
Males first	Female2_b1	Female2_b1, 35	f2_p2_BL (35, s16_30L_C60_B20.png)	2	2	Pressed	1; 2; 3; 4; 5; 6; 7; 8; 9	C	2825						Female	14	16	60-135	20
Males first	Female2_b1	Female2_b1, 94	f2_p2_BL (94, s75_30L_C60_B00_68pt.png)	4	4	Pressed	1; 2; 3; 4; 5; 6; 7; 8; 9	C	2568						Female	33	75	60-068	0
Males first	Female2_b1	Female2_b1, 112	f2_p2_BL (112, s75_30L_C60_B00_68pt.png)	5	5	Pressed	1; 2; 3; 4; 5; 6; 7; 8; 9	C	2220						Female	71	75	60-068	0
Males first	Female2_b1	Female2_b1, 15	f2_p2_BL (15, s16_30L_C60_B30_68pt.png)	6	6	Pressed	1; 2; 3; 4; 5; 6; 7; 8; 9	C	2872						Female	8	16	60-068	30
Males first	Female2_b1	Female2_b1, 84	f2_p2_BL (84, s71_30L_C00_B30.png)	1	1	Pressed	1; 2; 3; 4; 5; 6; 7; 8; 9	C	3961						Female	33	71	00-000	30
Males first	Female2_b1	Female2_b1, 29	f2_p2_BL (29, s16_30L_C00_B20.png)	2	2	Pressed	1; 2; 3; 4; 5; 6; 7; 8; 9	C	1620						Female	14	16	00-000	20
Males first	Female2_b1	Female2_b1, 40	f2_p2_BL (40, s33_30L_C60_B00_68pt.png)	4	4	Pressed	1; 2; 3; 4; 5; 6; 7; 8; 9	C	2662						Female	14	33	60-068	0
Males first	Female2_b1	Female2_b1, 106	f2_p2_BL (106, s08_30L_C60_B00.png)	4	4	Pressed	1; 2; 3; 4; 5; 6; 7; 8; 9	C	5301						Female	71	8	60-135	0
Males first	Female2_b1	Female2_b1, 115	f2_p2_BL (115, s75_30L_C60_B00.png)	2	2	Pressed	1; 2; 3; 4; 5; 6; 7; 8; 9	C	2345						Female	71	75	60-135	0
Males first	Female2_b1	Female2_b1, 23	f2_p2_BL (23, s33_30L_C60_B20_68pt.png)	7	7	Pressed	1; 2; 3; 4; 5; 6; 7; 8; 9	C	2929						Female	8	33	60-068	20
Males first	Female2_b1	Female2_b1, 131	f2_p2_BL (131, s14_30L_C60_B20_68pt.png)	1	1	Pressed	1; 2; 3; 4; 5; 6; 7; 8; 9	C	1916						Female	75	14	60-068	20
Males first	Female2_b1	Female2_b1, 66	f2_p2_BL (66, s71_30L_C00_B30.png)	3	3	Pressed	1; 2; 3; 4; 5; 6; 7; 8; 9	C	1811						Female	16	71	00-000	30
Males first	Female2_b1	Female2_b1, 100	f2_p2_BL (100, s08_30L_C00_B00.png)	8	8	Pressed	1; 2; 3; 4; 5; 6; 7; 8; 9	C	2906						Female	71	8	00-000	0
Males first	Female2_b1	Female2_b1, 30	f2_p2_BL (30, s16_30L_C00_B30.png)	2	2	Pressed	1; 2; 3; 4; 5; 6; 7; 8; 9	C	4555						Female	14	16	00-000	30
Males first	Female2_b1	Female2_b1, 26	f2_p2_BL (26, s33_30L_C60_B20.png)	9	9	Pressed	1; 2; 3; 4; 5; 6; 7; 8; 9	C	4434						Female	8	33	60-135	20
Males first	Female2_b1	Female2_b1, 92	f2_p2_BL (92, s75_30L_C00_B20.png)	7	7	Pressed	1; 2; 3; 4; 5; 6; 7; 8; 9	C	1958						Female	33	75	00-000	20
Males first	Female2_b1	Female2_b1, 76	f2_p2_BL (76, s75_30L_C60_B00_68pt.png)	1	1	Pressed	1; 2; 3; 4; 5; 6; 7; 8; 9	C	1885						Female	16	75	60-068	0
Males first	Female2_b1	Female2_b1, 31	f2_p2_BL (31, s16_30L_C60_B00_68pt.png)	3	3	Pressed	1; 2; 3; 4; 5; 6; 7; 8; 9	C	1877						Female	14	16	60-068	0
Males first	Female2_b1	Female2_b1, 116	f2_p2_BL (116, s75_30L_C60_B20.png)	4	4	Pressed	1; 2; 3; 4; 5; 6; 7; 8; 9	C	2363						Female	71	75	60-135	20
Males first	Female2_b1	Female2_b1, 132	f2_p2_BL (132, s14_30L_C60_B30_68pt.png)	5	5	Pressed	1; 2; 3; 4; 5; 6; 7; 8; 9	C	3069						Female	75	14	60-068	30
Males first	Female2_b1	Female2_b1, 63	f2_p2_BL (63, s33_30L_C60_B30.png)	6	6	Pressed	1; 2; 3; 4; 5; 6; 7; 8; 9	C	7000						Female	16	33	60-135	30
Males first	Female2_b1	Female2_b1, 119	f2_p2_BL (119, s08_30L_C00_B20.png)	7	7	Pressed	1; 2; 3; 4; 5; 6; 7; 8; 9	C	2476						Female	75	8	00-000	20
Males first	Female2_b1	Female2_b1, 97	f2_p2_BL (97, s75_30L_C60_B00.png)	9	9	Pressed	1; 2; 3; 4; 5; 6; 7; 8; 9	C	2029						Female	33	75	60-135	0
Males first	Female2_b1	Female2_b1, 122	f2_p2_BL (122, s08_30L_C60_B20_68pt.png)	9	9	Pressed	1; 2; 3; 4; 5; 6; 7; 8; 9	C	1923						Female	75	8	60-068	20
Males first	Female2_b1	Female2_b1, 55	f2_p2_BL (55, s33_30L_C00_B00.png)	3	3	Pressed	1; 2; 3; 4; 5; 6; 7; 8; 9	C	1902						Female	16	33	00-000	0
Males first	Female2_b1	Female2_b1, 17	f2_p2_BL (17, s16_30L_C60_B20.png)	5	5	Pressed	1; 2; 3; 4; 5; 6; 7; 8; 9	C	4208						Female	8	16	60-135	20
Males first	Female2_b1	Female2_b1, 107	f2_p2_BL (107, s08_30L_C60_B20.png)	9	9	Pressed	1; 2; 3; 4; 5; 6; 7; 8; 9	C	2101						Female	71	8	60-135	20
Males first	Female2_b1	Female2_b1, 6	f2_p2_BL (6, s14_30L_C60_B30_68pt.png)	9	9	Pressed	1; 2; 3; 4; 5; 6; 7; 8; 9	C	2087						Female	8	14	60-068	30
Males first	Female2_b1	Female2_b1, 38	f2_p2_BL (38, s33_30L_C00_B20.png)	5	5	Pressed	1; 2; 3; 4; 5; 6; 7; 8; 9	C	2529						Female	14	33	00-000	20
Males first	Female2_b1	Female2_b1, 45	f2_p2_BL (45, s33_30L_C60_B30.png)	8	8	Pressed	1; 2; 3; 4; 5; 6; 7; 8; 9	C	2541						Female	14	33	60-135	30
Males first	Female2_b1	Female2_b1, 128	f2_p2_BL (128, s14_30L_C00_B20.png)	1	1	Pressed	1; 2; 3; 4; 5; 6; 7; 8; 9	C	3563						Female	75	14	00-000	20
Males first	Female2_b1	Female2_b1, 133	f2_p2_BL (133, s14_30L_C60_B00.png)	3	3	Pressed	1; 2; 3; 4; 5; 6; 7; 8; 9	C	2072						Female	75	14	60-135	0
Males first	Female2_b1	Female2_b1, 36	f2_p2_BL (36, s16_30L_C60_B30.png)	4	4	Pressed	1; 2; 3; 4; 5; 6; 7; 8; 9	C	2362						Female	14	16	60-135	30
Males first	Female2_b1	Female2_b1, 13	f2_p2_BL (13, s16_30L_C60_B00_68pt.png)	8	8	Pressed	1; 2; 3; 4; 5; 6; 7; 8; 9	C	5975						Female	8	16	60-068	0
Males first	Female2_b1	Female2_b1, 21	f2_p2_BL (21, s33_30L_C00_B30.png)	9	9	Pressed	1; 2; 3; 4; 5; 6; 7; 8; 9	C	2495						Female	8	33	00-000	30
Males first	Female2_b1	Female2_b1, 111	f2_p2_BL (111, s75_30L_C00_B30.png)	7	7	Pressed	1; 2; 3; 4; 5; 6; 7; 8; 9	C	1734						Female	71	75	00-000	30
Males first	Female2_b1	Female2_b1, 121	f2_p2_BL (121, s08_30L_C60_B00_68pt.png)	9	9	Pressed	1; 2; 3; 4; 5; 6; 7; 8; 9	C	2249						Female	75	8	60-068	0
Males first	Female2_b1	Female2_b1, 65	f2_p2_BL (65, s71_30L_C00_B20.png)	9	9	Pressed	1; 2; 3; 4; 5; 6; 7; 8; 9	C	2062						Female	16	71	00-000	20
Males first	Female2_b1	Female2_b1, 16	f2_p2_BL (16, s16_30L_C60_B00.png)	9	9	Pressed	1; 2; 3; 4; 5; 6; 7; 8; 9	C	1360						Female	8	16	60-135	0
Males first	Female2_b1	Female2_b1, 68	f2_p2_BL (68, s71_30L_C60_B20_68pt.png)	3	3	Pressed	1; 2; 3; 4; 5; 6; 7; 8; 9	C	3007						Female	16	71	60-068	20
Males first	Female2_b1	Female2_b1, 44	f2_p2_BL (44, s33_30L_C60_B20.png)	7	7	Pressed	1; 2; 3; 4; 5; 6; 7; 8; 9	C	2206						Female	14	33	60-135	20
Males first	Female2_b1	Female2_b1, 74	f2_p2_BL (74, s75_30L_C00_B20.png)	5	5	Pressed	1; 2; 3; 4; 5; 6; 7; 8; 9	C	3306						Female	16	75	00-000	20
Males first	Female2_b1	Female2_b1, 75	f2_p2_BL (75, s75_30L_C00_B30.png)	1	1	Pressed	1; 2; 3; 4; 5; 6; 7; 8; 9	C	2527						Female	16	75	00-000	30
Males first	Female2_b1	Female2_b1, 59	f2_p2_BL (59, s33_30L_C60_B20_68pt.png)	4	4	Pressed	1; 2; 3; 4; 5; 6; 7; 8; 9	C	2000						Female	16	33	60-068	20
Males first	Female2_b1	Female2_b1, 1	f2_p2_BL (1, s14_30L_C00_B00.png)	8	8	Pressed	1; 2; 3; 4; 5; 6; 7; 8; 9	C	4217						Female	8	14	00-000	0
Males first	Female2_b1	Female2_b1, 42	f2_p2_BL (42, s33_30L_C60_B30_68pt.png)	6	6	Pressed	1; 2; 3; 4; 5; 6; 7; 8; 9	C	3377						Female	14	33	60-068	30
Males first	Female2_b1	Female2_b1, 117	f2_p2_BL (117, s75_30L_C60_B30.png)	2	2	Pressed	1; 2; 3; 4; 5; 6; 7; 8; 9	C	4346						Female	71	75	60-135	30
Males first	Female2_b1	Female2_b1, 83	f2_p2_BL (83, s71_30L_C00_B20.png)	4	4	Pressed	1; 2; 3; 4; 5; 6; 7; 8; 9	C	3486						Female	33	71	00-000	20
Males first	Female2_b1	Female2_b1, 86	f2_p2_BL (86, s71_30L_C60_B20_68pt.png)	6	6	Pressed	1; 2; 3; 4; 5; 6; 7; 8; 9	C	2552						Female	33	71	60-068	20
Males first	Female2_b1	Female2_b1, 18	f2_p2_BL (18, s16_30L_C60_B30.png)	7	7	Pressed	1; 2; 3; 4; 5; 6; 7; 8; 9	C	2577						Female	8	16	60-135	30
Males first	Female2_b1	Female2_b1, 57	f2_p2_BL (57, s33_30L_C00_B30.png)	8	8	Pressed	1; 2; 3; 4; 5; 6; 7; 8; 9	C	3573						Female	16	33	00-000	30
Males first	Female2_b1	Female2_b1, 80	f2_p2_BL (80, s75_30L_C60_B20.png)	1	1	Pressed	1; 2; 3; 4; 5; 6; 7; 8; 9	C	2936						Female	16	75	60-135	20
Males first	Female2_b1	Female2_b1, 33	f2_p2_BL (33, s16_30L_C60_B30_68pt.png)	3	3	Pressed	1; 2; 3; 4; 5; 6; 7; 8; 9	C	2979						Female	14	16	60-068	30
Males first	Female2_b1	Female2_b1, 130	f2_p2_BL (130, s14_30L_C60_B00_68pt.png)	2	2	Pressed	1; 2; 3; 4; 5; 6; 7; 8; 9	C	1935						Female	75	14	60-068	0
Males first	Female2_b1	Female2_b1, 19	f2_p2_BL (19, s33_30L_C00_B00.png)	8	8	Pressed	1; 2; 3; 4; 5; 6; 7; 8; 9	C	1722						Female	8	33	00-000	0
Males first	Female2_b1	Female2_b1, 96	f2_p2_BL (96, s75_30L_C60_B30_68pt.png)	4	4	Pressed	1; 2; 3; 4; 5; 6; 7; 8; 9	C	2446						Female	33	75	60-068	30
Males first	Female2_b1	Female2_b1, 91	f2_p2_BL (91, s75_30L_C00_B00.png)	6	6	Pressed	1; 2; 3; 4; 5; 6; 7; 8; 9	C	2044						Female	33	75	00-000	0
Males first	Female2_b1	Female2_b1, 46	f2_p2_BL (46, s71_30L_C00_B00.png)	1	1	Pressed	1; 2; 3; 4; 5; 6; 7; 8; 9	C	1691						Female	14	71	00-000	0
Males first	Female2_b1	Female2_b1, 9	f2_p2_BL (9, s14_30L_C60_B30.png)	9	9	Pressed	1; 2; 3; 4; 5; 6; 7; 8; 9	C	1528						Female	8	14	60-135	30
Males first	Female2_b1	Female2_b1, 89	f2_p2_BL (89, s71_30L_C60_B20.png)	9	9	Pressed	1; 2; 3; 4; 5; 6; 7; 8; 9	C	2912						Female	33	71	60-135	20
Males first	Female2_b1	Female2_b1, 69	f2_p2_BL (69, s71_30L_C60_B30_68pt.png)	3	3	Pressed	1; 2; 3; 4; 5; 6; 7; 8; 9	C	2804						Female	16	71	60-068	30
Males first	Female2_b1	Female2_b1, 37	f2_p2_BL (37, s33_30L_C00_B00.png)	1	1	Pressed	1; 2; 3; 4; 5; 6; 7; 8; 9	C	10498						Female	14	33	00-000	0
Males first	Female2_b1	Female2_b1, 102	f2_p2_BL (102, s08_30L_C00_B30.png)	9	9	Pressed	1; 2; 3; 4; 5; 6; 7; 8; 9	C	1802						Female	71	8	00-000	30
Males first	Female2_b1	Female2_b1, 43	f2_p2_BL (43, s33_30L_C60_B00.png)	7	7	Pressed	1; 2; 3; 4; 5; 6; 7; 8; 9	C	2006						Female	14	33	60-135	0
Males first	Female2_b1	Female2_b1, 48	f2_p2_BL (48, s71_30L_C00_B30.png)	7	7	Pressed	1; 2; 3; 4; 5; 6; 7; 8; 9	C	11886						Female	14	71	00-000	30
Males first	Female2_b1	Female2_b1, 2	f2_p2_BL (2, s14_30L_C00_B20.png)	9	9	Pressed	1; 2; 3; 4; 5; 6; 7; 8; 9	C	3038						Female	8	14	00-000	20
Males first	Female2_b1	Female2_b1, 113	f2_p2_BL (113, s75_30L_C60_B20_68pt.png)	9	9	Pressed	1; 2; 3; 4; 5; 6; 7; 8; 9	C	2535						Female	71	75	60-068	20
Males first	Female2_b1	Female2_b1, 81	f2_p2_BL (81, s75_30L_C60_B30.png)	8	8	Pressed	1; 2; 3; 4; 5; 6; 7; 8; 9	C	3697						Female	16	75	60-135	30
Males first	Female2_b1	Female2_b1, 101	f2_p2_BL (101, s08_30L_C00_B20.png)	9	9	Pressed	1; 2; 3; 4; 5; 6; 7; 8; 9	C	2165						Female	71	8	00-000	20
Males first	Female2_b1	Female2_b1, 95	f2_p2_BL (95, s75_30L_C60_B20_68pt.png)	5	5	Pressed	1; 2; 3; 4; 5; 6; 7; 8; 9	C	2518						Female	33	75	60-068	20
Males first	Female2_b1	Female2_b1, 103	f2_p2_BL (103, s08_30L_C60_B00_68pt.png)	9	9	Pressed	1; 2; 3; 4; 5; 6; 7; 8; 9	C	1784						Female	71	8	60-068	0
Males first	Female2_b1	Female2_b1, 126	f2_p2_BL (126, s08_30L_C60_B30.png)	9	9	Pressed	1; 2; 3; 4; 5; 6; 7; 8; 9	C	1597						Female	75	8	60-135	30
Males first	Female2_b1	Female2_b1, 77	f2_p2_BL (77, s75_30L_C60_B20_68pt.png)	6	6	Pressed	1; 2; 3; 4; 5; 6; 7; 8; 9	C	1881						Female	16	75	60-068	20
Males first	Female2_b1	Female2_b1, 5	f2_p2_BL (5, s14_30L_C60_B20_68pt.png)	9	9	Pressed	1; 2; 3; 4; 5; 6; 7; 8; 9	C	2927						Female	8	14	60-068	20
Males first	Female2_b1	Female2_b1, 118	f2_p2_BL (118, s08_30L_C00_B00.png)	7	7	Pressed	1; 2; 3; 4; 5; 6; 7; 8; 9	C	2718						Female	75	8	00-000	0
Males first	Female2_b1	Female2_b1, 110	f2_p2_BL (110, s75_30L_C00_B20.png)	2	2	Pressed	1; 2; 3; 4; 5; 6; 7; 8; 9	C	2513						Female	71	75	00-000	20
Males first	Female2_b1	Female2_b1, 72	f2_p2_BL (72, s71_30L_C60_B30.png)	6	6	Pressed	1; 2; 3; 4; 5; 6; 7; 8; 9	C	2724						Female	16	71	60-135	30
Males first	Female2_b1	Female2_b1, 88	f2_p2_BL (88, s71_30L_C60_B00.png)	7	7	Pressed	1; 2; 3; 4; 5; 6; 7; 8; 9	C	2028						Female	33	71	60-135	0
Males first	Female2_b1	Female2_b1, 39	f2_p2_BL (39, s33_30L_C00_B30.png)	8	8	Pressed	1; 2; 3; 4; 5; 6; 7; 8; 9	C	3106						Female	14	33	00-000	30
Males first	Female2_b1	Female2_b1, 99	f2_p2_BL (99, s75_30L_C60_B30.png)	9	9	Pressed	1; 2; 3; 4; 5; 6; 7; 8; 9	C	2163						Female	33	75	60-135	30
Males first	Female2_b1	Female2_b1, 87	f2_p2_BL (87, s71_30L_C60_B30_68pt.png)	7	7	Pressed	1; 2; 3; 4; 5; 6; 7; 8; 9	C	4630						Female	33	71	60-068	30
Males first	Female2_b1	Female2_b1, 11	f2_p2_BL (11, s16_30L_C00_B20.png)	7	7	Pressed	1; 2; 3; 4; 5; 6; 7; 8; 9	C	2616						Female	8	16	00-000	20
Males first	Finish	Finish	Finish	space		Pressed	(any response)	C	9751

## Sheet: E1_p4
E1_p4
68_vs_135_rating_task
Participant	Block	Trial	Event	Participant		Pressed Or	Correct	Error	Reaction	Reaction Time	Font Color	ISI Durations	Screen Location	Screen Location II
Group	Name	Name	Name	Response	Key	Released	Response	Code	Time	(Trial Variable)	(Trial Variable)	(Trial Variable)	(Trial Variable)	(Trial Variable)	Gender	Person1	Person2	Caricature	Blur
Females first	Instructions	Instructions	instructions2	space		Pressed	(any response)	C	110442
Females first	Instructions	Instructions	Instr_pic1	space		Pressed	(any response)	C	124178
Females first	Instructions	Instructions	instructions3	space		Pressed	(any response)	C	127938
Females first	Instructions	Instructions	Instr_pic2	space		Pressed	(any response)	C	143898
Females first	Instructions	Instructions	instructions4	space		Pressed	(any response)	C	160010
Females first	Female_pre	Female_pre_instr	Female_pre_pic	space		Pressed	(any response)	C	66204
Females first	Female_pre	Female_pre_instr	female_pre_instr2	space		Pressed	(any response)	C	87980
Females first	Female1_b1	Female1_b1, 151	f1_p2_BL (151, s27_30L_C60_B00.png)	7	7	Pressed	1; 2; 3; 4; 5; 6; 7; 8; 9	C	28194						Female	55	27	60-135	0
Females first	Female1_b1	Female1_b1, 3	f1_p2_BL (3, s27_30L_C00_B30.png)	3	3	Pressed	1; 2; 3; 4; 5; 6; 7; 8; 9	C	23883						Female	20	27	00-000	30
Females first	Female1_b1	Female1_b1, 175	f1_p2_BL (175, s27_30L_C60_B00_68pt.png)	8	8	Pressed	1; 2; 3; 4; 5; 6; 7; 8; 9	C	37723						Female	85	27	60-068	0
Females first	Female1_b1	Female1_b1, 138	f1_p2_BL (138, s20_30L_C00_B30.png)	5	5	Pressed	1; 2; 3; 4; 5; 6; 7; 8; 9	C	20165						Female	55	20	00-000	30
Females first	Female1_b1	Female1_b1, 58	f1_p2_BL (58, s31_30L_C60_B00_68pt.png)	8	8	Pressed	1; 2; 3; 4; 5; 6; 7; 8; 9	C	16551						Female	29	31	60-068	0
Females first	Female1_b1	Female1_b1, 174	f1_p2_BL (174, s27_30L_C00_B30.png)	7	7	Pressed	1; 2; 3; 4; 5; 6; 7; 8; 9	C	33373						Female	85	27	00-000	30
Females first	Female1_b1	Female1_b1, 56	f1_p2_BL (56, s31_30L_C00_B20.png)	8	8	Pressed	1; 2; 3; 4; 5; 6; 7; 8; 9	C	23744						Female	29	31	00-000	20
Females first	Female1_b1	Female1_b1, 189	f1_p2_BL (189, s29_30L_C60_B30.png)	9	9	Pressed	1; 2; 3; 4; 5; 6; 7; 8; 9	C	15722						Female	85	29	60-135	30
Females first	Female1_b1	Female1_b1, 108	f1_p2_BL (108, s85_30L_C60_B30.png)	8	8	Pressed	1; 2; 3; 4; 5; 6; 7; 8; 9	C	14398						Female	31	85	60-135	30
Females first	Female1_b1	Female1_b1, 86	f1_p2_BL (86, s47_30L_C60_B20_68pt.png)	7	7	Pressed	1; 2; 3; 4; 5; 6; 7; 8; 9	C	15448						Female	31	47	60-068	20
Females first	Female1_b1	Female1_b1, 46	f1_p2_BL (46, s47_30L_C00_B00.png)	5	5	Pressed	1; 2; 3; 4; 5; 6; 7; 8; 9	C	16677						Female	27	47	00-000	0
Females first	Female1_b1	Female1_b1, 84	f1_p2_BL (84, s47_30L_C00_B30.png)	8	8	Pressed	1; 2; 3; 4; 5; 6; 7; 8; 9	C	10339						Female	31	47	00-000	30
Females first	Female1_b1	Female1_b1, 124	f1_p2_BL (124, s55_30L_C60_B00.png)	8	8	Pressed	1; 2; 3; 4; 5; 6; 7; 8; 9	C	32786						Female	47	55	60-135	0
Females first	Female1_b1	Female1_b1, 79	f1_p2_BL (79, s55_30L_C60_B00.png)	8	8	Pressed	1; 2; 3; 4; 5; 6; 7; 8; 9	C	18712						Female	29	55	60-135	0
Females first	Female1_b1	Female1_b1, 98	f1_p2_BL (98, s55_30L_C60_B20.png)	7	7	Pressed	1; 2; 3; 4; 5; 6; 7; 8; 9	C	11336						Female	31	55	60-135	20
Females first	Female1_b1	Female1_b1, 31	f1_p2_BL (31, s29_30L_C60_B00_68pt.png)	3	3	Pressed	1; 2; 3; 4; 5; 6; 7; 8; 9	C	13840						Female	27	29	60-068	0
Females first	Female1_b1	Female1_b1, 107	f1_p2_BL (107, s85_30L_C60_B20.png)	8	8	Pressed	1; 2; 3; 4; 5; 6; 7; 8; 9	C	19747						Female	31	85	60-135	20
Females first	Female1_b1	Female1_b1, 27	f1_p2_BL (27, s31_30L_C60_B30.png)	2	2	Pressed	1; 2; 3; 4; 5; 6; 7; 8; 9	C	11672						Female	20	31	60-135	30
Females first	Female1_b1	Female1_b1, 94	f1_p2_BL (94, s55_30L_C60_B00_68pt.png)	7	7	Pressed	1; 2; 3; 4; 5; 6; 7; 8; 9	C	16823						Female	31	55	60-068	0
Females first	Female1_b1	Female1_b1, 123	f1_p2_BL (123, s55_30L_C60_B30_68pt.png)	6	6	Pressed	1; 2; 3; 4; 5; 6; 7; 8; 9	C	16339						Female	47	55	60-068	30
Females first	Female1_b1	Female1_b1, 149	f1_p2_BL (149, s27_30L_C60_B20_68pt.png)	7	7	Pressed	1; 2; 3; 4; 5; 6; 7; 8; 9	C	15705						Female	55	27	60-068	20
Females first	Female1_b1	Female1_b1, 22	f1_p2_BL (22, s31_30L_C60_B00_68pt.png)	3	3	Pressed	1; 2; 3; 4; 5; 6; 7; 8; 9	C	8100						Female	20	31	60-068	0
Females first	Female1_b1	Female1_b1, 10	f1_p2_BL (10, s29_30L_C00_B00.png)	4	4	Pressed	1; 2; 3; 4; 5; 6; 7; 8; 9	C	7835						Female	20	29	00-000	0
Females first	Female1_b1	Female1_b1, 141	f1_p2_BL (141, s20_30L_C60_B30_68pt.png)	5	5	Pressed	1; 2; 3; 4; 5; 6; 7; 8; 9	C	14952						Female	55	20	60-068	30
Females first	Female1_b1	Female1_b1, 75	f1_p2_BL (75, s55_30L_C00_B30.png)	7	7	Pressed	1; 2; 3; 4; 5; 6; 7; 8; 9	C	10609						Female	29	55	00-000	30
Females first	Female1_b1	Female1_b1, 40	f1_p2_BL (40, s31_30L_C60_B00_68pt.png)	5	5	Pressed	1; 2; 3; 4; 5; 6; 7; 8; 9	C	20952						Female	27	31	60-068	0
Females first	Female1_b1	Female1_b1, 11	f1_p2_BL (11, s29_30L_C00_B20.png)	7	7	Pressed	1; 2; 3; 4; 5; 6; 7; 8; 9	C	11292						Female	20	29	00-000	20
Females first	Female1_b1	Female1_b1, 92	f1_p2_BL (92, s55_30L_C00_B20.png)	7	7	Pressed	1; 2; 3; 4; 5; 6; 7; 8; 9	C	21604						Female	31	55	00-000	20
Females first	Female1_b1	Female1_b1, 135	f1_p2_BL (135, s85_30L_C60_B30.png)	8	8	Pressed	1; 2; 3; 4; 5; 6; 7; 8; 9	C	8367						Female	47	85	60-135	30
Females first	Female1_b1	Female1_b1, 146	f1_p2_BL (146, s27_30L_C00_B20.png)	7	7	Pressed	1; 2; 3; 4; 5; 6; 7; 8; 9	C	18060						Female	55	27	00-000	20
Females first	Female1_b1	Female1_b1, 102	f1_p2_BL (102, s85_30L_C00_B30.png)	6	6	Pressed	1; 2; 3; 4; 5; 6; 7; 8; 9	C	15803						Female	31	85	00-000	30
Females first	Female1_b1	Female1_b1, 83	f1_p2_BL (83, s47_30L_C00_B20.png)	8	8	Pressed	1; 2; 3; 4; 5; 6; 7; 8; 9	C	6873						Female	31	47	00-000	20
Females first	Female1_b1	Female1_b1, 55	f1_p2_BL (55, s31_30L_C00_B00.png)	7	7	Pressed	1; 2; 3; 4; 5; 6; 7; 8; 9	C	18057						Female	29	31	00-000	0
Females first	Female1_b1	Female1_b1, 70	f1_p2_BL (70, s47_30L_C60_B00.png)	5	5	Pressed	1; 2; 3; 4; 5; 6; 7; 8; 9	C	10525						Female	29	47	60-135	0
Females first	Female1_b1	Female1_b1, 182	f1_p2_BL (182, s29_30L_C00_B20.png)	8	8	Pressed	1; 2; 3; 4; 5; 6; 7; 8; 9	C	21516						Female	85	29	00-000	20
Females first	Female1_b1	Female1_b1, 93	f1_p2_BL (93, s55_30L_C00_B30.png)	8	8	Pressed	1; 2; 3; 4; 5; 6; 7; 8; 9	C	17938						Female	31	55	00-000	30
Females first	Female1_b1	Female1_b1, 24	f1_p2_BL (24, s31_30L_C60_B30_68pt.png)	3	3	Pressed	1; 2; 3; 4; 5; 6; 7; 8; 9	C	14474						Female	20	31	60-068	30
Females first	Female1_b1	Female1_b1, 38	f1_p2_BL (38, s31_30L_C00_B20.png)	3	3	Pressed	1; 2; 3; 4; 5; 6; 7; 8; 9	C	19202						Female	27	31	00-000	20
Females first	Female1_b1	Female1_b1, 34	f1_p2_BL (34, s29_30L_C60_B00.png)	6	6	Pressed	1; 2; 3; 4; 5; 6; 7; 8; 9	C	12454						Female	27	29	60-135	0
Females first	Female1_b1	Female1_b1, 177	f1_p2_BL (177, s27_30L_C60_B30_68pt.png)	8	8	Pressed	1; 2; 3; 4; 5; 6; 7; 8; 9	C	11924						Female	85	27	60-068	30
Females first	Female1_b1	Female1_b1, 110	f1_p2_BL (110, s20_30L_C00_B20.png)	7	7	Pressed	1; 2; 3; 4; 5; 6; 7; 8; 9	C	14855						Female	47	20	00-000	20
Females first	Female1_b1	Female1_b1, 45	f1_p2_BL (45, s31_30L_C60_B30.png)	3	3	Pressed	1; 2; 3; 4; 5; 6; 7; 8; 9	C	12351						Female	27	31	60-135	30
Females first	Female1_b1	Female1_b1, 168	f1_p2_BL (168, s20_30L_C60_B30_68pt.png)	3	3	Pressed	1; 2; 3; 4; 5; 6; 7; 8; 9	C	10087						Female	85	20	60-068	30
Females first	Female1_b1	Female1_b1, 60	f1_p2_BL (60, s31_30L_C60_B30_68pt.png)	5	5	Pressed	1; 2; 3; 4; 5; 6; 7; 8; 9	C	13468						Female	29	31	60-068	30
Females first	Female1_b1	Female1_b1, 5	f1_p2_BL (5, s27_30L_C60_B20_68pt.png)	6	6	Pressed	1; 2; 3; 4; 5; 6; 7; 8; 9	C	15774						Female	20	27	60-068	20
Females first	Female1_b1	Female1_b1, 21	f1_p2_BL (21, s31_30L_C00_B30.png)	5	5	Pressed	1; 2; 3; 4; 5; 6; 7; 8; 9	C	17636						Female	20	31	00-000	30
Females first	Female1_b1	Female1_b1, 2	f1_p2_BL (2, s27_30L_C00_B20.png)	6	6	Pressed	1; 2; 3; 4; 5; 6; 7; 8; 9	C	10515						Female	20	27	00-000	20
Females first	Female1_b1	Female1_b1, 76	f1_p2_BL (76, s55_30L_C60_B00_68pt.png)	8	8	Pressed	1; 2; 3; 4; 5; 6; 7; 8; 9	C	5493						Female	29	55	60-068	0
Females first	Female1_b1	Female1_b1, 187	f1_p2_BL (187, s29_30L_C60_B00.png)	8	8	Pressed	1; 2; 3; 4; 5; 6; 7; 8; 9	C	6873						Female	85	29	60-135	0
Females first	Female1_b1	Female1_b1, 51	f1_p2_BL (51, s47_30L_C60_B30_68pt.png)	7	7	Pressed	1; 2; 3; 4; 5; 6; 7; 8; 9	C	25156						Female	27	47	60-068	30
Females first	Female1_b1	Female1_b1, 53	f1_p2_BL (53, s47_30L_C60_B20.png)	7	7	Pressed	1; 2; 3; 4; 5; 6; 7; 8; 9	C	19254						Female	27	47	60-135	20
Females first	Female1_b1	Female1_b1, 129	f1_p2_BL (129, s85_30L_C00_B30.png)	8	8	Pressed	1; 2; 3; 4; 5; 6; 7; 8; 9	C	15112						Female	47	85	00-000	30
Females first	Female1_b1	Female1_b1, 134	f1_p2_BL (134, s85_30L_C60_B20.png)	8	8	Pressed	1; 2; 3; 4; 5; 6; 7; 8; 9	C	13559						Female	47	85	60-135	20
Females first	Female1_b1	Female1_b1, 155	f1_p2_BL (155, s85_30L_C00_B20.png)	7	7	Pressed	1; 2; 3; 4; 5; 6; 7; 8; 9	C	11003						Female	55	85	00-000	20
Females first	Female1_b1	Female1_b1, 19	f1_p2_BL (19, s31_30L_C00_B00.png)	2	2	Pressed	1; 2; 3; 4; 5; 6; 7; 8; 9	C	15697						Female	20	31	00-000	0
Females first	Female1_b1	Female1_b1, 148	f1_p2_BL (148, s27_30L_C60_B00_68pt.png)	7	7	Pressed	1; 2; 3; 4; 5; 6; 7; 8; 9	C	7444						Female	55	27	60-068	0
Females first	Female1_b1	Female1_b1, 18	f1_p2_BL (18, s29_30L_C60_B30.png)	5	5	Pressed	1; 2; 3; 4; 5; 6; 7; 8; 9	C	16172						Female	20	29	60-135	30
Females first	Female1_b1	Female1_b1, 48	f1_p2_BL (48, s47_30L_C00_B30.png)	6	6	Pressed	1; 2; 3; 4; 5; 6; 7; 8; 9	C	9250						Female	27	47	00-000	30
Females first	Female1_b1	Female1_b1, 78	f1_p2_BL (78, s55_30L_C60_B30_68pt.png)	7	7	Pressed	1; 2; 3; 4; 5; 6; 7; 8; 9	C	22265						Female	29	55	60-068	30
Females first	Female1_b1	Female1_b1, 118	f1_p2_BL (118, s55_30L_C00_B00.png)	7	7	Pressed	1; 2; 3; 4; 5; 6; 7; 8; 9	C	18486						Female	47	55	00-000	0
Females first	Female1_b1	Female1_b1, 170	f1_p2_BL (170, s20_30L_C60_B20.png)	2	2	Pressed	1; 2; 3; 4; 5; 6; 7; 8; 9	C	10907						Female	85	20	60-135	20
Females first	Female1_b1	Female1_b1, 181	f1_p2_BL (181, s29_30L_C00_B00.png)	5	5	Pressed	1; 2; 3; 4; 5; 6; 7; 8; 9	C	7361						Female	85	29	00-000	0
Females first	Female1_b1	Female1_b1, 87	f1_p2_BL (87, s47_30L_C60_B30_68pt.png)	7	7	Pressed	1; 2; 3; 4; 5; 6; 7; 8; 9	C	8704						Female	31	47	60-068	30
Females first	Female1_b1	Female1_b1, 131	f1_p2_BL (131, s85_30L_C60_B20_68pt.png)	8	8	Pressed	1; 2; 3; 4; 5; 6; 7; 8; 9	C	12986						Female	47	85	60-068	20
Females first	Female1_b1	Female1_b1, 183	f1_p2_BL (183, s29_30L_C00_B30.png)	8	8	Pressed	1; 2; 3; 4; 5; 6; 7; 8; 9	C	17334						Female	85	29	00-000	30
Females first	Female1_b1	Female1_b1, 103	f1_p2_BL (103, s85_30L_C60_B00_68pt.png)	8	8	Pressed	1; 2; 3; 4; 5; 6; 7; 8; 9	C	19665						Female	31	85	60-068	0
Females first	Female1_b1	Female1_b1, 176	f1_p2_BL (176, s27_30L_C60_B20_68pt.png)	7	7	Pressed	1; 2; 3; 4; 5; 6; 7; 8; 9	C	29460						Female	85	27	60-068	20
Females first	Female1_b1	Female1_b1, 41	f1_p2_BL (41, s31_30L_C60_B20_68pt.png)	4	4	Pressed	1; 2; 3; 4; 5; 6; 7; 8; 9	C	4982						Female	27	31	60-068	20
Females first	Female1_b1	Female1_b1, 125	f1_p2_BL (125, s55_30L_C60_B20.png)	6	6	Pressed	1; 2; 3; 4; 5; 6; 7; 8; 9	C	5507						Female	47	55	60-135	20
Females first	Female1_b1	Female1_b1, 163	f1_p2_BL (163, s20_30L_C00_B00.png)	1	1	Pressed	1; 2; 3; 4; 5; 6; 7; 8; 9	C	7565						Female	85	20	00-000	0
Females first	Female1_b1	Female1_b1, 164	f1_p2_BL (164, s20_30L_C00_B20.png)	2	2	Pressed	1; 2; 3; 4; 5; 6; 7; 8; 9	C	13984						Female	85	20	00-000	20
Females first	Female1_b1	Female1_b1, 172	f1_p2_BL (172, s27_30L_C00_B00.png)	7	7	Pressed	1; 2; 3; 4; 5; 6; 7; 8; 9	C	37899						Female	85	27	00-000	0
Females first	Female1_b1	Female1_b1, 109	f1_p2_BL (109, s20_30L_C00_B00.png)	7	7	Pressed	1; 2; 3; 4; 5; 6; 7; 8; 9	C	10548						Female	47	20	00-000	0
Females first	Female1_b1	Female1_b1, 54	f1_p2_BL (54, s47_30L_C60_B30.png)	6	6	Pressed	1; 2; 3; 4; 5; 6; 7; 8; 9	C	9963						Female	27	47	60-135	30
Females first	Female1_b1	Female1_b1, 62	f1_p2_BL (62, s31_30L_C60_B20.png)	6	6	Pressed	1; 2; 3; 4; 5; 6; 7; 8; 9	C	10840						Female	29	31	60-135	20
Females first	Female1_b1	Female1_b1, 7	f1_p2_BL (7, s27_30L_C60_B00.png)	7	7	Pressed	1; 2; 3; 4; 5; 6; 7; 8; 9	C	19953						Female	20	27	60-135	0
Females first	Female1_b1	Female1_b1, 43	f1_p2_BL (43, s31_30L_C60_B00.png)	5	5	Pressed	1; 2; 3; 4; 5; 6; 7; 8; 9	C	8463						Female	27	31	60-135	0
Females first	Female1_b1	Female1_b1, 96	f1_p2_BL (96, s55_30L_C60_B30_68pt.png)	7	7	Pressed	1; 2; 3; 4; 5; 6; 7; 8; 9	C	11587						Female	31	55	60-068	30
Females first	Female1_b1	Female1_b1, 63	f1_p2_BL (63, s31_30L_C60_B30.png)	5	5	Pressed	1; 2; 3; 4; 5; 6; 7; 8; 9	C	15227						Female	29	31	60-135	30
Females first	Female1_b1	Female1_b1, 91	f1_p2_BL (91, s55_30L_C00_B00.png)	6	6	Pressed	1; 2; 3; 4; 5; 6; 7; 8; 9	C	10143						Female	31	55	00-000	0
Females first	Female1_b1	Female1_b1, 165	f1_p2_BL (165, s20_30L_C00_B30.png)	1	1	Pressed	1; 2; 3; 4; 5; 6; 7; 8; 9	C	9112						Female	85	20	00-000	30
Females first	Female1_b1	Female1_b1, 150	f1_p2_BL (150, s27_30L_C60_B30_68pt.png)	5	5	Pressed	1; 2; 3; 4; 5; 6; 7; 8; 9	C	7732						Female	55	27	60-068	30
Females first	Female1_b1	Female1_b1, 162	f1_p2_BL (162, s85_30L_C60_B30.png)	7	7	Pressed	1; 2; 3; 4; 5; 6; 7; 8; 9	C	5826						Female	55	85	60-135	30
Females first	Female1_b1	Female1_b1, 61	f1_p2_BL (61, s31_30L_C60_B00.png)	7	7	Pressed	1; 2; 3; 4; 5; 6; 7; 8; 9	C	11555						Female	29	31	60-135	0
Females first	Female1_b1	Female1_b1, 28	f1_p2_BL (28, s29_30L_C00_B00.png)	4	4	Pressed	1; 2; 3; 4; 5; 6; 7; 8; 9	C	7899						Female	27	29	00-000	0
Females first	Female1_b1	Female1_b1, 69	f1_p2_BL (69, s47_30L_C60_B30_68pt.png)	5	5	Pressed	1; 2; 3; 4; 5; 6; 7; 8; 9	C	19792						Female	29	47	60-068	30
Females first	Female1_b1	Female1_b1, 169	f1_p2_BL (169, s20_30L_C60_B00.png)	1	1	Pressed	1; 2; 3; 4; 5; 6; 7; 8; 9	C	6149						Female	85	20	60-135	0
Females first	Female1_b1	Female1_b1, 35	f1_p2_BL (35, s29_30L_C60_B20.png)	2	2	Pressed	1; 2; 3; 4; 5; 6; 7; 8; 9	C	10277						Female	27	29	60-135	20
Females first	Female1_b1	Female1_b1, 179	f1_p2_BL (179, s27_30L_C60_B20.png)	7	7	Pressed	1; 2; 3; 4; 5; 6; 7; 8; 9	C	11973						Female	85	27	60-135	20
Females first	Female1_b1	Female1_b1, 145	f1_p2_BL (145, s27_30L_C00_B00.png)	6	6	Pressed	1; 2; 3; 4; 5; 6; 7; 8; 9	C	29271						Female	55	27	00-000	0
Females first	Female1_b1	Female1_b1, 115	f1_p2_BL (115, s20_30L_C60_B00.png)	7	7	Pressed	1; 2; 3; 4; 5; 6; 7; 8; 9	C	7651						Female	47	20	60-135	0
Females first	Female1_b1	Female1_b1, 161	f1_p2_BL (161, s85_30L_C60_B20.png)	6	6	Pressed	1; 2; 3; 4; 5; 6; 7; 8; 9	C	8199						Female	55	85	60-135	20
Females first	Female1_b1	Female1_b1, 188	f1_p2_BL (188, s29_30L_C60_B20.png)	8	8	Pressed	1; 2; 3; 4; 5; 6; 7; 8; 9	C	6627						Female	85	29	60-135	20
Females first	Female1_b1	Female1_b1, 111	f1_p2_BL (111, s20_30L_C00_B30.png)	7	7	Pressed	1; 2; 3; 4; 5; 6; 7; 8; 9	C	9274						Female	47	20	00-000	30
Females first	Female1_b1	Female1_b1, 133	f1_p2_BL (133, s85_30L_C60_B00.png)	6	6	Pressed	1; 2; 3; 4; 5; 6; 7; 8; 9	C	21910						Female	47	85	60-135	0
Females first	Female1_b1	Female1_b1, 144	f1_p2_BL (144, s20_30L_C60_B30.png)	7	7	Pressed	1; 2; 3; 4; 5; 6; 7; 8; 9	C	5559						Female	55	20	60-135	30
Females first	Female1_b1	Female1_b1, 88	f1_p2_BL (88, s47_30L_C60_B00.png)	8	8	Pressed	1; 2; 3; 4; 5; 6; 7; 8; 9	C	10023						Female	31	47	60-135	0
Females first	Female1_b1	Female1_b1, 121	f1_p2_BL (121, s55_30L_C60_B00_68pt.png)	7	7	Pressed	1; 2; 3; 4; 5; 6; 7; 8; 9	C	7506						Female	47	55	60-068	0
Females first	Female1_b1	Female1_b1, 85	f1_p2_BL (85, s47_30L_C60_B00_68pt.png)	7	7	Pressed	1; 2; 3; 4; 5; 6; 7; 8; 9	C	7829						Female	31	47	60-068	0
Females first	Female1_b1	Female1_b1, 25	f1_p2_BL (25, s31_30L_C60_B00.png)	7	7	Pressed	1; 2; 3; 4; 5; 6; 7; 8; 9	C	15177						Female	20	31	60-135	0
Females first	Female1_b1	Female1_b1, 166	f1_p2_BL (166, s20_30L_C60_B00_68pt.png)	1	1	Pressed	1; 2; 3; 4; 5; 6; 7; 8; 9	C	6737						Female	85	20	60-068	0
Females first	Female1_b1	Female1_b1, 140	f1_p2_BL (140, s20_30L_C60_B20_68pt.png)	5	5	Pressed	1; 2; 3; 4; 5; 6; 7; 8; 9	C	8992						Female	55	20	60-068	20
Females first	Female1_b1	Female1_b1, 52	f1_p2_BL (52, s47_30L_C60_B00.png)	6	6	Pressed	1; 2; 3; 4; 5; 6; 7; 8; 9	C	29567						Female	27	47	60-135	0
Females first	Female1_b1	Female1_b1, 81	f1_p2_BL (81, s55_30L_C60_B30.png)	8	8	Pressed	1; 2; 3; 4; 5; 6; 7; 8; 9	C	7270						Female	29	55	60-135	30
Females first	Female1_b1	Female1_b1, 159	f1_p2_BL (159, s85_30L_C60_B30_68pt.png)	4	4	Pressed	1; 2; 3; 4; 5; 6; 7; 8; 9	C	5280						Female	55	85	60-068	30
Females first	Female1_b1	Female1_b1, 39	f1_p2_BL (39, s31_30L_C00_B30.png)	2	2	Pressed	1; 2; 3; 4; 5; 6; 7; 8; 9	C	6349						Female	27	31	00-000	30
Females first	Female1_b1	Female1_b1, 72	f1_p2_BL (72, s47_30L_C60_B30.png)	7	7	Pressed	1; 2; 3; 4; 5; 6; 7; 8; 9	C	19241						Female	29	47	60-135	30
Females first	Female1_b1	Female1_b1, 171	f1_p2_BL (171, s20_30L_C60_B30.png)	1	1	Pressed	1; 2; 3; 4; 5; 6; 7; 8; 9	C	5027						Female	85	20	60-135	30
Females first	Female1_b1	Female1_b1, 106	f1_p2_BL (106, s85_30L_C60_B00.png)	8	8	Pressed	1; 2; 3; 4; 5; 6; 7; 8; 9	C	7244						Female	31	85	60-135	0
Females first	Female1_b1	Female1_b1, 186	f1_p2_BL (186, s29_30L_C60_B30_68pt.png)	8	8	Pressed	1; 2; 3; 4; 5; 6; 7; 8; 9	C	10051						Female	85	29	60-068	30
Females first	Female1_b1	Female1_b1, 180	f1_p2_BL (180, s27_30L_C60_B30.png)	7	7	Pressed	1; 2; 3; 4; 5; 6; 7; 8; 9	C	15030						Female	85	27	60-135	30
Females first	Female1_b1	Female1_b1, 12	f1_p2_BL (12, s29_30L_C00_B30.png)	6	6	Pressed	1; 2; 3; 4; 5; 6; 7; 8; 9	C	5726						Female	20	29	00-000	30
Females first	Female1_b1	Female1_b1, 66	f1_p2_BL (66, s47_30L_C00_B30.png)	4	4	Pressed	1; 2; 3; 4; 5; 6; 7; 8; 9	C	9704						Female	29	47	00-000	30
Females first	Female1_b1	Female1_b1, 74	f1_p2_BL (74, s55_30L_C00_B20.png)	7	7	Pressed	1; 2; 3; 4; 5; 6; 7; 8; 9	C	9898						Female	29	55	00-000	20
Females first	Female1_b1	Female1_b1, 120	f1_p2_BL (120, s55_30L_C00_B30.png)	6	6	Pressed	1; 2; 3; 4; 5; 6; 7; 8; 9	C	17221						Female	47	55	00-000	30
Females first	Female1_b1	Female1_b1, 89	f1_p2_BL (89, s47_30L_C60_B20.png)	8	8	Pressed	1; 2; 3; 4; 5; 6; 7; 8; 9	C	9049						Female	31	47	60-135	20
Females first	Female1_b1	Female1_b1, 36	f1_p2_BL (36, s29_30L_C60_B30.png)	4	4	Pressed	1; 2; 3; 4; 5; 6; 7; 8; 9	C	6469						Female	27	29	60-135	30
Females first	Female1_b1	Female1_b1, 26	f1_p2_BL (26, s31_30L_C60_B20.png)	7	7	Pressed	1; 2; 3; 4; 5; 6; 7; 8; 9	C	5175						Female	20	31	60-135	20
Females first	Female1_b1	Female1_b1, 128	f1_p2_BL (128, s85_30L_C00_B20.png)	8	8	Pressed	1; 2; 3; 4; 5; 6; 7; 8; 9	C	3981						Female	47	85	00-000	20
Females first	Female1_b1	Female1_b1, 49	f1_p2_BL (49, s47_30L_C60_B00_68pt.png)	4	4	Pressed	1; 2; 3; 4; 5; 6; 7; 8; 9	C	9502						Female	27	47	60-068	0
Females first	Female1_b1	Female1_b1, 29	f1_p2_BL (29, s29_30L_C00_B20.png)	5	5	Pressed	1; 2; 3; 4; 5; 6; 7; 8; 9	C	8048						Female	27	29	00-000	20
Females first	Female1_b1	Female1_b1, 65	f1_p2_BL (65, s47_30L_C00_B20.png)	7	7	Pressed	1; 2; 3; 4; 5; 6; 7; 8; 9	C	11424						Female	29	47	00-000	20
Females first	Female1_b1	Female1_b1, 99	f1_p2_BL (99, s55_30L_C60_B30.png)	6	6	Pressed	1; 2; 3; 4; 5; 6; 7; 8; 9	C	8476						Female	31	55	60-135	30
Females first	Female1_b1	Female1_b1, 173	f1_p2_BL (173, s27_30L_C00_B20.png)	6	6	Pressed	1; 2; 3; 4; 5; 6; 7; 8; 9	C	18861						Female	85	27	00-000	20
Females first	Female1_b1	Female1_b1, 122	f1_p2_BL (122, s55_30L_C60_B20_68pt.png)	8	8	Pressed	1; 2; 3; 4; 5; 6; 7; 8; 9	C	8049						Female	47	55	60-068	20
Females first	Female1_b1	Female1_b1, 77	f1_p2_BL (77, s55_30L_C60_B20_68pt.png)	6	6	Pressed	1; 2; 3; 4; 5; 6; 7; 8; 9	C	29420						Female	29	55	60-068	20
Females first	Female1_b1	Female1_b1, 57	f1_p2_BL (57, s31_30L_C00_B30.png)	5	5	Pressed	1; 2; 3; 4; 5; 6; 7; 8; 9	C	8839						Female	29	31	00-000	30
Females first	Female1_b1	Female1_b1, 59	f1_p2_BL (59, s31_30L_C60_B20_68pt.png)	6	6	Pressed	1; 2; 3; 4; 5; 6; 7; 8; 9	C	7609						Female	29	31	60-068	20
Females first	Female1_b1	Female1_b1, 158	f1_p2_BL (158, s85_30L_C60_B20_68pt.png)	6	6	Pressed	1; 2; 3; 4; 5; 6; 7; 8; 9	C	12588						Female	55	85	60-068	20
Females first	Female1_b1	Female1_b1, 47	f1_p2_BL (47, s47_30L_C00_B20.png)	4	4	Pressed	1; 2; 3; 4; 5; 6; 7; 8; 9	C	7891						Female	27	47	00-000	20
Females first	Female1_b1	Female1_b1, 20	f1_p2_BL (20, s31_30L_C00_B20.png)	4	4	Pressed	1; 2; 3; 4; 5; 6; 7; 8; 9	C	7499						Female	20	31	00-000	20
Females first	Female1_b1	Female1_b1, 97	f1_p2_BL (97, s55_30L_C60_B00.png)	7	7	Pressed	1; 2; 3; 4; 5; 6; 7; 8; 9	C	8715						Female	31	55	60-135	0
Females first	Female1_b1	Female1_b1, 100	f1_p2_BL (100, s85_30L_C00_B00.png)	7	7	Pressed	1; 2; 3; 4; 5; 6; 7; 8; 9	C	12712						Female	31	85	00-000	0
Females first	Female1_b1	Female1_b1, 142	f1_p2_BL (142, s20_30L_C60_B00.png)	5	5	Pressed	1; 2; 3; 4; 5; 6; 7; 8; 9	C	12393						Female	55	20	60-135	0
Females first	Female1_b1	Female1_b1, 82	f1_p2_BL (82, s47_30L_C00_B00.png)	7	7	Pressed	1; 2; 3; 4; 5; 6; 7; 8; 9	C	7693						Female	31	47	00-000	0
Females first	Female1_b1	Female1_b1, 132	f1_p2_BL (132, s85_30L_C60_B30_68pt.png)	8	8	Pressed	1; 2; 3; 4; 5; 6; 7; 8; 9	C	6347						Female	47	85	60-068	30
Females first	Female1_b1	Female1_b1, 68	f1_p2_BL (68, s47_30L_C60_B20_68pt.png)	3	3	Pressed	1; 2; 3; 4; 5; 6; 7; 8; 9	C	5049						Female	29	47	60-068	20
Females first	Female1_b1	Female1_b1, 127	f1_p2_BL (127, s85_30L_C00_B00.png)	8	8	Pressed	1; 2; 3; 4; 5; 6; 7; 8; 9	C	11701						Female	47	85	00-000	0
Females first	Female1_b1	Female1_b1, 139	f1_p2_BL (139, s20_30L_C60_B00_68pt.png)	5	5	Pressed	1; 2; 3; 4; 5; 6; 7; 8; 9	C	7297						Female	55	20	60-068	0
Females first	Female1_b1	Female1_b1, 152	f1_p2_BL (152, s27_30L_C60_B20.png)	5	5	Pressed	1; 2; 3; 4; 5; 6; 7; 8; 9	C	17101						Female	55	27	60-135	20
Females first	Female1_b1	Female1_b1, 178	f1_p2_BL (178, s27_30L_C60_B00.png)	6	6	Pressed	1; 2; 3; 4; 5; 6; 7; 8; 9	C	25353						Female	85	27	60-135	0
Females first	Female1_b1	Female1_b1, 157	f1_p2_BL (157, s85_30L_C60_B00_68pt.png)	7	7	Pressed	1; 2; 3; 4; 5; 6; 7; 8; 9	C	5374						Female	55	85	60-068	0
Females first	Female1_b1	Female1_b1, 33	f1_p2_BL (33, s29_30L_C60_B30_68pt.png)	3	3	Pressed	1; 2; 3; 4; 5; 6; 7; 8; 9	C	3675						Female	27	29	60-068	30
Females first	Female1_b1	Female1_b1, 112	f1_p2_BL (112, s20_30L_C60_B00_68pt.png)	6	6	Pressed	1; 2; 3; 4; 5; 6; 7; 8; 9	C	9438						Female	47	20	60-068	0
Females first	Female1_b1	Female1_b1, 154	f1_p2_BL (154, s85_30L_C00_B00.png)	6	6	Pressed	1; 2; 3; 4; 5; 6; 7; 8; 9	C	8612						Female	55	85	00-000	0
Females first	Female1_b1	Female1_b1, 101	f1_p2_BL (101, s85_30L_C00_B20.png)	7	7	Pressed	1; 2; 3; 4; 5; 6; 7; 8; 9	C	6982						Female	31	85	00-000	20
Females first	Female1_b1	Female1_b1, 80	f1_p2_BL (80, s55_30L_C60_B20.png)	7	7	Pressed	1; 2; 3; 4; 5; 6; 7; 8; 9	C	22901						Female	29	55	60-135	20
Females first	Female1_b1	Female1_b1, 119	f1_p2_BL (119, s55_30L_C00_B20.png)	7	7	Pressed	1; 2; 3; 4; 5; 6; 7; 8; 9	C	7830						Female	47	55	00-000	20
Females first	Female1_b1	Female1_b1, 23	f1_p2_BL (23, s31_30L_C60_B20_68pt.png)	6	6	Pressed	1; 2; 3; 4; 5; 6; 7; 8; 9	C	42898						Female	20	31	60-068	20
Females first	Female1_b1	Female1_b1, 44	f1_p2_BL (44, s31_30L_C60_B20.png)	4	4	Pressed	1; 2; 3; 4; 5; 6; 7; 8; 9	C	17637						Female	27	31	60-135	20
Females first	Female1_b1	Female1_b1, 185	f1_p2_BL (185, s29_30L_C60_B20_68pt.png)	7	7	Pressed	1; 2; 3; 4; 5; 6; 7; 8; 9	C	30362						Female	85	29	60-068	20
Females first	Female1_b1	Female1_b1, 156	f1_p2_BL (156, s85_30L_C00_B30.png)	8	8	Pressed	1; 2; 3; 4; 5; 6; 7; 8; 9	C	6630						Female	55	85	00-000	30
Females first	Female1_b1	Female1_b1, 37	f1_p2_BL (37, s31_30L_C00_B00.png)	7	7	Pressed	1; 2; 3; 4; 5; 6; 7; 8; 9	C	6450						Female	27	31	00-000	0
Females first	Female1_b1	Female1_b1, 137	f1_p2_BL (137, s20_30L_C00_B20.png)	7	7	Pressed	1; 2; 3; 4; 5; 6; 7; 8; 9	C	8770						Female	55	20	00-000	20
Females first	Female1_b1	Female1_b1, 16	f1_p2_BL (16, s29_30L_C60_B00.png)	6	6	Pressed	1; 2; 3; 4; 5; 6; 7; 8; 9	C	6621						Female	20	29	60-135	0
Females first	Female1_b1	Female1_b1, 90	f1_p2_BL (90, s47_30L_C60_B30.png)	8	8	Pressed	1; 2; 3; 4; 5; 6; 7; 8; 9	C	4969						Female	31	47	60-135	30
Females first	Female1_b1	Female1_b1, 126	f1_p2_BL (126, s55_30L_C60_B30.png)	6	6	Pressed	1; 2; 3; 4; 5; 6; 7; 8; 9	C	4879						Female	47	55	60-135	30
Females first	Female1_b1	Female1_b1, 113	f1_p2_BL (113, s20_30L_C60_B20_68pt.png)	8	8	Pressed	1; 2; 3; 4; 5; 6; 7; 8; 9	C	11244						Female	47	20	60-068	20
Females first	Female1_b1	Female1_b1, 104	f1_p2_BL (104, s85_30L_C60_B20_68pt.png)	6	6	Pressed	1; 2; 3; 4; 5; 6; 7; 8; 9	C	38312						Female	31	85	60-068	20
Females first	Female1_b1	Female1_b1, 64	f1_p2_BL (64, s47_30L_C00_B00.png)	4	4	Pressed	1; 2; 3; 4; 5; 6; 7; 8; 9	C	4473						Female	29	47	00-000	0
Females first	Female1_b1	Female1_b1, 95	f1_p2_BL (95, s55_30L_C60_B20_68pt.png)	6	6	Pressed	1; 2; 3; 4; 5; 6; 7; 8; 9	C	6909						Female	31	55	60-068	20
Females first	Female1_b1	Female1_b1, 1	f1_p2_BL (1, s27_30L_C00_B00.png)	7	7	Pressed	1; 2; 3; 4; 5; 6; 7; 8; 9	C	6471						Female	20	27	00-000	0
Females first	Female1_b1	Female1_b1, 114	f1_p2_BL (114, s20_30L_C60_B30_68pt.png)	6	6	Pressed	1; 2; 3; 4; 5; 6; 7; 8; 9	C	10360						Female	47	20	60-068	30
Females first	Female1_b1	Female1_b1, 14	f1_p2_BL (14, s29_30L_C60_B20_68pt.png)	7	7	Pressed	1; 2; 3; 4; 5; 6; 7; 8; 9	C	4942						Female	20	29	60-068	20
Females first	Female1_b1	Female1_b1, 184	f1_p2_BL (184, s29_30L_C60_B00_68pt.png)	8	8	Pressed	1; 2; 3; 4; 5; 6; 7; 8; 9	C	8796						Female	85	29	60-068	0
Females first	Female1_b1	Female1_b1, 71	f1_p2_BL (71, s47_30L_C60_B20.png)	6	6	Pressed	1; 2; 3; 4; 5; 6; 7; 8; 9	C	5845						Female	29	47	60-135	20
Females first	Female1_b1	Female1_b1, 6	f1_p2_BL (6, s27_30L_C60_B30_68pt.png)	4	4	Pressed	1; 2; 3; 4; 5; 6; 7; 8; 9	C	4938						Female	20	27	60-068	30
Females first	Female1_b1	Female1_b1, 15	f1_p2_BL (15, s29_30L_C60_B30_68pt.png)	6	6	Pressed	1; 2; 3; 4; 5; 6; 7; 8; 9	C	5071						Female	20	29	60-068	30
Females first	Female1_b1	Female1_b1, 160	f1_p2_BL (160, s85_30L_C60_B00.png)	7	7	Pressed	1; 2; 3; 4; 5; 6; 7; 8; 9	C	5017						Female	55	85	60-135	0
Females first	Female1_b1	Female1_b1, 167	f1_p2_BL (167, s20_30L_C60_B20_68pt.png)	1	1	Pressed	1; 2; 3; 4; 5; 6; 7; 8; 9	C	7471						Female	85	20	60-068	20
Females first	Female1_b1	Female1_b1, 30	f1_p2_BL (30, s29_30L_C00_B30.png)	2	2	Pressed	1; 2; 3; 4; 5; 6; 7; 8; 9	C	3288						Female	27	29	00-000	30
Females first	Female1_b1	Female1_b1, 32	f1_p2_BL (32, s29_30L_C60_B20_68pt.png)	2	2	Pressed	1; 2; 3; 4; 5; 6; 7; 8; 9	C	2644						Female	27	29	60-068	20
Females first	Female1_b1	Female1_b1, 136	f1_p2_BL (136, s20_30L_C00_B00.png)	8	8	Pressed	1; 2; 3; 4; 5; 6; 7; 8; 9	C	9233						Female	55	20	00-000	0
Females first	Female1_b1	Female1_b1, 8	f1_p2_BL (8, s27_30L_C60_B20.png)	7	7	Pressed	1; 2; 3; 4; 5; 6; 7; 8; 9	C	5843						Female	20	27	60-135	20
Females first	Female1_b1	Female1_b1, 4	f1_p2_BL (4, s27_30L_C60_B00_68pt.png)	7	7	Pressed	1; 2; 3; 4; 5; 6; 7; 8; 9	C	15206						Female	20	27	60-068	0
Females first	Female1_b1	Female1_b1, 105	f1_p2_BL (105, s85_30L_C60_B30_68pt.png)	8	8	Pressed	1; 2; 3; 4; 5; 6; 7; 8; 9	C	4008						Female	31	85	60-068	30
Females first	Female1_b1	Female1_b1, 153	f1_p2_BL (153, s27_30L_C60_B30.png)	6	6	Pressed	1; 2; 3; 4; 5; 6; 7; 8; 9	C	7035						Female	55	27	60-135	30
Females first	Female1_b1	Female1_b1, 130	f1_p2_BL (130, s85_30L_C60_B00_68pt.png)	7	7	Pressed	1; 2; 3; 4; 5; 6; 7; 8; 9	C	7313						Female	47	85	60-068	0
Females first	Female1_b1	Female1_b1, 143	f1_p2_BL (143, s20_30L_C60_B20.png)	8	8	Pressed	1; 2; 3; 4; 5; 6; 7; 8; 9	C	8458						Female	55	20	60-135	20
Females first	Female1_b1	Female1_b1, 50	f1_p2_BL (50, s47_30L_C60_B20_68pt.png)	5	5	Pressed	1; 2; 3; 4; 5; 6; 7; 8; 9	C	4228						Female	27	47	60-068	20
Females first	Female1_b1	Female1_b1, 147	f1_p2_BL (147, s27_30L_C00_B30.png)	5	5	Pressed	1; 2; 3; 4; 5; 6; 7; 8; 9	C	5608						Female	55	27	00-000	30
Females first	Female1_b1	Female1_b1, 13	f1_p2_BL (13, s29_30L_C60_B00_68pt.png)	7	7	Pressed	1; 2; 3; 4; 5; 6; 7; 8; 9	C	48291						Female	20	29	60-068	0
Females first	Female1_b1	Female1_b1, 73	f1_p2_BL (73, s55_30L_C00_B00.png)	7	7	Pressed	1; 2; 3; 4; 5; 6; 7; 8; 9	C	5129						Female	29	55	00-000	0
Females first	Female1_b1	Female1_b1, 117	f1_p2_BL (117, s20_30L_C60_B30.png)	8	8	Pressed	1; 2; 3; 4; 5; 6; 7; 8; 9	C	3787						Female	47	20	60-135	30
Females first	Female1_b1	Female1_b1, 9	f1_p2_BL (9, s27_30L_C60_B30.png)	5	5	Pressed	1; 2; 3; 4; 5; 6; 7; 8; 9	C	3428						Female	20	27	60-135	30
Females first	Female1_b1	Female1_b1, 42	f1_p2_BL (42, s31_30L_C60_B30_68pt.png)	4	4	Pressed	1; 2; 3; 4; 5; 6; 7; 8; 9	C	3149						Female	27	31	60-068	30
Females first	Female1_b1	Female1_b1, 116	f1_p2_BL (116, s20_30L_C60_B20.png)	6	6	Pressed	1; 2; 3; 4; 5; 6; 7; 8; 9	C	9567						Female	47	20	60-135	20
Females first	Female1_b1	Female1_b1, 67	f1_p2_BL (67, s47_30L_C60_B00_68pt.png)	5	5	Pressed	1; 2; 3; 4; 5; 6; 7; 8; 9	C	28498						Female	29	47	60-068	0
Females first	Female1_b1	Female1_b1, 17	f1_p2_BL (17, s29_30L_C60_B20.png)	7	7	Pressed	1; 2; 3; 4; 5; 6; 7; 8; 9	C	3837						Female	20	29	60-135	20
Females first	break3	female break	female break		_x0003_	Pressed	(any response)	C	35459
Females first	Female2_b1	Female2_b1, 115	f2_p2_BL (115, s75_30L_C60_B00.png)	5	5	Pressed	1; 2; 3; 4; 5; 6; 7; 8; 9	C	11441						Female	71	75	60-135	0
Females first	Female2_b1	Female2_b1, 36	f2_p2_BL (36, s16_30L_C60_B30.png)	7	7	Pressed	1; 2; 3; 4; 5; 6; 7; 8; 9	C	7613						Female	14	16	60-135	30
Females first	Female2_b1	Female2_b1, 38	f2_p2_BL (38, s33_30L_C00_B20.png)	7	7	Pressed	1; 2; 3; 4; 5; 6; 7; 8; 9	C	6107						Female	14	33	00-000	20
Females first	Female2_b1	Female2_b1, 113	f2_p2_BL (113, s75_30L_C60_B20_68pt.png)	4	4	Pressed	1; 2; 3; 4; 5; 6; 7; 8; 9	C	3951						Female	71	75	60-068	20
Females first	Female2_b1	Female2_b1, 91	f2_p2_BL (91, s75_30L_C00_B00.png)	7	7	Pressed	1; 2; 3; 4; 5; 6; 7; 8; 9	C	3758						Female	33	75	00-000	0
Females first	Female2_b1	Female2_b1, 24	f2_p2_BL (24, s33_30L_C60_B30_68pt.png)	8	8	Pressed	1; 2; 3; 4; 5; 6; 7; 8; 9	C	2351						Female	8	33	60-068	30
Females first	Female2_b1	Female2_b1, 111	f2_p2_BL (111, s75_30L_C00_B30.png)	3	3	Pressed	1; 2; 3; 4; 5; 6; 7; 8; 9	C	3972						Female	71	75	00-000	30
Females first	Female2_b1	Female2_b1, 31	f2_p2_BL (31, s16_30L_C60_B00_68pt.png)	4	4	Pressed	1; 2; 3; 4; 5; 6; 7; 8; 9	C	6706						Female	14	16	60-068	0
Females first	Female2_b1	Female2_b1, 89	f2_p2_BL (89, s71_30L_C60_B20.png)	7	7	Pressed	1; 2; 3; 4; 5; 6; 7; 8; 9	C	5148						Female	33	71	60-135	20
Females first	Female2_b1	Female2_b1, 20	f2_p2_BL (20, s33_30L_C00_B20.png)	8	8	Pressed	1; 2; 3; 4; 5; 6; 7; 8; 9	C	7372						Female	8	33	00-000	20
Females first	Female2_b1	Female2_b1, 7	f2_p2_BL (7, s14_30L_C60_B00.png)	9	9	Pressed	1; 2; 3; 4; 5; 6; 7; 8; 9	C	3949						Female	8	14	60-135	0
Females first	Female2_b1	Female2_b1, 126	f2_p2_BL (126, s08_30L_C60_B30.png)	8	8	Pressed	1; 2; 3; 4; 5; 6; 7; 8; 9	C	2900						Female	75	8	60-135	30
Females first	Female2_b1	Female2_b1, 108	f2_p2_BL (108, s08_30L_C60_B30.png)	8	8	Pressed	1; 2; 3; 4; 5; 6; 7; 8; 9	C	6595						Female	71	8	60-135	30
Females first	Female2_b1	Female2_b1, 124	f2_p2_BL (124, s08_30L_C60_B00.png)	8	8	Pressed	1; 2; 3; 4; 5; 6; 7; 8; 9	C	5802						Female	75	8	60-135	0
Females first	Female2_b1	Female2_b1, 34	f2_p2_BL (34, s16_30L_C60_B00.png)	3	3	Pressed	1; 2; 3; 4; 5; 6; 7; 8; 9	C	3243						Female	14	16	60-135	0
Females first	Female2_b1	Female2_b1, 18	f2_p2_BL (18, s16_30L_C60_B30.png)	5	5	Pressed	1; 2; 3; 4; 5; 6; 7; 8; 9	C	3890						Female	8	16	60-135	30
Females first	Female2_b1	Female2_b1, 109	f2_p2_BL (109, s75_30L_C00_B00.png)	4	4	Pressed	1; 2; 3; 4; 5; 6; 7; 8; 9	C	5403						Female	71	75	00-000	0
Females first	Female2_b1	Female2_b1, 88	f2_p2_BL (88, s71_30L_C60_B00.png)	7	7	Pressed	1; 2; 3; 4; 5; 6; 7; 8; 9	C	3465						Female	33	71	60-135	0
Females first	Female2_b1	Female2_b1, 103	f2_p2_BL (103, s08_30L_C60_B00_68pt.png)	8	8	Pressed	1; 2; 3; 4; 5; 6; 7; 8; 9	C	4691						Female	71	8	60-068	0
Females first	Female2_b1	Female2_b1, 50	f2_p2_BL (50, s71_30L_C60_B20_68pt.png)	5	5	Pressed	1; 2; 3; 4; 5; 6; 7; 8; 9	C	3655						Female	14	71	60-068	20
Females first	Female2_b1	Female2_b1, 61	f2_p2_BL (61, s33_30L_C60_B00.png)	8	8	Pressed	1; 2; 3; 4; 5; 6; 7; 8; 9	C	2792						Female	16	33	60-135	0
Females first	Female2_b1	Female2_b1, 15	f2_p2_BL (15, s16_30L_C60_B30_68pt.png)	5	5	Pressed	1; 2; 3; 4; 5; 6; 7; 8; 9	C	2953						Female	8	16	60-068	30
Females first	Female2_b1	Female2_b1, 97	f2_p2_BL (97, s75_30L_C60_B00.png)	8	8	Pressed	1; 2; 3; 4; 5; 6; 7; 8; 9	C	7365						Female	33	75	60-135	0
Females first	Female2_b1	Female2_b1, 110	f2_p2_BL (110, s75_30L_C00_B20.png)	3	3	Pressed	1; 2; 3; 4; 5; 6; 7; 8; 9	C	2962						Female	71	75	00-000	20
Females first	Female2_b1	Female2_b1, 114	f2_p2_BL (114, s75_30L_C60_B30_68pt.png)	2	2	Pressed	1; 2; 3; 4; 5; 6; 7; 8; 9	C	1804						Female	71	75	60-068	30
Females first	Female2_b1	Female2_b1, 21	f2_p2_BL (21, s33_30L_C00_B30.png)	7	7	Pressed	1; 2; 3; 4; 5; 6; 7; 8; 9	C	6324						Female	8	33	00-000	30
Females first	Female2_b1	Female2_b1, 60	f2_p2_BL (60, s33_30L_C60_B30_68pt.png)	5	5	Pressed	1; 2; 3; 4; 5; 6; 7; 8; 9	C	4087						Female	16	33	60-068	30
Females first	Female2_b1	Female2_b1, 100	f2_p2_BL (100, s08_30L_C00_B00.png)	7	7	Pressed	1; 2; 3; 4; 5; 6; 7; 8; 9	C	5937						Female	71	8	00-000	0
Females first	Female2_b1	Female2_b1, 120	f2_p2_BL (120, s08_30L_C00_B30.png)	7	7	Pressed	1; 2; 3; 4; 5; 6; 7; 8; 9	C	5650						Female	75	8	00-000	30
Females first	Female2_b1	Female2_b1, 66	f2_p2_BL (66, s71_30L_C00_B30.png)	3	3	Pressed	1; 2; 3; 4; 5; 6; 7; 8; 9	C	2572						Female	16	71	00-000	30
Females first	Female2_b1	Female2_b1, 23	f2_p2_BL (23, s33_30L_C60_B20_68pt.png)	8	8	Pressed	1; 2; 3; 4; 5; 6; 7; 8; 9	C	6444						Female	8	33	60-068	20
Females first	Female2_b1	Female2_b1, 121	f2_p2_BL (121, s08_30L_C60_B00_68pt.png)	8	8	Pressed	1; 2; 3; 4; 5; 6; 7; 8; 9	C	4754						Female	75	8	60-068	0
Females first	Female2_b1	Female2_b1, 8	f2_p2_BL (8, s14_30L_C60_B20.png)	9	9	Pressed	1; 2; 3; 4; 5; 6; 7; 8; 9	C	3147						Female	8	14	60-135	20
Females first	Female2_b1	Female2_b1, 42	f2_p2_BL (42, s33_30L_C60_B30_68pt.png)	6	6	Pressed	1; 2; 3; 4; 5; 6; 7; 8; 9	C	4349						Female	14	33	60-068	30
Females first	Female2_b1	Female2_b1, 133	f2_p2_BL (133, s14_30L_C60_B00.png)	7	7	Pressed	1; 2; 3; 4; 5; 6; 7; 8; 9	C	5692						Female	75	14	60-135	0
Females first	Female2_b1	Female2_b1, 75	f2_p2_BL (75, s75_30L_C00_B30.png)	3	3	Pressed	1; 2; 3; 4; 5; 6; 7; 8; 9	C	2542						Female	16	75	00-000	30
Females first	Female2_b1	Female2_b1, 83	f2_p2_BL (83, s71_30L_C00_B20.png)	7	7	Pressed	1; 2; 3; 4; 5; 6; 7; 8; 9	C	5701						Female	33	71	00-000	20
Females first	Female2_b1	Female2_b1, 12	f2_p2_BL (12, s16_30L_C00_B30.png)	4	4	Pressed	1; 2; 3; 4; 5; 6; 7; 8; 9	C	5414						Female	8	16	00-000	30
Females first	Female2_b1	Female2_b1, 33	f2_p2_BL (33, s16_30L_C60_B30_68pt.png)	3	3	Pressed	1; 2; 3; 4; 5; 6; 7; 8; 9	C	2893						Female	14	16	60-068	30
Females first	Female2_b1	Female2_b1, 74	f2_p2_BL (74, s75_30L_C00_B20.png)	2	2	Pressed	1; 2; 3; 4; 5; 6; 7; 8; 9	C	1918						Female	16	75	00-000	20
Females first	Female2_b1	Female2_b1, 26	f2_p2_BL (26, s33_30L_C60_B20.png)	7	7	Pressed	1; 2; 3; 4; 5; 6; 7; 8; 9	C	2350						Female	8	33	60-135	20
Females first	Female2_b1	Female2_b1, 13	f2_p2_BL (13, s16_30L_C60_B00_68pt.png)	7	7	Pressed	1; 2; 3; 4; 5; 6; 7; 8; 9	C	4590						Female	8	16	60-068	0
Females first	Female2_b1	Female2_b1, 84	f2_p2_BL (84, s71_30L_C00_B30.png)	6	6	Pressed	1; 2; 3; 4; 5; 6; 7; 8; 9	C	5417						Female	33	71	00-000	30
Females first	Female2_b1	Female2_b1, 132	f2_p2_BL (132, s14_30L_C60_B30_68pt.png)	2	2	Pressed	1; 2; 3; 4; 5; 6; 7; 8; 9	C	3985						Female	75	14	60-068	30
Females first	Female2_b1	Female2_b1, 46	f2_p2_BL (46, s71_30L_C00_B00.png)	4	4	Pressed	1; 2; 3; 4; 5; 6; 7; 8; 9	C	5245						Female	14	71	00-000	0
Females first	Female2_b1	Female2_b1, 72	f2_p2_BL (72, s71_30L_C60_B30.png)	1	1	Pressed	1; 2; 3; 4; 5; 6; 7; 8; 9	C	5061						Female	16	71	60-135	30
Females first	Female2_b1	Female2_b1, 28	f2_p2_BL (28, s16_30L_C00_B00.png)	3	3	Pressed	1; 2; 3; 4; 5; 6; 7; 8; 9	C	4100						Female	14	16	00-000	0
Females first	Female2_b1	Female2_b1, 93	f2_p2_BL (93, s75_30L_C00_B30.png)	6	6	Pressed	1; 2; 3; 4; 5; 6; 7; 8; 9	C	2815						Female	33	75	00-000	30
Females first	Female2_b1	Female2_b1, 14	f2_p2_BL (14, s16_30L_C60_B20_68pt.png)	6	6	Pressed	1; 2; 3; 4; 5; 6; 7; 8; 9	C	4951						Female	8	16	60-068	20
Females first	Female2_b1	Female2_b1, 43	f2_p2_BL (43, s33_30L_C60_B00.png)	7	7	Pressed	1; 2; 3; 4; 5; 6; 7; 8; 9	C	4783						Female	14	33	60-135	0
Females first	Female2_b1	Female2_b1, 67	f2_p2_BL (67, s71_30L_C60_B00_68pt.png)	4	4	Pressed	1; 2; 3; 4; 5; 6; 7; 8; 9	C	3003						Female	16	71	60-068	0
Females first	Female2_b1	Female2_b1, 39	f2_p2_BL (39, s33_30L_C00_B30.png)	8	8	Pressed	1; 2; 3; 4; 5; 6; 7; 8; 9	C	4415						Female	14	33	00-000	30
Females first	Female2_b1	Female2_b1, 10	f2_p2_BL (10, s16_30L_C00_B00.png)	7	7	Pressed	1; 2; 3; 4; 5; 6; 7; 8; 9	C	5211						Female	8	16	00-000	0
Females first	Female2_b1	Female2_b1, 70	f2_p2_BL (70, s71_30L_C60_B00.png)	2	2	Pressed	1; 2; 3; 4; 5; 6; 7; 8; 9	C	3219						Female	16	71	60-135	0
Females first	Female2_b1	Female2_b1, 135	f2_p2_BL (135, s14_30L_C60_B30.png)	5	5	Pressed	1; 2; 3; 4; 5; 6; 7; 8; 9	C	2774						Female	75	14	60-135	30
Females first	Female2_b1	Female2_b1, 107	f2_p2_BL (107, s08_30L_C60_B20.png)	7	7	Pressed	1; 2; 3; 4; 5; 6; 7; 8; 9	C	4504						Female	71	8	60-135	20
Females first	Female2_b1	Female2_b1, 71	f2_p2_BL (71, s71_30L_C60_B20.png)	3	3	Pressed	1; 2; 3; 4; 5; 6; 7; 8; 9	C	2315						Female	16	71	60-135	20
Females first	Female2_b1	Female2_b1, 90	f2_p2_BL (90, s71_30L_C60_B30.png)	6	6	Pressed	1; 2; 3; 4; 5; 6; 7; 8; 9	C	2874						Female	33	71	60-135	30
Females first	Female2_b1	Female2_b1, 119	f2_p2_BL (119, s08_30L_C00_B20.png)	5	5	Pressed	1; 2; 3; 4; 5; 6; 7; 8; 9	C	12313						Female	75	8	00-000	20
Females first	Female2_b1	Female2_b1, 112	f2_p2_BL (112, s75_30L_C60_B00_68pt.png)	2	2	Pressed	1; 2; 3; 4; 5; 6; 7; 8; 9	C	2745						Female	71	75	60-068	0
Females first	Female2_b1	Female2_b1, 68	f2_p2_BL (68, s71_30L_C60_B20_68pt.png)	3	3	Pressed	1; 2; 3; 4; 5; 6; 7; 8; 9	C	3746						Female	16	71	60-068	20
Females first	Female2_b1	Female2_b1, 17	f2_p2_BL (17, s16_30L_C60_B20.png)	7	7	Pressed	1; 2; 3; 4; 5; 6; 7; 8; 9	C	6254						Female	8	16	60-135	20
Females first	Female2_b1	Female2_b1, 131	f2_p2_BL (131, s14_30L_C60_B20_68pt.png)	3	3	Pressed	1; 2; 3; 4; 5; 6; 7; 8; 9	C	2733						Female	75	14	60-068	20
Females first	Female2_b1	Female2_b1, 76	f2_p2_BL (76, s75_30L_C60_B00_68pt.png)	2	2	Pressed	1; 2; 3; 4; 5; 6; 7; 8; 9	C	1935						Female	16	75	60-068	0
Females first	Female2_b1	Female2_b1, 63	f2_p2_BL (63, s33_30L_C60_B30.png)	6	6	Pressed	1; 2; 3; 4; 5; 6; 7; 8; 9	C	2801						Female	16	33	60-135	30
Females first	Female2_b1	Female2_b1, 56	f2_p2_BL (56, s33_30L_C00_B20.png)	4	4	Pressed	1; 2; 3; 4; 5; 6; 7; 8; 9	C	8909						Female	16	33	00-000	20
Females first	Female2_b1	Female2_b1, 35	f2_p2_BL (35, s16_30L_C60_B20.png)	3	3	Pressed	1; 2; 3; 4; 5; 6; 7; 8; 9	C	2081						Female	14	16	60-135	20
Females first	Female2_b1	Female2_b1, 105	f2_p2_BL (105, s08_30L_C60_B30_68pt.png)	7	7	Pressed	1; 2; 3; 4; 5; 6; 7; 8; 9	C	2292						Female	71	8	60-068	30
Females first	Female2_b1	Female2_b1, 95	f2_p2_BL (95, s75_30L_C60_B20_68pt.png)	5	5	Pressed	1; 2; 3; 4; 5; 6; 7; 8; 9	C	2095						Female	33	75	60-068	20
Females first	Female2_b1	Female2_b1, 94	f2_p2_BL (94, s75_30L_C60_B00_68pt.png)	5	5	Pressed	1; 2; 3; 4; 5; 6; 7; 8; 9	C	5960						Female	33	75	60-068	0
Females first	Female2_b1	Female2_b1, 134	f2_p2_BL (134, s14_30L_C60_B20.png)	4	4	Pressed	1; 2; 3; 4; 5; 6; 7; 8; 9	C	3850						Female	75	14	60-135	20
Females first	Female2_b1	Female2_b1, 53	f2_p2_BL (53, s71_30L_C60_B20.png)	4	4	Pressed	1; 2; 3; 4; 5; 6; 7; 8; 9	C	3799						Female	14	71	60-135	20
Females first	Female2_b1	Female2_b1, 2	f2_p2_BL (2, s14_30L_C00_B20.png)	6	6	Pressed	1; 2; 3; 4; 5; 6; 7; 8; 9	C	12554						Female	8	14	00-000	20
Females first	Female2_b1	Female2_b1, 30	f2_p2_BL (30, s16_30L_C00_B30.png)	3	3	Pressed	1; 2; 3; 4; 5; 6; 7; 8; 9	C	2271						Female	14	16	00-000	30
Females first	Female2_b1	Female2_b1, 52	f2_p2_BL (52, s71_30L_C60_B00.png)	5	5	Pressed	1; 2; 3; 4; 5; 6; 7; 8; 9	C	3597						Female	14	71	60-135	0
Females first	Female2_b1	Female2_b1, 9	f2_p2_BL (9, s14_30L_C60_B30.png)	8	8	Pressed	1; 2; 3; 4; 5; 6; 7; 8; 9	C	2473						Female	8	14	60-135	30
Females first	Female2_b1	Female2_b1, 86	f2_p2_BL (86, s71_30L_C60_B20_68pt.png)	3	3	Pressed	1; 2; 3; 4; 5; 6; 7; 8; 9	C	3474						Female	33	71	60-068	20
Females first	Female2_b1	Female2_b1, 16	f2_p2_BL (16, s16_30L_C60_B00.png)	3	3	Pressed	1; 2; 3; 4; 5; 6; 7; 8; 9	C	3658						Female	8	16	60-135	0
Females first	Female2_b1	Female2_b1, 62	f2_p2_BL (62, s33_30L_C60_B20.png)	7	7	Pressed	1; 2; 3; 4; 5; 6; 7; 8; 9	C	3212						Female	16	33	60-135	20
Females first	Female2_b1	Female2_b1, 32	f2_p2_BL (32, s16_30L_C60_B20_68pt.png)	4	4	Pressed	1; 2; 3; 4; 5; 6; 7; 8; 9	C	3383						Female	14	16	60-068	20
Females first	Female2_b1	Female2_b1, 106	f2_p2_BL (106, s08_30L_C60_B00.png)	6	6	Pressed	1; 2; 3; 4; 5; 6; 7; 8; 9	C	7132						Female	71	8	60-135	0
Females first	Female2_b1	Female2_b1, 118	f2_p2_BL (118, s08_30L_C00_B00.png)	7	7	Pressed	1; 2; 3; 4; 5; 6; 7; 8; 9	C	6724						Female	75	8	00-000	0
Females first	Female2_b1	Female2_b1, 92	f2_p2_BL (92, s75_30L_C00_B20.png)	3	3	Pressed	1; 2; 3; 4; 5; 6; 7; 8; 9	C	2724						Female	33	75	00-000	20
Females first	Female2_b1	Female2_b1, 96	f2_p2_BL (96, s75_30L_C60_B30_68pt.png)	4	4	Pressed	1; 2; 3; 4; 5; 6; 7; 8; 9	C	4646						Female	33	75	60-068	30
Females first	Female2_b1	Female2_b1, 65	f2_p2_BL (65, s71_30L_C00_B20.png)	3	3	Pressed	1; 2; 3; 4; 5; 6; 7; 8; 9	C	2051						Female	16	71	00-000	20
Females first	Female2_b1	Female2_b1, 59	f2_p2_BL (59, s33_30L_C60_B20_68pt.png)	6	6	Pressed	1; 2; 3; 4; 5; 6; 7; 8; 9	C	1946						Female	16	33	60-068	20
Females first	Female2_b1	Female2_b1, 19	f2_p2_BL (19, s33_30L_C00_B00.png)	7	7	Pressed	1; 2; 3; 4; 5; 6; 7; 8; 9	C	2519						Female	8	33	00-000	0
Females first	Female2_b1	Female2_b1, 78	f2_p2_BL (78, s75_30L_C60_B30_68pt.png)	3	3	Pressed	1; 2; 3; 4; 5; 6; 7; 8; 9	C	5009						Female	16	75	60-068	30
Females first	Female2_b1	Female2_b1, 77	f2_p2_BL (77, s75_30L_C60_B20_68pt.png)	1	1	Pressed	1; 2; 3; 4; 5; 6; 7; 8; 9	C	5871						Female	16	75	60-068	20
Females first	Female2_b1	Female2_b1, 117	f2_p2_BL (117, s75_30L_C60_B30.png)	1	1	Pressed	1; 2; 3; 4; 5; 6; 7; 8; 9	C	3598						Female	71	75	60-135	30
Females first	Female2_b1	Female2_b1, 41	f2_p2_BL (41, s33_30L_C60_B20_68pt.png)	6	6	Pressed	1; 2; 3; 4; 5; 6; 7; 8; 9	C	2661						Female	14	33	60-068	20
Females first	Female2_b1	Female2_b1, 79	f2_p2_BL (79, s75_30L_C60_B00.png)	3	3	Pressed	1; 2; 3; 4; 5; 6; 7; 8; 9	C	3626						Female	16	75	60-135	0
Females first	Female2_b1	Female2_b1, 57	f2_p2_BL (57, s33_30L_C00_B30.png)	5	5	Pressed	1; 2; 3; 4; 5; 6; 7; 8; 9	C	4154						Female	16	33	00-000	30
Females first	Female2_b1	Female2_b1, 22	f2_p2_BL (22, s33_30L_C60_B00_68pt.png)	7	7	Pressed	1; 2; 3; 4; 5; 6; 7; 8; 9	C	3164						Female	8	33	60-068	0
Females first	Female2_b1	Female2_b1, 5	f2_p2_BL (5, s14_30L_C60_B20_68pt.png)	8	8	Pressed	1; 2; 3; 4; 5; 6; 7; 8; 9	C	3578						Female	8	14	60-068	20
Females first	Female2_b1	Female2_b1, 128	f2_p2_BL (128, s14_30L_C00_B20.png)	6	6	Pressed	1; 2; 3; 4; 5; 6; 7; 8; 9	C	3420						Female	75	14	00-000	20
Females first	Female2_b1	Female2_b1, 54	f2_p2_BL (54, s71_30L_C60_B30.png)	4	4	Pressed	1; 2; 3; 4; 5; 6; 7; 8; 9	C	8094						Female	14	71	60-135	30
Females first	Female2_b1	Female2_b1, 130	f2_p2_BL (130, s14_30L_C60_B00_68pt.png)	5	5	Pressed	1; 2; 3; 4; 5; 6; 7; 8; 9	C	5938						Female	75	14	60-068	0
Females first	Female2_b1	Female2_b1, 122	f2_p2_BL (122, s08_30L_C60_B20_68pt.png)	6	6	Pressed	1; 2; 3; 4; 5; 6; 7; 8; 9	C	4484						Female	75	8	60-068	20
Females first	Female2_b1	Female2_b1, 129	f2_p2_BL (129, s14_30L_C00_B30.png)	5	5	Pressed	1; 2; 3; 4; 5; 6; 7; 8; 9	C	5727						Female	75	14	00-000	30
Females first	Female2_b1	Female2_b1, 29	f2_p2_BL (29, s16_30L_C00_B20.png)	3	3	Pressed	1; 2; 3; 4; 5; 6; 7; 8; 9	C	3924						Female	14	16	00-000	20
Females first	Female2_b1	Female2_b1, 47	f2_p2_BL (47, s71_30L_C00_B20.png)	3	3	Pressed	1; 2; 3; 4; 5; 6; 7; 8; 9	C	7762						Female	14	71	00-000	20
Females first	Female2_b1	Female2_b1, 82	f2_p2_BL (82, s71_30L_C00_B00.png)	6	6	Pressed	1; 2; 3; 4; 5; 6; 7; 8; 9	C	6269						Female	33	71	00-000	0
Females first	Female2_b1	Female2_b1, 51	f2_p2_BL (51, s71_30L_C60_B30_68pt.png)	3	3	Pressed	1; 2; 3; 4; 5; 6; 7; 8; 9	C	2645						Female	14	71	60-068	30
Females first	Female2_b1	Female2_b1, 102	f2_p2_BL (102, s08_30L_C00_B30.png)	6	6	Pressed	1; 2; 3; 4; 5; 6; 7; 8; 9	C	2579						Female	71	8	00-000	30
Females first	Female2_b1	Female2_b1, 11	f2_p2_BL (11, s16_30L_C00_B20.png)	7	7	Pressed	1; 2; 3; 4; 5; 6; 7; 8; 9	C	4236						Female	8	16	00-000	20
Females first	Female2_b1	Female2_b1, 125	f2_p2_BL (125, s08_30L_C60_B20.png)	7	7	Pressed	1; 2; 3; 4; 5; 6; 7; 8; 9	C	16448						Female	75	8	60-135	20
Females first	Female2_b1	Female2_b1, 27	f2_p2_BL (27, s33_30L_C60_B30.png)	6	6	Pressed	1; 2; 3; 4; 5; 6; 7; 8; 9	C	2983						Female	8	33	60-135	30
Females first	Female2_b1	Female2_b1, 3	f2_p2_BL (3, s14_30L_C00_B30.png)	4	4	Pressed	1; 2; 3; 4; 5; 6; 7; 8; 9	C	2642						Female	8	14	00-000	30
Females first	Female2_b1	Female2_b1, 87	f2_p2_BL (87, s71_30L_C60_B30_68pt.png)	4	4	Pressed	1; 2; 3; 4; 5; 6; 7; 8; 9	C	3384						Female	33	71	60-068	30
Females first	Female2_b1	Female2_b1, 44	f2_p2_BL (44, s33_30L_C60_B20.png)	4	4	Pressed	1; 2; 3; 4; 5; 6; 7; 8; 9	C	3239						Female	14	33	60-135	20
Females first	Female2_b1	Female2_b1, 45	f2_p2_BL (45, s33_30L_C60_B30.png)	4	4	Pressed	1; 2; 3; 4; 5; 6; 7; 8; 9	C	2027						Female	14	33	60-135	30
Females first	Female2_b1	Female2_b1, 101	f2_p2_BL (101, s08_30L_C00_B20.png)	6	6	Pressed	1; 2; 3; 4; 5; 6; 7; 8; 9	C	2945						Female	71	8	00-000	20
Females first	Female2_b1	Female2_b1, 127	f2_p2_BL (127, s14_30L_C00_B00.png)	3	3	Pressed	1; 2; 3; 4; 5; 6; 7; 8; 9	C	3271						Female	75	14	00-000	0
Females first	Female2_b1	Female2_b1, 48	f2_p2_BL (48, s71_30L_C00_B30.png)	3	3	Pressed	1; 2; 3; 4; 5; 6; 7; 8; 9	C	2166						Female	14	71	00-000	30
Females first	Female2_b1	Female2_b1, 80	f2_p2_BL (80, s75_30L_C60_B20.png)	3	3	Pressed	1; 2; 3; 4; 5; 6; 7; 8; 9	C	1612						Female	16	75	60-135	20
Females first	Female2_b1	Female2_b1, 6	f2_p2_BL (6, s14_30L_C60_B30_68pt.png)	7	7	Pressed	1; 2; 3; 4; 5; 6; 7; 8; 9	C	2400						Female	8	14	60-068	30
Females first	Female2_b1	Female2_b1, 69	f2_p2_BL (69, s71_30L_C60_B30_68pt.png)	2	2	Pressed	1; 2; 3; 4; 5; 6; 7; 8; 9	C	2541						Female	16	71	60-068	30
Females first	Female2_b1	Female2_b1, 64	f2_p2_BL (64, s71_30L_C00_B00.png)	4	4	Pressed	1; 2; 3; 4; 5; 6; 7; 8; 9	C	3629						Female	16	71	00-000	0
Females first	Female2_b1	Female2_b1, 99	f2_p2_BL (99, s75_30L_C60_B30.png)	5	5	Pressed	1; 2; 3; 4; 5; 6; 7; 8; 9	C	9252						Female	33	75	60-135	30
Females first	Female2_b1	Female2_b1, 58	f2_p2_BL (58, s33_30L_C60_B00_68pt.png)	7	7	Pressed	1; 2; 3; 4; 5; 6; 7; 8; 9	C	2421						Female	16	33	60-068	0
Females first	Female2_b1	Female2_b1, 40	f2_p2_BL (40, s33_30L_C60_B00_68pt.png)	5	5	Pressed	1; 2; 3; 4; 5; 6; 7; 8; 9	C	3089						Female	14	33	60-068	0
Females first	Female2_b1	Female2_b1, 98	f2_p2_BL (98, s75_30L_C60_B20.png)	5	5	Pressed	1; 2; 3; 4; 5; 6; 7; 8; 9	C	3440						Female	33	75	60-135	20
Females first	Female2_b1	Female2_b1, 55	f2_p2_BL (55, s33_30L_C00_B00.png)	6	6	Pressed	1; 2; 3; 4; 5; 6; 7; 8; 9	C	4567						Female	16	33	00-000	0
Females first	Female2_b1	Female2_b1, 104	f2_p2_BL (104, s08_30L_C60_B20_68pt.png)	7	7	Pressed	1; 2; 3; 4; 5; 6; 7; 8; 9	C	2051						Female	71	8	60-068	20
Females first	Female2_b1	Female2_b1, 49	f2_p2_BL (49, s71_30L_C60_B00_68pt.png)	4	4	Pressed	1; 2; 3; 4; 5; 6; 7; 8; 9	C	2213						Female	14	71	60-068	0
Females first	Female2_b1	Female2_b1, 73	f2_p2_BL (73, s75_30L_C00_B00.png)	3	3	Pressed	1; 2; 3; 4; 5; 6; 7; 8; 9	C	3575						Female	16	75	00-000	0
Females first	Female2_b1	Female2_b1, 37	f2_p2_BL (37, s33_30L_C00_B00.png)	6	6	Pressed	1; 2; 3; 4; 5; 6; 7; 8; 9	C	2284						Female	14	33	00-000	0
Females first	Female2_b1	Female2_b1, 85	f2_p2_BL (85, s71_30L_C60_B00_68pt.png)	7	7	Pressed	1; 2; 3; 4; 5; 6; 7; 8; 9	C	3252						Female	33	71	60-068	0
Females first	Female2_b1	Female2_b1, 116	f2_p2_BL (116, s75_30L_C60_B20.png)	2	2	Pressed	1; 2; 3; 4; 5; 6; 7; 8; 9	C	2158						Female	71	75	60-135	20
Females first	Female2_b1	Female2_b1, 123	f2_p2_BL (123, s08_30L_C60_B30_68pt.png)	7	7	Pressed	1; 2; 3; 4; 5; 6; 7; 8; 9	C	1938						Female	75	8	60-068	30
Females first	Female2_b1	Female2_b1, 25	f2_p2_BL (25, s33_30L_C60_B00.png)	8	8	Pressed	1; 2; 3; 4; 5; 6; 7; 8; 9	C	2731						Female	8	33	60-135	0
Females first	Female2_b1	Female2_b1, 81	f2_p2_BL (81, s75_30L_C60_B30.png)	3	3	Pressed	1; 2; 3; 4; 5; 6; 7; 8; 9	C	2269						Female	16	75	60-135	30
Females first	Female2_b1	Female2_b1, 4	f2_p2_BL (4, s14_30L_C60_B00_68pt.png)	8	8	Pressed	1; 2; 3; 4; 5; 6; 7; 8; 9	C	2143						Female	8	14	60-068	0
Females first	Female2_b1	Female2_b1, 1	f2_p2_BL (1, s14_30L_C00_B00.png)	9	9	Pressed	1; 2; 3; 4; 5; 6; 7; 8; 9	C	1925						Female	8	14	00-000	0
Females first	break2	mid break	break	space		Pressed	(any response)	C	9596
Females first	Male_pre	Male_pre_instr	Male_pre_pic		_x0003_	Pressed	(any response)	C	22795
Females first	Male_pre	Male_pre_instr	male_pre_instr2		_x0003_	Pressed	(any response)	C	24291
Females first	Male1_b1	Male1_b1, 102	m1_p2_BL (102, s78_30L_C00_B30.png)	4	4	Pressed	1; 2; 3; 4; 5; 6; 7; 8; 9	C	4666						Male	15	78	00-000	30
Females first	Male1_b1	Male1_b1, 56	m1_p2_BL (56, s15_30L_C00_B20.png)	6	6	Pressed	1; 2; 3; 4; 5; 6; 7; 8; 9	C	4180						Male	11	15	00-000	20
Females first	Male1_b1	Male1_b1, 60	m1_p2_BL (60, s15_30L_C60_B30_68pt.png)	7	7	Pressed	1; 2; 3; 4; 5; 6; 7; 8; 9	C	6511						Male	11	15	60-068	30
Females first	Male1_b1	Male1_b1, 69	m1_p2_BL (69, s22_30L_C60_B30_68pt.png)	7	7	Pressed	1; 2; 3; 4; 5; 6; 7; 8; 9	C	3958						Male	11	22	60-068	30
Females first	Male1_b1	Male1_b1, 23	m1_p2_BL (23, s15_30L_C60_B20_68pt.png)	7	7	Pressed	1; 2; 3; 4; 5; 6; 7; 8; 9	C	3471						Male	4	15	60-068	20
Females first	Male1_b1	Male1_b1, 97	m1_p2_BL (97, s70_30L_C60_B00.png)	7	7	Pressed	1; 2; 3; 4; 5; 6; 7; 8; 9	C	3061						Male	15	70	60-135	0
Females first	Male1_b1	Male1_b1, 96	m1_p2_BL (96, s70_30L_C60_B30_68pt.png)	7	7	Pressed	1; 2; 3; 4; 5; 6; 7; 8; 9	C	4105						Male	15	70	60-068	30
Females first	Male1_b1	Male1_b1, 39	m1_p2_BL (39, s15_30L_C00_B30.png)	6	6	Pressed	1; 2; 3; 4; 5; 6; 7; 8; 9	C	2843						Male	7	15	00-000	30
Females first	Male1_b1	Male1_b1, 101	m1_p2_BL (101, s78_30L_C00_B20.png)	4	4	Pressed	1; 2; 3; 4; 5; 6; 7; 8; 9	C	5700						Male	15	78	00-000	20
Females first	Male1_b1	Male1_b1, 188	m1_p2_BL (188, s11_30L_C60_B20.png)	7	7	Pressed	1; 2; 3; 4; 5; 6; 7; 8; 9	C	2543						Male	78	11	60-135	20
Females first	Male1_b1	Male1_b1, 144	m1_p2_BL (144, s04_30L_C60_B30.png)	5	5	Pressed	1; 2; 3; 4; 5; 6; 7; 8; 9	C	2927						Male	70	4	60-135	30
Females first	Male1_b1	Male1_b1, 67	m1_p2_BL (67, s22_30L_C60_B00_68pt.png)	6	6	Pressed	1; 2; 3; 4; 5; 6; 7; 8; 9	C	2782						Male	11	22	60-068	0
Females first	Male1_b1	Male1_b1, 77	m1_p2_BL (77, s70_30L_C60_B20_68pt.png)	7	7	Pressed	1; 2; 3; 4; 5; 6; 7; 8; 9	C	4312						Male	11	70	60-068	20
Females first	Male1_b1	Male1_b1, 176	m1_p2_BL (176, s07_30L_C60_B20_68pt.png)	4	4	Pressed	1; 2; 3; 4; 5; 6; 7; 8; 9	C	5067						Male	78	7	60-068	20
Females first	Male1_b1	Male1_b1, 156	m1_p2_BL (156, s78_30L_C00_B30.png)	3	3	Pressed	1; 2; 3; 4; 5; 6; 7; 8; 9	C	2755						Male	70	78	00-000	30
Females first	Male1_b1	Male1_b1, 108	m1_p2_BL (108, s78_30L_C60_B30.png)	4	4	Pressed	1; 2; 3; 4; 5; 6; 7; 8; 9	C	4720						Male	15	78	60-135	30
Females first	Male1_b1	Male1_b1, 48	m1_p2_BL (48, s22_30L_C00_B30.png)	2	2	Pressed	1; 2; 3; 4; 5; 6; 7; 8; 9	C	2184						Male	7	22	00-000	30
Females first	Male1_b1	Male1_b1, 115	m1_p2_BL (115, s04_30L_C60_B00.png)	6	6	Pressed	1; 2; 3; 4; 5; 6; 7; 8; 9	C	4927						Male	22	4	60-135	0
Females first	Male1_b1	Male1_b1, 111	m1_p2_BL (111, s04_30L_C00_B30.png)	6	6	Pressed	1; 2; 3; 4; 5; 6; 7; 8; 9	C	6410						Male	22	4	00-000	30
Females first	Male1_b1	Male1_b1, 186	m1_p2_BL (186, s11_30L_C60_B30_68pt.png)	7	7	Pressed	1; 2; 3; 4; 5; 6; 7; 8; 9	C	2057						Male	78	11	60-068	30
Females first	Male1_b1	Male1_b1, 159	m1_p2_BL (159, s78_30L_C60_B30_68pt.png)	4	4	Pressed	1; 2; 3; 4; 5; 6; 7; 8; 9	C	2359						Male	70	78	60-068	30
Females first	Male1_b1	Male1_b1, 138	m1_p2_BL (138, s04_30L_C00_B30.png)	7	7	Pressed	1; 2; 3; 4; 5; 6; 7; 8; 9	C	2354						Male	70	4	00-000	30
Females first	Male1_b1	Male1_b1, 37	m1_p2_BL (37, s15_30L_C00_B00.png)	5	5	Pressed	1; 2; 3; 4; 5; 6; 7; 8; 9	C	3252						Male	7	15	00-000	0
Females first	Male1_b1	Male1_b1, 43	m1_p2_BL (43, s15_30L_C60_B00.png)	6	6	Pressed	1; 2; 3; 4; 5; 6; 7; 8; 9	C	5862						Male	7	15	60-135	0
Females first	Male1_b1	Male1_b1, 64	m1_p2_BL (64, s22_30L_C00_B00.png)	5	5	Pressed	1; 2; 3; 4; 5; 6; 7; 8; 9	C	5505						Male	11	22	00-000	0
Females first	Male1_b1	Male1_b1, 171	m1_p2_BL (171, s04_30L_C60_B30.png)	7	7	Pressed	1; 2; 3; 4; 5; 6; 7; 8; 9	C	2500						Male	78	4	60-135	30
Females first	Male1_b1	Male1_b1, 99	m1_p2_BL (99, s70_30L_C60_B30.png)	6	6	Pressed	1; 2; 3; 4; 5; 6; 7; 8; 9	C	3001						Male	15	70	60-135	30
Females first	Male1_b1	Male1_b1, 149	m1_p2_BL (149, s07_30L_C60_B20_68pt.png)	7	7	Pressed	1; 2; 3; 4; 5; 6; 7; 8; 9	C	3753						Male	70	7	60-068	20
Females first	Male1_b1	Male1_b1, 160	m1_p2_BL (160, s78_30L_C60_B00.png)	5	5	Pressed	1; 2; 3; 4; 5; 6; 7; 8; 9	C	6069						Male	70	78	60-135	0
Females first	Male1_b1	Male1_b1, 75	m1_p2_BL (75, s70_30L_C00_B30.png)	7	7	Pressed	1; 2; 3; 4; 5; 6; 7; 8; 9	C	7506						Male	11	70	00-000	30
Females first	Male1_b1	Male1_b1, 168	m1_p2_BL (168, s04_30L_C60_B30_68pt.png)	7	7	Pressed	1; 2; 3; 4; 5; 6; 7; 8; 9	C	3570						Male	78	4	60-068	30
Females first	Male1_b1	Male1_b1, 29	m1_p2_BL (29, s11_30L_C00_B20.png)	3	3	Pressed	1; 2; 3; 4; 5; 6; 7; 8; 9	C	3016						Male	7	11	00-000	20
Females first	Male1_b1	Male1_b1, 174	m1_p2_BL (174, s07_30L_C00_B30.png)	5	5	Pressed	1; 2; 3; 4; 5; 6; 7; 8; 9	C	2215						Male	78	7	00-000	30
Females first	Male1_b1	Male1_b1, 34	m1_p2_BL (34, s11_30L_C60_B00.png)	4	4	Pressed	1; 2; 3; 4; 5; 6; 7; 8; 9	C	2222						Male	7	11	60-135	0
Females first	Male1_b1	Male1_b1, 31	m1_p2_BL (31, s11_30L_C60_B00_68pt.png)	5	5	Pressed	1; 2; 3; 4; 5; 6; 7; 8; 9	C	2786						Male	7	11	60-068	0
Females first	Male1_b1	Male1_b1, 33	m1_p2_BL (33, s11_30L_C60_B30_68pt.png)	3	3	Pressed	1; 2; 3; 4; 5; 6; 7; 8; 9	C	3203						Male	7	11	60-068	30
Females first	Male1_b1	Male1_b1, 125	m1_p2_BL (125, s70_30L_C60_B20.png)	7	7	Pressed	1; 2; 3; 4; 5; 6; 7; 8; 9	C	3591						Male	22	70	60-135	20
Females first	Male1_b1	Male1_b1, 127	m1_p2_BL (127, s78_30L_C00_B00.png)	6	6	Pressed	1; 2; 3; 4; 5; 6; 7; 8; 9	C	3537						Male	22	78	00-000	0
Females first	Male1_b1	Male1_b1, 104	m1_p2_BL (104, s78_30L_C60_B20_68pt.png)	5	5	Pressed	1; 2; 3; 4; 5; 6; 7; 8; 9	C	5288						Male	15	78	60-068	20
Females first	Male1_b1	Male1_b1, 91	m1_p2_BL (91, s70_30L_C00_B00.png)	7	7	Pressed	1; 2; 3; 4; 5; 6; 7; 8; 9	C	2281						Male	15	70	00-000	0
Females first	Male1_b1	Male1_b1, 28	m1_p2_BL (28, s11_30L_C00_B00.png)	3	3	Pressed	1; 2; 3; 4; 5; 6; 7; 8; 9	C	2668						Male	7	11	00-000	0
Females first	Male1_b1	Male1_b1, 7	m1_p2_BL (7, s07_30L_C60_B00.png)	6	6	Pressed	1; 2; 3; 4; 5; 6; 7; 8; 9	C	4274						Male	4	7	60-135	0
Females first	Male1_b1	Male1_b1, 93	m1_p2_BL (93, s70_30L_C00_B30.png)	6	6	Pressed	1; 2; 3; 4; 5; 6; 7; 8; 9	C	3330						Male	15	70	00-000	30
Females first	Male1_b1	Male1_b1, 169	m1_p2_BL (169, s04_30L_C60_B00.png)	8	8	Pressed	1; 2; 3; 4; 5; 6; 7; 8; 9	C	2522						Male	78	4	60-135	0
Females first	Male1_b1	Male1_b1, 145	m1_p2_BL (145, s07_30L_C00_B00.png)	7	7	Pressed	1; 2; 3; 4; 5; 6; 7; 8; 9	C	2144						Male	70	7	00-000	0
Females first	Male1_b1	Male1_b1, 41	m1_p2_BL (41, s15_30L_C60_B20_68pt.png)	7	7	Pressed	1; 2; 3; 4; 5; 6; 7; 8; 9	C	2310						Male	7	15	60-068	20
Females first	Male1_b1	Male1_b1, 58	m1_p2_BL (58, s15_30L_C60_B00_68pt.png)	7	7	Pressed	1; 2; 3; 4; 5; 6; 7; 8; 9	C	2303						Male	11	15	60-068	0
Females first	Male1_b1	Male1_b1, 128	m1_p2_BL (128, s78_30L_C00_B20.png)	6	6	Pressed	1; 2; 3; 4; 5; 6; 7; 8; 9	C	2283						Male	22	78	00-000	20
Females first	Male1_b1	Male1_b1, 189	m1_p2_BL (189, s11_30L_C60_B30.png)	7	7	Pressed	1; 2; 3; 4; 5; 6; 7; 8; 9	C	2440						Male	78	11	60-135	30
Females first	Male1_b1	Male1_b1, 100	m1_p2_BL (100, s78_30L_C00_B00.png)	5	5	Pressed	1; 2; 3; 4; 5; 6; 7; 8; 9	C	4114						Male	15	78	00-000	0
Females first	Male1_b1	Male1_b1, 183	m1_p2_BL (183, s11_30L_C00_B30.png)	6	6	Pressed	1; 2; 3; 4; 5; 6; 7; 8; 9	C	2271						Male	78	11	00-000	30
Females first	Male1_b1	Male1_b1, 137	m1_p2_BL (137, s04_30L_C00_B20.png)	8	8	Pressed	1; 2; 3; 4; 5; 6; 7; 8; 9	C	2869						Male	70	4	00-000	20
Females first	Male1_b1	Male1_b1, 89	m1_p2_BL (89, s22_30L_C60_B20.png)	8	8	Pressed	1; 2; 3; 4; 5; 6; 7; 8; 9	C	1863						Male	15	22	60-135	20
Females first	Male1_b1	Male1_b1, 120	m1_p2_BL (120, s70_30L_C00_B30.png)	6	6	Pressed	1; 2; 3; 4; 5; 6; 7; 8; 9	C	2287						Male	22	70	00-000	30
Females first	Male1_b1	Male1_b1, 21	m1_p2_BL (21, s15_30L_C00_B30.png)	4	4	Pressed	1; 2; 3; 4; 5; 6; 7; 8; 9	C	3326						Male	4	15	00-000	30
Females first	Male1_b1	Male1_b1, 118	m1_p2_BL (118, s70_30L_C00_B00.png)	6	6	Pressed	1; 2; 3; 4; 5; 6; 7; 8; 9	C	7057						Male	22	70	00-000	0
Females first	Male1_b1	Male1_b1, 68	m1_p2_BL (68, s22_30L_C60_B20_68pt.png)	3	3	Pressed	1; 2; 3; 4; 5; 6; 7; 8; 9	C	2308						Male	11	22	60-068	20
Females first	Male1_b1	Male1_b1, 79	m1_p2_BL (79, s70_30L_C60_B00.png)	6	6	Pressed	1; 2; 3; 4; 5; 6; 7; 8; 9	C	3181						Male	11	70	60-135	0
Females first	Male1_b1	Male1_b1, 32	m1_p2_BL (32, s11_30L_C60_B20_68pt.png)	7	7	Pressed	1; 2; 3; 4; 5; 6; 7; 8; 9	C	1967						Male	7	11	60-068	20
Females first	Male1_b1	Male1_b1, 35	m1_p2_BL (35, s11_30L_C60_B20.png)	3	3	Pressed	1; 2; 3; 4; 5; 6; 7; 8; 9	C	2695						Male	7	11	60-135	20
Females first	Male1_b1	Male1_b1, 161	m1_p2_BL (161, s78_30L_C60_B20.png)	5	5	Pressed	1; 2; 3; 4; 5; 6; 7; 8; 9	C	2564						Male	70	78	60-135	20
Females first	Male1_b1	Male1_b1, 146	m1_p2_BL (146, s07_30L_C00_B20.png)	6	6	Pressed	1; 2; 3; 4; 5; 6; 7; 8; 9	C	2611						Male	70	7	00-000	20
Females first	Male1_b1	Male1_b1, 45	m1_p2_BL (45, s15_30L_C60_B30.png)	7	7	Pressed	1; 2; 3; 4; 5; 6; 7; 8; 9	C	2439						Male	7	15	60-135	30
Females first	Male1_b1	Male1_b1, 182	m1_p2_BL (182, s11_30L_C00_B20.png)	7	7	Pressed	1; 2; 3; 4; 5; 6; 7; 8; 9	C	4268						Male	78	11	00-000	20
Females first	Male1_b1	Male1_b1, 165	m1_p2_BL (165, s04_30L_C00_B30.png)	6	6	Pressed	1; 2; 3; 4; 5; 6; 7; 8; 9	C	2447						Male	78	4	00-000	30
Females first	Male1_b1	Male1_b1, 179	m1_p2_BL (179, s07_30L_C60_B20.png)	7	7	Pressed	1; 2; 3; 4; 5; 6; 7; 8; 9	C	2976						Male	78	7	60-135	20
Females first	Male1_b1	Male1_b1, 15	m1_p2_BL (15, s11_30L_C60_B30_68pt.png)	4	4	Pressed	1; 2; 3; 4; 5; 6; 7; 8; 9	C	2615						Male	4	11	60-068	30
Females first	Male1_b1	Male1_b1, 84	m1_p2_BL (84, s22_30L_C00_B30.png)	7	7	Pressed	1; 2; 3; 4; 5; 6; 7; 8; 9	C	3595						Male	15	22	00-000	30
Females first	Male1_b1	Male1_b1, 1	m1_p2_BL (1, s07_30L_C00_B00.png)	4	4	Pressed	1; 2; 3; 4; 5; 6; 7; 8; 9	C	10845						Male	4	7	00-000	0
Females first	Male1_b1	Male1_b1, 87	m1_p2_BL (87, s22_30L_C60_B30_68pt.png)	6	6	Pressed	1; 2; 3; 4; 5; 6; 7; 8; 9	C	2404						Male	15	22	60-068	30
Females first	Male1_b1	Male1_b1, 25	m1_p2_BL (25, s15_30L_C60_B00.png)	6	6	Pressed	1; 2; 3; 4; 5; 6; 7; 8; 9	C	5259						Male	4	15	60-135	0
Females first	Male1_b1	Male1_b1, 52	m1_p2_BL (52, s22_30L_C60_B00.png)	6	6	Pressed	1; 2; 3; 4; 5; 6; 7; 8; 9	C	2749						Male	7	22	60-135	0
Females first	Male1_b1	Male1_b1, 124	m1_p2_BL (124, s70_30L_C60_B00.png)	7	7	Pressed	1; 2; 3; 4; 5; 6; 7; 8; 9	C	2066						Male	22	70	60-135	0
Females first	Male1_b1	Male1_b1, 164	m1_p2_BL (164, s04_30L_C00_B20.png)	7	7	Pressed	1; 2; 3; 4; 5; 6; 7; 8; 9	C	1840						Male	78	4	00-000	20
Females first	Male1_b1	Male1_b1, 172	m1_p2_BL (172, s07_30L_C00_B00.png)	4	4	Pressed	1; 2; 3; 4; 5; 6; 7; 8; 9	C	3373						Male	78	7	00-000	0
Females first	Male1_b1	Male1_b1, 157	m1_p2_BL (157, s78_30L_C60_B00_68pt.png)	5	5	Pressed	1; 2; 3; 4; 5; 6; 7; 8; 9	C	3899						Male	70	78	60-068	0
Females first	Male1_b1	Male1_b1, 18	m1_p2_BL (18, s11_30L_C60_B30.png)	6	6	Pressed	1; 2; 3; 4; 5; 6; 7; 8; 9	C	4260						Male	4	11	60-135	30
Females first	Male1_b1	Male1_b1, 109	m1_p2_BL (109, s04_30L_C00_B00.png)	6	6	Pressed	1; 2; 3; 4; 5; 6; 7; 8; 9	C	3761						Male	22	4	00-000	0
Females first	Male1_b1	Male1_b1, 72	m1_p2_BL (72, s22_30L_C60_B30.png)	4	4	Pressed	1; 2; 3; 4; 5; 6; 7; 8; 9	C	2382						Male	11	22	60-135	30
Females first	Male1_b1	Male1_b1, 42	m1_p2_BL (42, s15_30L_C60_B30_68pt.png)	7	7	Pressed	1; 2; 3; 4; 5; 6; 7; 8; 9	C	2192						Male	7	15	60-068	30
Females first	Male1_b1	Male1_b1, 180	m1_p2_BL (180, s07_30L_C60_B30.png)	6	6	Pressed	1; 2; 3; 4; 5; 6; 7; 8; 9	C	3666						Male	78	7	60-135	30
Females first	Male1_b1	Male1_b1, 38	m1_p2_BL (38, s15_30L_C00_B20.png)	6	6	Pressed	1; 2; 3; 4; 5; 6; 7; 8; 9	C	2846						Male	7	15	00-000	20
Females first	Male1_b1	Male1_b1, 88	m1_p2_BL (88, s22_30L_C60_B00.png)	7	7	Pressed	1; 2; 3; 4; 5; 6; 7; 8; 9	C	2683						Male	15	22	60-135	0
Females first	Male1_b1	Male1_b1, 90	m1_p2_BL (90, s22_30L_C60_B30.png)	7	7	Pressed	1; 2; 3; 4; 5; 6; 7; 8; 9	C	1628						Male	15	22	60-135	30
Females first	Male1_b1	Male1_b1, 59	m1_p2_BL (59, s15_30L_C60_B20_68pt.png)	8	8	Pressed	1; 2; 3; 4; 5; 6; 7; 8; 9	C	2080						Male	11	15	60-068	20
Females first	Male1_b1	Male1_b1, 36	m1_p2_BL (36, s11_30L_C60_B30.png)	6	6	Pressed	1; 2; 3; 4; 5; 6; 7; 8; 9	C	3488						Male	7	11	60-135	30
Females first	Male1_b1	Male1_b1, 47	m1_p2_BL (47, s22_30L_C00_B20.png)	3	3	Pressed	1; 2; 3; 4; 5; 6; 7; 8; 9	C	3548						Male	7	22	00-000	20
Females first	Male1_b1	Male1_b1, 135	m1_p2_BL (135, s78_30L_C60_B30.png)	6	6	Pressed	1; 2; 3; 4; 5; 6; 7; 8; 9	C	2205						Male	22	78	60-135	30
Females first	Male1_b1	Male1_b1, 22	m1_p2_BL (22, s15_30L_C60_B00_68pt.png)	6	6	Pressed	1; 2; 3; 4; 5; 6; 7; 8; 9	C	4416						Male	4	15	60-068	0
Females first	Male1_b1	Male1_b1, 51	m1_p2_BL (51, s22_30L_C60_B30_68pt.png)	3	3	Pressed	1; 2; 3; 4; 5; 6; 7; 8; 9	C	2588						Male	7	22	60-068	30
Females first	Male1_b1	Male1_b1, 166	m1_p2_BL (166, s04_30L_C60_B00_68pt.png)	7	7	Pressed	1; 2; 3; 4; 5; 6; 7; 8; 9	C	2053						Male	78	4	60-068	0
Females first	Male1_b1	Male1_b1, 20	m1_p2_BL (20, s15_30L_C00_B20.png)	4	4	Pressed	1; 2; 3; 4; 5; 6; 7; 8; 9	C	2561						Male	4	15	00-000	20
Females first	Male1_b1	Male1_b1, 162	m1_p2_BL (162, s78_30L_C60_B30.png)	5	5	Pressed	1; 2; 3; 4; 5; 6; 7; 8; 9	C	2463						Male	70	78	60-135	30
Females first	Male1_b1	Male1_b1, 154	m1_p2_BL (154, s78_30L_C00_B00.png)	4	4	Pressed	1; 2; 3; 4; 5; 6; 7; 8; 9	C	2952						Male	70	78	00-000	0
Females first	Male1_b1	Male1_b1, 62	m1_p2_BL (62, s15_30L_C60_B20.png)	7	7	Pressed	1; 2; 3; 4; 5; 6; 7; 8; 9	C	2064						Male	11	15	60-135	20
Females first	Male1_b1	Male1_b1, 129	m1_p2_BL (129, s78_30L_C00_B30.png)	4	4	Pressed	1; 2; 3; 4; 5; 6; 7; 8; 9	C	5203						Male	22	78	00-000	30
Females first	Male1_b1	Male1_b1, 44	m1_p2_BL (44, s15_30L_C60_B20.png)	7	7	Pressed	1; 2; 3; 4; 5; 6; 7; 8; 9	C	8153						Male	7	15	60-135	20
Females first	Male1_b1	Male1_b1, 80	m1_p2_BL (80, s70_30L_C60_B20.png)	7	7	Pressed	1; 2; 3; 4; 5; 6; 7; 8; 9	C	6140						Male	11	70	60-135	20
Females first	Male1_b1	Male1_b1, 57	m1_p2_BL (57, s15_30L_C00_B30.png)	8	8	Pressed	1; 2; 3; 4; 5; 6; 7; 8; 9	C	1772						Male	11	15	00-000	30
Females first	Male1_b1	Male1_b1, 8	m1_p2_BL (8, s07_30L_C60_B20.png)	8	8	Pressed	1; 2; 3; 4; 5; 6; 7; 8; 9	C	1542						Male	4	7	60-135	20
Females first	Male1_b1	Male1_b1, 4	m1_p2_BL (4, s07_30L_C60_B00_68pt.png)	6	6	Pressed	1; 2; 3; 4; 5; 6; 7; 8; 9	C	2360						Male	4	7	60-068	0
Females first	Male1_b1	Male1_b1, 107	m1_p2_BL (107, s78_30L_C60_B20.png)	6	6	Pressed	1; 2; 3; 4; 5; 6; 7; 8; 9	C	2774						Male	15	78	60-135	20
Females first	Male1_b1	Male1_b1, 136	m1_p2_BL (136, s04_30L_C00_B00.png)	7	7	Pressed	1; 2; 3; 4; 5; 6; 7; 8; 9	C	2534						Male	70	4	00-000	0
Females first	Male1_b1	Male1_b1, 46	m1_p2_BL (46, s22_30L_C00_B00.png)	4	4	Pressed	1; 2; 3; 4; 5; 6; 7; 8; 9	C	2866						Male	7	22	00-000	0
Females first	Male1_b1	Male1_b1, 114	m1_p2_BL (114, s04_30L_C60_B30_68pt.png)	4	4	Pressed	1; 2; 3; 4; 5; 6; 7; 8; 9	C	2772						Male	22	4	60-068	30
Females first	Male1_b1	Male1_b1, 71	m1_p2_BL (71, s22_30L_C60_B20.png)	3	3	Pressed	1; 2; 3; 4; 5; 6; 7; 8; 9	C	2125						Male	11	22	60-135	20
Females first	Male1_b1	Male1_b1, 106	m1_p2_BL (106, s78_30L_C60_B00.png)	4	4	Pressed	1; 2; 3; 4; 5; 6; 7; 8; 9	C	4234						Male	15	78	60-135	0
Females first	Male1_b1	Male1_b1, 152	m1_p2_BL (152, s07_30L_C60_B20.png)	7	7	Pressed	1; 2; 3; 4; 5; 6; 7; 8; 9	C	2791						Male	70	7	60-135	20
Females first	Male1_b1	Male1_b1, 173	m1_p2_BL (173, s07_30L_C00_B20.png)	6	6	Pressed	1; 2; 3; 4; 5; 6; 7; 8; 9	C	2035						Male	78	7	00-000	20
Females first	Male1_b1	Male1_b1, 24	m1_p2_BL (24, s15_30L_C60_B30_68pt.png)	5	5	Pressed	1; 2; 3; 4; 5; 6; 7; 8; 9	C	2312						Male	4	15	60-068	30
Females first	Male1_b1	Male1_b1, 14	m1_p2_BL (14, s11_30L_C60_B20_68pt.png)	4	4	Pressed	1; 2; 3; 4; 5; 6; 7; 8; 9	C	3186						Male	4	11	60-068	20
Females first	Male1_b1	Male1_b1, 121	m1_p2_BL (121, s70_30L_C60_B00_68pt.png)	7	7	Pressed	1; 2; 3; 4; 5; 6; 7; 8; 9	C	2368						Male	22	70	60-068	0
Females first	Male1_b1	Male1_b1, 155	m1_p2_BL (155, s78_30L_C00_B20.png)	3	3	Pressed	1; 2; 3; 4; 5; 6; 7; 8; 9	C	2834						Male	70	78	00-000	20
Females first	Male1_b1	Male1_b1, 163	m1_p2_BL (163, s04_30L_C00_B00.png)	6	6	Pressed	1; 2; 3; 4; 5; 6; 7; 8; 9	C	1920						Male	78	4	00-000	0
Females first	Male1_b1	Male1_b1, 131	m1_p2_BL (131, s78_30L_C60_B20_68pt.png)	4	4	Pressed	1; 2; 3; 4; 5; 6; 7; 8; 9	C	2245						Male	22	78	60-068	20
Females first	Male1_b1	Male1_b1, 175	m1_p2_BL (175, s07_30L_C60_B00_68pt.png)	4	4	Pressed	1; 2; 3; 4; 5; 6; 7; 8; 9	C	2858						Male	78	7	60-068	0
Females first	Male1_b1	Male1_b1, 86	m1_p2_BL (86, s22_30L_C60_B20_68pt.png)	7	7	Pressed	1; 2; 3; 4; 5; 6; 7; 8; 9	C	2254						Male	15	22	60-068	20
Females first	Male1_b1	Male1_b1, 53	m1_p2_BL (53, s22_30L_C60_B20.png)	2	2	Pressed	1; 2; 3; 4; 5; 6; 7; 8; 9	C	2433						Male	7	22	60-135	20
Females first	Male1_b1	Male1_b1, 50	m1_p2_BL (50, s22_30L_C60_B20_68pt.png)	2	2	Pressed	1; 2; 3; 4; 5; 6; 7; 8; 9	C	2452						Male	7	22	60-068	20
Females first	Male1_b1	Male1_b1, 178	m1_p2_BL (178, s07_30L_C60_B00.png)	6	6	Pressed	1; 2; 3; 4; 5; 6; 7; 8; 9	C	3236						Male	78	7	60-135	0
Females first	Male1_b1	Male1_b1, 74	m1_p2_BL (74, s70_30L_C00_B20.png)	7	7	Pressed	1; 2; 3; 4; 5; 6; 7; 8; 9	C	2281						Male	11	70	00-000	20
Females first	Male1_b1	Male1_b1, 116	m1_p2_BL (116, s04_30L_C60_B20.png)	6	6	Pressed	1; 2; 3; 4; 5; 6; 7; 8; 9	C	7145						Male	22	4	60-135	20
Females first	Male1_b1	Male1_b1, 150	m1_p2_BL (150, s07_30L_C60_B30_68pt.png)	7	7	Pressed	1; 2; 3; 4; 5; 6; 7; 8; 9	C	3307						Male	70	7	60-068	30
Females first	Male1_b1	Male1_b1, 81	m1_p2_BL (81, s70_30L_C60_B30.png)	7	7	Pressed	1; 2; 3; 4; 5; 6; 7; 8; 9	C	1441						Male	11	70	60-135	30
Females first	Male1_b1	Male1_b1, 187	m1_p2_BL (187, s11_30L_C60_B00.png)	4	4	Pressed	1; 2; 3; 4; 5; 6; 7; 8; 9	C	2409						Male	78	11	60-135	0
Females first	Male1_b1	Male1_b1, 132	m1_p2_BL (132, s78_30L_C60_B30_68pt.png)	3	3	Pressed	1; 2; 3; 4; 5; 6; 7; 8; 9	C	2001						Male	22	78	60-068	30
Females first	Male1_b1	Male1_b1, 17	m1_p2_BL (17, s11_30L_C60_B20.png)	5	5	Pressed	1; 2; 3; 4; 5; 6; 7; 8; 9	C	3314						Male	4	11	60-135	20
Females first	Male1_b1	Male1_b1, 76	m1_p2_BL (76, s70_30L_C60_B00_68pt.png)	6	6	Pressed	1; 2; 3; 4; 5; 6; 7; 8; 9	C	5666						Male	11	70	60-068	0
Females first	Male1_b1	Male1_b1, 30	m1_p2_BL (30, s11_30L_C00_B30.png)	2	2	Pressed	1; 2; 3; 4; 5; 6; 7; 8; 9	C	3569						Male	7	11	00-000	30
Females first	Male1_b1	Male1_b1, 27	m1_p2_BL (27, s15_30L_C60_B30.png)	5	5	Pressed	1; 2; 3; 4; 5; 6; 7; 8; 9	C	5066						Male	4	15	60-135	30
Females first	Male1_b1	Male1_b1, 177	m1_p2_BL (177, s07_30L_C60_B30_68pt.png)	3	3	Pressed	1; 2; 3; 4; 5; 6; 7; 8; 9	C	5519						Male	78	7	60-068	30
Females first	Male1_b1	Male1_b1, 158	m1_p2_BL (158, s78_30L_C60_B20_68pt.png)	5	5	Pressed	1; 2; 3; 4; 5; 6; 7; 8; 9	C	2170						Male	70	78	60-068	20
Females first	Male1_b1	Male1_b1, 141	m1_p2_BL (141, s04_30L_C60_B30_68pt.png)	4	4	Pressed	1; 2; 3; 4; 5; 6; 7; 8; 9	C	3162						Male	70	4	60-068	30
Females first	Male1_b1	Male1_b1, 65	m1_p2_BL (65, s22_30L_C00_B20.png)	3	3	Pressed	1; 2; 3; 4; 5; 6; 7; 8; 9	C	2118						Male	11	22	00-000	20
Females first	Male1_b1	Male1_b1, 70	m1_p2_BL (70, s22_30L_C60_B00.png)	4	4	Pressed	1; 2; 3; 4; 5; 6; 7; 8; 9	C	4087						Male	11	22	60-135	0
Females first	Male1_b1	Male1_b1, 105	m1_p2_BL (105, s78_30L_C60_B30_68pt.png)	3	3	Pressed	1; 2; 3; 4; 5; 6; 7; 8; 9	C	8790						Male	15	78	60-068	30
Females first	Male1_b1	Male1_b1, 134	m1_p2_BL (134, s78_30L_C60_B20.png)	6	6	Pressed	1; 2; 3; 4; 5; 6; 7; 8; 9	C	8944						Male	22	78	60-135	20
Females first	Male1_b1	Male1_b1, 55	m1_p2_BL (55, s15_30L_C00_B00.png)	6	6	Pressed	1; 2; 3; 4; 5; 6; 7; 8; 9	C	1965						Male	11	15	00-000	0
Females first	Male1_b1	Male1_b1, 94	m1_p2_BL (94, s70_30L_C60_B00_68pt.png)	5	5	Pressed	1; 2; 3; 4; 5; 6; 7; 8; 9	C	2049						Male	15	70	60-068	0
Females first	Male1_b1	Male1_b1, 185	m1_p2_BL (185, s11_30L_C60_B20_68pt.png)	6	6	Pressed	1; 2; 3; 4; 5; 6; 7; 8; 9	C	1992						Male	78	11	60-068	20
Females first	Male1_b1	Male1_b1, 82	m1_p2_BL (82, s22_30L_C00_B00.png)	7	7	Pressed	1; 2; 3; 4; 5; 6; 7; 8; 9	C	3715						Male	15	22	00-000	0
Females first	Male1_b1	Male1_b1, 9	m1_p2_BL (9, s07_30L_C60_B30.png)	8	8	Pressed	1; 2; 3; 4; 5; 6; 7; 8; 9	C	4443						Male	4	7	60-135	30
Females first	Male1_b1	Male1_b1, 16	m1_p2_BL (16, s11_30L_C60_B00.png)	5	5	Pressed	1; 2; 3; 4; 5; 6; 7; 8; 9	C	2736						Male	4	11	60-135	0
Females first	Male1_b1	Male1_b1, 11	m1_p2_BL (11, s11_30L_C00_B20.png)	5	5	Pressed	1; 2; 3; 4; 5; 6; 7; 8; 9	C	2676						Male	4	11	00-000	20
Females first	Male1_b1	Male1_b1, 98	m1_p2_BL (98, s70_30L_C60_B20.png)	7	7	Pressed	1; 2; 3; 4; 5; 6; 7; 8; 9	C	4264						Male	15	70	60-135	20
Females first	Male1_b1	Male1_b1, 19	m1_p2_BL (19, s15_30L_C00_B00.png)	3	3	Pressed	1; 2; 3; 4; 5; 6; 7; 8; 9	C	3896						Male	4	15	00-000	0
Females first	Male1_b1	Male1_b1, 151	m1_p2_BL (151, s07_30L_C60_B00.png)	7	7	Pressed	1; 2; 3; 4; 5; 6; 7; 8; 9	C	2467						Male	70	7	60-135	0
Females first	Male1_b1	Male1_b1, 103	m1_p2_BL (103, s78_30L_C60_B00_68pt.png)	3	3	Pressed	1; 2; 3; 4; 5; 6; 7; 8; 9	C	4578						Male	15	78	60-068	0
Females first	Male1_b1	Male1_b1, 142	m1_p2_BL (142, s04_30L_C60_B00.png)	6	6	Pressed	1; 2; 3; 4; 5; 6; 7; 8; 9	C	2402						Male	70	4	60-135	0
Females first	Male1_b1	Male1_b1, 184	m1_p2_BL (184, s11_30L_C60_B00_68pt.png)	4	4	Pressed	1; 2; 3; 4; 5; 6; 7; 8; 9	C	2352						Male	78	11	60-068	0
Females first	Male1_b1	Male1_b1, 73	m1_p2_BL (73, s70_30L_C00_B00.png)	7	7	Pressed	1; 2; 3; 4; 5; 6; 7; 8; 9	C	4340						Male	11	70	00-000	0
Females first	Male1_b1	Male1_b1, 66	m1_p2_BL (66, s22_30L_C00_B30.png)	3	3	Pressed	1; 2; 3; 4; 5; 6; 7; 8; 9	C	2414						Male	11	22	00-000	30
Females first	Male1_b1	Male1_b1, 85	m1_p2_BL (85, s22_30L_C60_B00_68pt.png)	4	4	Pressed	1; 2; 3; 4; 5; 6; 7; 8; 9	C	3141						Male	15	22	60-068	0
Females first	Male1_b1	Male1_b1, 126	m1_p2_BL (126, s70_30L_C60_B30.png)	7	7	Pressed	1; 2; 3; 4; 5; 6; 7; 8; 9	C	2981						Male	22	70	60-135	30
Females first	Male1_b1	Male1_b1, 143	m1_p2_BL (143, s04_30L_C60_B20.png)	6	6	Pressed	1; 2; 3; 4; 5; 6; 7; 8; 9	C	7635						Male	70	4	60-135	20
Females first	Male1_b1	Male1_b1, 40	m1_p2_BL (40, s15_30L_C60_B00_68pt.png)	6	6	Pressed	1; 2; 3; 4; 5; 6; 7; 8; 9	C	29891						Male	7	15	60-068	0
Females first	Male1_b1	Male1_b1, 6	m1_p2_BL (6, s07_30L_C60_B30_68pt.png)	7	7	Pressed	1; 2; 3; 4; 5; 6; 7; 8; 9	C	1980						Male	4	7	60-068	30
Females first	Male1_b1	Male1_b1, 54	m1_p2_BL (54, s22_30L_C60_B30.png)	3	3	Pressed	1; 2; 3; 4; 5; 6; 7; 8; 9	C	1986						Male	7	22	60-135	30
Females first	Male1_b1	Male1_b1, 83	m1_p2_BL (83, s22_30L_C00_B20.png)	4	4	Pressed	1; 2; 3; 4; 5; 6; 7; 8; 9	C	13706						Male	15	22	00-000	20
Females first	Male1_b1	Male1_b1, 49	m1_p2_BL (49, s22_30L_C60_B00_68pt.png)	4	4	Pressed	1; 2; 3; 4; 5; 6; 7; 8; 9	C	3723						Male	7	22	60-068	0
Females first	Male1_b1	Male1_b1, 92	m1_p2_BL (92, s70_30L_C00_B20.png)	7	7	Pressed	1; 2; 3; 4; 5; 6; 7; 8; 9	C	3875						Male	15	70	00-000	20
Females first	Male1_b1	Male1_b1, 117	m1_p2_BL (117, s04_30L_C60_B30.png)	6	6	Pressed	1; 2; 3; 4; 5; 6; 7; 8; 9	C	2904						Male	22	4	60-135	30
Females first	Male1_b1	Male1_b1, 153	m1_p2_BL (153, s07_30L_C60_B30.png)	6	6	Pressed	1; 2; 3; 4; 5; 6; 7; 8; 9	C	6836						Male	70	7	60-135	30
Females first	Male1_b1	Male1_b1, 3	m1_p2_BL (3, s07_30L_C00_B30.png)	4	4	Pressed	1; 2; 3; 4; 5; 6; 7; 8; 9	C	2852						Male	4	7	00-000	30
Females first	Male1_b1	Male1_b1, 133	m1_p2_BL (133, s78_30L_C60_B00.png)	6	6	Pressed	1; 2; 3; 4; 5; 6; 7; 8; 9	C	22127						Male	22	78	60-135	0
Females first	Male1_b1	Male1_b1, 140	m1_p2_BL (140, s04_30L_C60_B20_68pt.png)	7	7	Pressed	1; 2; 3; 4; 5; 6; 7; 8; 9	C	2238						Male	70	4	60-068	20
Females first	Male1_b1	Male1_b1, 181	m1_p2_BL (181, s11_30L_C00_B00.png)	4	4	Pressed	1; 2; 3; 4; 5; 6; 7; 8; 9	C	23426						Male	78	11	00-000	0
Females first	Male1_b1	Male1_b1, 5	m1_p2_BL (5, s07_30L_C60_B20_68pt.png)	5	5	Pressed	1; 2; 3; 4; 5; 6; 7; 8; 9	C	2695						Male	4	7	60-068	20
Females first	Male1_b1	Male1_b1, 26	m1_p2_BL (26, s15_30L_C60_B20.png)	3	3	Pressed	1; 2; 3; 4; 5; 6; 7; 8; 9	C	2287						Male	4	15	60-135	20
Females first	Male1_b1	Male1_b1, 112	m1_p2_BL (112, s04_30L_C60_B00_68pt.png)	3	3	Pressed	1; 2; 3; 4; 5; 6; 7; 8; 9	C	22396						Male	22	4	60-068	0
Females first	Male1_b1	Male1_b1, 78	m1_p2_BL (78, s70_30L_C60_B30_68pt.png)	7	7	Pressed	1; 2; 3; 4; 5; 6; 7; 8; 9	C	2754						Male	11	70	60-068	30
Females first	Male1_b1	Male1_b1, 2	m1_p2_BL (2, s07_30L_C00_B20.png)	4	4	Pressed	1; 2; 3; 4; 5; 6; 7; 8; 9	C	24609						Male	4	7	00-000	20
Females first	Male1_b1	Male1_b1, 148	m1_p2_BL (148, s07_30L_C60_B00_68pt.png)	7	7	Pressed	1; 2; 3; 4; 5; 6; 7; 8; 9	C	2438						Male	70	7	60-068	0
Females first	Male1_b1	Male1_b1, 170	m1_p2_BL (170, s04_30L_C60_B20.png)	4	4	Pressed	1; 2; 3; 4; 5; 6; 7; 8; 9	C	41154						Male	78	4	60-135	20
Females first	Male1_b1	Male1_b1, 147	m1_p2_BL (147, s07_30L_C00_B30.png)	4	4	Pressed	1; 2; 3; 4; 5; 6; 7; 8; 9	C	2345						Male	70	7	00-000	30
Females first	Male1_b1	Male1_b1, 61	m1_p2_BL (61, s15_30L_C60_B00.png)	5	5	Pressed	1; 2; 3; 4; 5; 6; 7; 8; 9	C	2755						Male	11	15	60-135	0
Females first	Male1_b1	Male1_b1, 113	m1_p2_BL (113, s04_30L_C60_B20_68pt.png)	3	3	Pressed	1; 2; 3; 4; 5; 6; 7; 8; 9	C	2240						Male	22	4	60-068	20
Females first	Male1_b1	Male1_b1, 12	m1_p2_BL (12, s11_30L_C00_B30.png)	3	3	Pressed	1; 2; 3; 4; 5; 6; 7; 8; 9	C	3075						Male	4	11	00-000	30
Females first	Male1_b1	Male1_b1, 123	m1_p2_BL (123, s70_30L_C60_B30_68pt.png)	6	6	Pressed	1; 2; 3; 4; 5; 6; 7; 8; 9	C	2460						Male	22	70	60-068	30
Females first	Male1_b1	Male1_b1, 167	m1_p2_BL (167, s04_30L_C60_B20_68pt.png)	3	3	Pressed	1; 2; 3; 4; 5; 6; 7; 8; 9	C	17103						Male	78	4	60-068	20
Females first	Male1_b1	Male1_b1, 130	m1_p2_BL (130, s78_30L_C60_B00_68pt.png)	5	5	Pressed	1; 2; 3; 4; 5; 6; 7; 8; 9	C	29431						Male	22	78	60-068	0
Females first	Male1_b1	Male1_b1, 63	m1_p2_BL (63, s15_30L_C60_B30.png)	7	7	Pressed	1; 2; 3; 4; 5; 6; 7; 8; 9	C	2960						Male	11	15	60-135	30
Females first	Male1_b1	Male1_b1, 95	m1_p2_BL (95, s70_30L_C60_B20_68pt.png)	7	7	Pressed	1; 2; 3; 4; 5; 6; 7; 8; 9	C	1327						Male	15	70	60-068	20
Females first	Male1_b1	Male1_b1, 10	m1_p2_BL (10, s11_30L_C00_B00.png)	8	8	Pressed	1; 2; 3; 4; 5; 6; 7; 8; 9	C	1657						Male	4	11	00-000	0
Females first	Male1_b1	Male1_b1, 13	m1_p2_BL (13, s11_30L_C60_B00_68pt.png)	7	7	Pressed	1; 2; 3; 4; 5; 6; 7; 8; 9	C	1721						Male	4	11	60-068	0
Females first	Male1_b1	Male1_b1, 122	m1_p2_BL (122, s70_30L_C60_B20_68pt.png)	7	7	Pressed	1; 2; 3; 4; 5; 6; 7; 8; 9	C	18675						Male	22	70	60-068	20
Females first	Male1_b1	Male1_b1, 110	m1_p2_BL (110, s04_30L_C00_B20.png)	4	4	Pressed	1; 2; 3; 4; 5; 6; 7; 8; 9	C	3349						Male	22	4	00-000	20
Females first	Male1_b1	Male1_b1, 119	m1_p2_BL (119, s70_30L_C00_B20.png)	6	6	Pressed	1; 2; 3; 4; 5; 6; 7; 8; 9	C	7135						Male	22	70	00-000	20
Females first	Male1_b1	Male1_b1, 139	m1_p2_BL (139, s04_30L_C60_B00_68pt.png)	7	7	Pressed	1; 2; 3; 4; 5; 6; 7; 8; 9	C	2729						Male	70	4	60-068	0
Females first	break1	male break	male break	space		Pressed	(any response)	C	6848
Females first	Male2_b1	Male2_b1, 98	m2_p2_BL (98, s76_30L_C60_B20.png)	7	7	Pressed	1; 2; 3; 4; 5; 6; 7; 8; 9	C	4583						Male	48	76	60-135	20
Females first	Male2_b1	Male2_b1, 125	m2_p2_BL (125, s02_30L_C60_B20.png)	5	5	Pressed	1; 2; 3; 4; 5; 6; 7; 8; 9	C	3381						Male	76	2	60-135	20
Females first	Male2_b1	Male2_b1, 37	m2_p2_BL (37, s48_30L_C00_B00.png)	7	7	Pressed	1; 2; 3; 4; 5; 6; 7; 8; 9	C	3451						Male	30	48	00-000	0
Females first	Male2_b1	Male2_b1, 79	m2_p2_BL (79, s76_30L_C60_B00.png)	6	6	Pressed	1; 2; 3; 4; 5; 6; 7; 8; 9	C	3859						Male	32	76	60-135	0
Females first	Male2_b1	Male2_b1, 5	m2_p2_BL (5, s30_30L_C60_B20_68pt.png)	7	7	Pressed	1; 2; 3; 4; 5; 6; 7; 8; 9	C	1849						Male	2	30	60-068	20
Females first	Male2_b1	Male2_b1, 110	m2_p2_BL (110, s76_30L_C00_B20.png)	5	5	Pressed	1; 2; 3; 4; 5; 6; 7; 8; 9	C	2952						Male	49	76	00-000	20
Females first	Male2_b1	Male2_b1, 29	m2_p2_BL (29, s32_30L_C00_B20.png)	4	4	Pressed	1; 2; 3; 4; 5; 6; 7; 8; 9	C	3892						Male	30	32	00-000	20
Females first	Male2_b1	Male2_b1, 128	m2_p2_BL (128, s30_30L_C00_B20.png)	7	7	Pressed	1; 2; 3; 4; 5; 6; 7; 8; 9	C	2649						Male	76	30	00-000	20
Females first	Male2_b1	Male2_b1, 50	m2_p2_BL (50, s49_30L_C60_B20_68pt.png)	8	8	Pressed	1; 2; 3; 4; 5; 6; 7; 8; 9	C	2299						Male	30	49	60-068	20
Females first	Male2_b1	Male2_b1, 114	m2_p2_BL (114, s76_30L_C60_B30_68pt.png)	6	6	Pressed	1; 2; 3; 4; 5; 6; 7; 8; 9	C	2124						Male	49	76	60-068	30
Females first	Male2_b1	Male2_b1, 30	m2_p2_BL (30, s32_30L_C00_B30.png)	3	3	Pressed	1; 2; 3; 4; 5; 6; 7; 8; 9	C	2729						Male	30	32	00-000	30
Females first	Male2_b1	Male2_b1, 106	m2_p2_BL (106, s02_30L_C60_B00.png)	6	6	Pressed	1; 2; 3; 4; 5; 6; 7; 8; 9	C	4905						Male	49	2	60-135	0
Females first	Male2_b1	Male2_b1, 134	m2_p2_BL (134, s30_30L_C60_B20.png)	6	6	Pressed	1; 2; 3; 4; 5; 6; 7; 8; 9	C	7899						Male	76	30	60-135	20
Females first	Male2_b1	Male2_b1, 6	m2_p2_BL (6, s30_30L_C60_B30_68pt.png)	5	5	Pressed	1; 2; 3; 4; 5; 6; 7; 8; 9	C	3509						Male	2	30	60-068	30
Females first	Male2_b1	Male2_b1, 70	m2_p2_BL (70, s49_30L_C60_B00.png)	4	4	Pressed	1; 2; 3; 4; 5; 6; 7; 8; 9	C	2447						Male	32	49	60-135	0
Females first	Male2_b1	Male2_b1, 121	m2_p2_BL (121, s02_30L_C60_B00_68pt.png)	6	6	Pressed	1; 2; 3; 4; 5; 6; 7; 8; 9	C	4553						Male	76	2	60-068	0
Females first	Male2_b1	Male2_b1, 99	m2_p2_BL (99, s76_30L_C60_B30.png)	7	7	Pressed	1; 2; 3; 4; 5; 6; 7; 8; 9	C	2066						Male	48	76	60-135	30
Females first	Male2_b1	Male2_b1, 44	m2_p2_BL (44, s48_30L_C60_B20.png)	7	7	Pressed	1; 2; 3; 4; 5; 6; 7; 8; 9	C	6211						Male	30	48	60-135	20
Females first	Male2_b1	Male2_b1, 117	m2_p2_BL (117, s76_30L_C60_B30.png)	4	4	Pressed	1; 2; 3; 4; 5; 6; 7; 8; 9	C	2704						Male	49	76	60-135	30
Females first	Male2_b1	Male2_b1, 63	m2_p2_BL (63, s48_30L_C60_B30.png)	5	5	Pressed	1; 2; 3; 4; 5; 6; 7; 8; 9	C	2795						Male	32	48	60-135	30
Females first	Male2_b1	Male2_b1, 95	m2_p2_BL (95, s76_30L_C60_B20_68pt.png)	6	6	Pressed	1; 2; 3; 4; 5; 6; 7; 8; 9	C	6425						Male	48	76	60-068	20
Females first	Male2_b1	Male2_b1, 84	m2_p2_BL (84, s49_30L_C00_B30.png)	8	8	Pressed	1; 2; 3; 4; 5; 6; 7; 8; 9	C	2184						Male	48	49	00-000	30
Females first	Male2_b1	Male2_b1, 62	m2_p2_BL (62, s48_30L_C60_B20.png)	7	7	Pressed	1; 2; 3; 4; 5; 6; 7; 8; 9	C	1939						Male	32	48	60-135	20
Females first	Male2_b1	Male2_b1, 132	m2_p2_BL (132, s30_30L_C60_B30_68pt.png)	5	5	Pressed	1; 2; 3; 4; 5; 6; 7; 8; 9	C	2313						Male	76	30	60-068	30
Females first	Male2_b1	Male2_b1, 22	m2_p2_BL (22, s48_30L_C60_B00_68pt.png)	8	8	Pressed	1; 2; 3; 4; 5; 6; 7; 8; 9	C	2562						Male	2	48	60-068	0
Females first	Male2_b1	Male2_b1, 28	m2_p2_BL (28, s32_30L_C00_B00.png)	5	5	Pressed	1; 2; 3; 4; 5; 6; 7; 8; 9	C	17917						Male	30	32	00-000	0
Females first	Male2_b1	Male2_b1, 21	m2_p2_BL (21, s48_30L_C00_B30.png)	6	6	Pressed	1; 2; 3; 4; 5; 6; 7; 8; 9	C	3023						Male	2	48	00-000	30
Females first	Male2_b1	Male2_b1, 66	m2_p2_BL (66, s49_30L_C00_B30.png)	4	4	Pressed	1; 2; 3; 4; 5; 6; 7; 8; 9	C	3505						Male	32	49	00-000	30
Females first	Male2_b1	Male2_b1, 36	m2_p2_BL (36, s32_30L_C60_B30.png)	4	4	Pressed	1; 2; 3; 4; 5; 6; 7; 8; 9	C	4375						Male	30	32	60-135	30
Females first	Male2_b1	Male2_b1, 32	m2_p2_BL (32, s32_30L_C60_B20_68pt.png)	4	4	Pressed	1; 2; 3; 4; 5; 6; 7; 8; 9	C	10131						Male	30	32	60-068	20
Females first	Male2_b1	Male2_b1, 126	m2_p2_BL (126, s02_30L_C60_B30.png)	3	3	Pressed	1; 2; 3; 4; 5; 6; 7; 8; 9	C	2065						Male	76	2	60-135	30
Females first	Male2_b1	Male2_b1, 86	m2_p2_BL (86, s49_30L_C60_B20_68pt.png)	7	7	Pressed	1; 2; 3; 4; 5; 6; 7; 8; 9	C	1912						Male	48	49	60-068	20
Females first	Male2_b1	Male2_b1, 45	m2_p2_BL (45, s48_30L_C60_B30.png)	6	6	Pressed	1; 2; 3; 4; 5; 6; 7; 8; 9	C	3487						Male	30	48	60-135	30
Females first	Male2_b1	Male2_b1, 51	m2_p2_BL (51, s49_30L_C60_B30_68pt.png)	7	7	Pressed	1; 2; 3; 4; 5; 6; 7; 8; 9	C	4613						Male	30	49	60-068	30
Females first	Male2_b1	Male2_b1, 76	m2_p2_BL (76, s76_30L_C60_B00_68pt.png)	6	6	Pressed	1; 2; 3; 4; 5; 6; 7; 8; 9	C	3317						Male	32	76	60-068	0
Females first	Male2_b1	Male2_b1, 103	m2_p2_BL (103, s02_30L_C60_B00_68pt.png)	6	6	Pressed	1; 2; 3; 4; 5; 6; 7; 8; 9	C	4560						Male	49	2	60-068	0
Females first	Male2_b1	Male2_b1, 104	m2_p2_BL (104, s02_30L_C60_B20_68pt.png)	4	4	Pressed	1; 2; 3; 4; 5; 6; 7; 8; 9	C	4136						Male	49	2	60-068	20
Females first	Male2_b1	Male2_b1, 56	m2_p2_BL (56, s48_30L_C00_B20.png)	7	7	Pressed	1; 2; 3; 4; 5; 6; 7; 8; 9	C	3264						Male	32	48	00-000	20
Females first	Male2_b1	Male2_b1, 24	m2_p2_BL (24, s48_30L_C60_B30_68pt.png)	7	7	Pressed	1; 2; 3; 4; 5; 6; 7; 8; 9	C	1820						Male	2	48	60-068	30
Females first	Male2_b1	Male2_b1, 75	m2_p2_BL (75, s76_30L_C00_B30.png)	4	4	Pressed	1; 2; 3; 4; 5; 6; 7; 8; 9	C	4594						Male	32	76	00-000	30
Females first	Male2_b1	Male2_b1, 131	m2_p2_BL (131, s30_30L_C60_B20_68pt.png)	4	4	Pressed	1; 2; 3; 4; 5; 6; 7; 8; 9	C	4174						Male	76	30	60-068	20
Females first	Male2_b1	Male2_b1, 89	m2_p2_BL (89, s49_30L_C60_B20.png)	7	7	Pressed	1; 2; 3; 4; 5; 6; 7; 8; 9	C	1719						Male	48	49	60-135	20
Females first	Male2_b1	Male2_b1, 16	m2_p2_BL (16, s32_30L_C60_B00.png)	6	6	Pressed	1; 2; 3; 4; 5; 6; 7; 8; 9	C	3555						Male	2	32	60-135	0
Females first	Male2_b1	Male2_b1, 10	m2_p2_BL (10, s32_30L_C00_B00.png)	6	6	Pressed	1; 2; 3; 4; 5; 6; 7; 8; 9	C	9307						Male	2	32	00-000	0
Females first	Male2_b1	Male2_b1, 33	m2_p2_BL (33, s32_30L_C60_B30_68pt.png)	6	6	Pressed	1; 2; 3; 4; 5; 6; 7; 8; 9	C	5040						Male	30	32	60-068	30
Females first	Male2_b1	Male2_b1, 31	m2_p2_BL (31, s32_30L_C60_B00_68pt.png)	7	7	Pressed	1; 2; 3; 4; 5; 6; 7; 8; 9	C	4456						Male	30	32	60-068	0
Females first	Male2_b1	Male2_b1, 59	m2_p2_BL (59, s48_30L_C60_B20_68pt.png)	7	7	Pressed	1; 2; 3; 4; 5; 6; 7; 8; 9	C	1965						Male	32	48	60-068	20
Females first	Male2_b1	Male2_b1, 119	m2_p2_BL (119, s02_30L_C00_B20.png)	7	7	Pressed	1; 2; 3; 4; 5; 6; 7; 8; 9	C	2188						Male	76	2	00-000	20
Females first	Male2_b1	Male2_b1, 35	m2_p2_BL (35, s32_30L_C60_B20.png)	7	7	Pressed	1; 2; 3; 4; 5; 6; 7; 8; 9	C	1332						Male	30	32	60-135	20
Females first	Male2_b1	Male2_b1, 68	m2_p2_BL (68, s49_30L_C60_B20_68pt.png)	5	5	Pressed	1; 2; 3; 4; 5; 6; 7; 8; 9	C	1962						Male	32	49	60-068	20
Females first	Male2_b1	Male2_b1, 115	m2_p2_BL (115, s76_30L_C60_B00.png)	4	4	Pressed	1; 2; 3; 4; 5; 6; 7; 8; 9	C	2421						Male	49	76	60-135	0
Females first	Male2_b1	Male2_b1, 116	m2_p2_BL (116, s76_30L_C60_B20.png)	2	2	Pressed	1; 2; 3; 4; 5; 6; 7; 8; 9	C	1964						Male	49	76	60-135	20
Females first	Male2_b1	Male2_b1, 107	m2_p2_BL (107, s02_30L_C60_B20.png)	6	6	Pressed	1; 2; 3; 4; 5; 6; 7; 8; 9	C	2618						Male	49	2	60-135	20
Females first	Male2_b1	Male2_b1, 85	m2_p2_BL (85, s49_30L_C60_B00_68pt.png)	6	6	Pressed	1; 2; 3; 4; 5; 6; 7; 8; 9	C	2275						Male	48	49	60-068	0
Females first	Male2_b1	Male2_b1, 92	m2_p2_BL (92, s76_30L_C00_B20.png)	5	5	Pressed	1; 2; 3; 4; 5; 6; 7; 8; 9	C	2918						Male	48	76	00-000	20
Females first	Male2_b1	Male2_b1, 18	m2_p2_BL (18, s32_30L_C60_B30.png)	6	6	Pressed	1; 2; 3; 4; 5; 6; 7; 8; 9	C	3187						Male	2	32	60-135	30
Females first	Male2_b1	Male2_b1, 26	m2_p2_BL (26, s48_30L_C60_B20.png)	8	8	Pressed	1; 2; 3; 4; 5; 6; 7; 8; 9	C	2206						Male	2	48	60-135	20
Females first	Male2_b1	Male2_b1, 25	m2_p2_BL (25, s48_30L_C60_B00.png)	8	8	Pressed	1; 2; 3; 4; 5; 6; 7; 8; 9	C	1193						Male	2	48	60-135	0
Females first	Male2_b1	Male2_b1, 14	m2_p2_BL (14, s32_30L_C60_B20_68pt.png)	4	4	Pressed	1; 2; 3; 4; 5; 6; 7; 8; 9	C	2404						Male	2	32	60-068	20
Females first	Male2_b1	Male2_b1, 11	m2_p2_BL (11, s32_30L_C00_B20.png)	3	3	Pressed	1; 2; 3; 4; 5; 6; 7; 8; 9	C	1963						Male	2	32	00-000	20
Females first	Male2_b1	Male2_b1, 93	m2_p2_BL (93, s76_30L_C00_B30.png)	4	4	Pressed	1; 2; 3; 4; 5; 6; 7; 8; 9	C	2109						Male	48	76	00-000	30
Females first	Male2_b1	Male2_b1, 4	m2_p2_BL (4, s30_30L_C60_B00_68pt.png)	6	6	Pressed	1; 2; 3; 4; 5; 6; 7; 8; 9	C	3616						Male	2	30	60-068	0
Females first	Male2_b1	Male2_b1, 20	m2_p2_BL (20, s48_30L_C00_B20.png)	5	5	Pressed	1; 2; 3; 4; 5; 6; 7; 8; 9	C	2102						Male	2	48	00-000	20
Females first	Male2_b1	Male2_b1, 52	m2_p2_BL (52, s49_30L_C60_B00.png)	7	7	Pressed	1; 2; 3; 4; 5; 6; 7; 8; 9	C	4192						Male	30	49	60-135	0
Females first	Male2_b1	Male2_b1, 12	m2_p2_BL (12, s32_30L_C00_B30.png)	4	4	Pressed	1; 2; 3; 4; 5; 6; 7; 8; 9	C	2697						Male	2	32	00-000	30
Females first	Male2_b1	Male2_b1, 9	m2_p2_BL (9, s30_30L_C60_B30.png)	3	3	Pressed	1; 2; 3; 4; 5; 6; 7; 8; 9	C	1687						Male	2	30	60-135	30
Females first	Male2_b1	Male2_b1, 124	m2_p2_BL (124, s02_30L_C60_B00.png)	4	4	Pressed	1; 2; 3; 4; 5; 6; 7; 8; 9	C	2219						Male	76	2	60-135	0
Females first	Male2_b1	Male2_b1, 54	m2_p2_BL (54, s49_30L_C60_B30.png)	5	5	Pressed	1; 2; 3; 4; 5; 6; 7; 8; 9	C	1537						Male	30	49	60-135	30
Females first	Male2_b1	Male2_b1, 108	m2_p2_BL (108, s02_30L_C60_B30.png)	3	3	Pressed	1; 2; 3; 4; 5; 6; 7; 8; 9	C	1831						Male	49	2	60-135	30
Females first	Male2_b1	Male2_b1, 48	m2_p2_BL (48, s49_30L_C00_B30.png)	7	7	Pressed	1; 2; 3; 4; 5; 6; 7; 8; 9	C	2968						Male	30	49	00-000	30
Females first	Male2_b1	Male2_b1, 58	m2_p2_BL (58, s48_30L_C60_B00_68pt.png)	4	4	Pressed	1; 2; 3; 4; 5; 6; 7; 8; 9	C	2194						Male	32	48	60-068	0
Females first	Male2_b1	Male2_b1, 8	m2_p2_BL (8, s30_30L_C60_B20.png)	2	2	Pressed	1; 2; 3; 4; 5; 6; 7; 8; 9	C	1757						Male	2	30	60-135	20
Females first	Male2_b1	Male2_b1, 133	m2_p2_BL (133, s30_30L_C60_B00.png)	6	6	Pressed	1; 2; 3; 4; 5; 6; 7; 8; 9	C	3418						Male	76	30	60-135	0
Females first	Male2_b1	Male2_b1, 73	m2_p2_BL (73, s76_30L_C00_B00.png)	3	3	Pressed	1; 2; 3; 4; 5; 6; 7; 8; 9	C	2297						Male	32	76	00-000	0
Females first	Male2_b1	Male2_b1, 13	m2_p2_BL (13, s32_30L_C60_B00_68pt.png)	5	5	Pressed	1; 2; 3; 4; 5; 6; 7; 8; 9	C	1850						Male	2	32	60-068	0
Females first	Male2_b1	Male2_b1, 34	m2_p2_BL (34, s32_30L_C60_B00.png)	4	4	Pressed	1; 2; 3; 4; 5; 6; 7; 8; 9	C	4693						Male	30	32	60-135	0
Females first	Male2_b1	Male2_b1, 130	m2_p2_BL (130, s30_30L_C60_B00_68pt.png)	6	6	Pressed	1; 2; 3; 4; 5; 6; 7; 8; 9	C	2003						Male	76	30	60-068	0
Females first	Male2_b1	Male2_b1, 120	m2_p2_BL (120, s02_30L_C00_B30.png)	4	4	Pressed	1; 2; 3; 4; 5; 6; 7; 8; 9	C	2146						Male	76	2	00-000	30
Females first	Male2_b1	Male2_b1, 55	m2_p2_BL (55, s48_30L_C00_B00.png)	3	3	Pressed	1; 2; 3; 4; 5; 6; 7; 8; 9	C	2104						Male	32	48	00-000	0
Females first	Male2_b1	Male2_b1, 81	m2_p2_BL (81, s76_30L_C60_B30.png)	2	2	Pressed	1; 2; 3; 4; 5; 6; 7; 8; 9	C	2320						Male	32	76	60-135	30
Females first	Male2_b1	Male2_b1, 60	m2_p2_BL (60, s48_30L_C60_B30_68pt.png)	4	4	Pressed	1; 2; 3; 4; 5; 6; 7; 8; 9	C	2611						Male	32	48	60-068	30
Females first	Male2_b1	Male2_b1, 53	m2_p2_BL (53, s49_30L_C60_B20.png)	6	6	Pressed	1; 2; 3; 4; 5; 6; 7; 8; 9	C	1927						Male	30	49	60-135	20
Females first	Male2_b1	Male2_b1, 27	m2_p2_BL (27, s48_30L_C60_B30.png)	6	6	Pressed	1; 2; 3; 4; 5; 6; 7; 8; 9	C	2243						Male	2	48	60-135	30
Females first	Male2_b1	Male2_b1, 47	m2_p2_BL (47, s49_30L_C00_B20.png)	6	6	Pressed	1; 2; 3; 4; 5; 6; 7; 8; 9	C	2315						Male	30	49	00-000	20
Females first	Male2_b1	Male2_b1, 71	m2_p2_BL (71, s49_30L_C60_B20.png)	4	4	Pressed	1; 2; 3; 4; 5; 6; 7; 8; 9	C	2735						Male	32	49	60-135	20
Females first	Male2_b1	Male2_b1, 105	m2_p2_BL (105, s02_30L_C60_B30_68pt.png)	5	5	Pressed	1; 2; 3; 4; 5; 6; 7; 8; 9	C	1720						Male	49	2	60-068	30
Females first	Male2_b1	Male2_b1, 123	m2_p2_BL (123, s02_30L_C60_B30_68pt.png)	5	5	Pressed	1; 2; 3; 4; 5; 6; 7; 8; 9	C	2685						Male	76	2	60-068	30
Females first	Male2_b1	Male2_b1, 15	m2_p2_BL (15, s32_30L_C60_B30_68pt.png)	4	4	Pressed	1; 2; 3; 4; 5; 6; 7; 8; 9	C	1979						Male	2	32	60-068	30
Females first	Male2_b1	Male2_b1, 7	m2_p2_BL (7, s30_30L_C60_B00.png)	3	3	Pressed	1; 2; 3; 4; 5; 6; 7; 8; 9	C	2354						Male	2	30	60-135	0
Females first	Male2_b1	Male2_b1, 64	m2_p2_BL (64, s49_30L_C00_B00.png)	2	2	Pressed	1; 2; 3; 4; 5; 6; 7; 8; 9	C	2750						Male	32	49	00-000	0
Females first	Male2_b1	Male2_b1, 129	m2_p2_BL (129, s30_30L_C00_B30.png)	4	4	Pressed	1; 2; 3; 4; 5; 6; 7; 8; 9	C	2145						Male	76	30	00-000	30
Females first	Male2_b1	Male2_b1, 82	m2_p2_BL (82, s49_30L_C00_B00.png)	3	3	Pressed	1; 2; 3; 4; 5; 6; 7; 8; 9	C	1989						Male	48	49	00-000	0
Females first	Male2_b1	Male2_b1, 42	m2_p2_BL (42, s48_30L_C60_B30_68pt.png)	2	2	Pressed	1; 2; 3; 4; 5; 6; 7; 8; 9	C	2197						Male	30	48	60-068	30
Females first	Male2_b1	Male2_b1, 97	m2_p2_BL (97, s76_30L_C60_B00.png)	3	3	Pressed	1; 2; 3; 4; 5; 6; 7; 8; 9	C	3060						Male	48	76	60-135	0
Females first	Male2_b1	Male2_b1, 113	m2_p2_BL (113, s76_30L_C60_B20_68pt.png)	2	2	Pressed	1; 2; 3; 4; 5; 6; 7; 8; 9	C	2104						Male	49	76	60-068	20
Females first	Male2_b1	Male2_b1, 88	m2_p2_BL (88, s49_30L_C60_B00.png)	4	4	Pressed	1; 2; 3; 4; 5; 6; 7; 8; 9	C	1821						Male	48	49	60-135	0
Females first	Male2_b1	Male2_b1, 109	m2_p2_BL (109, s76_30L_C00_B00.png)	1	1	Pressed	1; 2; 3; 4; 5; 6; 7; 8; 9	C	3032						Male	49	76	00-000	0
Females first	Male2_b1	Male2_b1, 91	m2_p2_BL (91, s76_30L_C00_B00.png)	5	5	Pressed	1; 2; 3; 4; 5; 6; 7; 8; 9	C	2277						Male	48	76	00-000	0
Females first	Male2_b1	Male2_b1, 100	m2_p2_BL (100, s02_30L_C00_B00.png)	3	3	Pressed	1; 2; 3; 4; 5; 6; 7; 8; 9	C	2907						Male	49	2	00-000	0
Females first	Male2_b1	Male2_b1, 87	m2_p2_BL (87, s49_30L_C60_B30_68pt.png)	3	3	Pressed	1; 2; 3; 4; 5; 6; 7; 8; 9	C	1980						Male	48	49	60-068	30
Females first	Male2_b1	Male2_b1, 101	m2_p2_BL (101, s02_30L_C00_B20.png)	6	6	Pressed	1; 2; 3; 4; 5; 6; 7; 8; 9	C	2100						Male	49	2	00-000	20
Females first	Male2_b1	Male2_b1, 49	m2_p2_BL (49, s49_30L_C60_B00_68pt.png)	6	6	Pressed	1; 2; 3; 4; 5; 6; 7; 8; 9	C	1458						Male	30	49	60-068	0
Females first	Male2_b1	Male2_b1, 23	m2_p2_BL (23, s48_30L_C60_B20_68pt.png)	6	6	Pressed	1; 2; 3; 4; 5; 6; 7; 8; 9	C	3164						Male	2	48	60-068	20
Females first	Male2_b1	Male2_b1, 46	m2_p2_BL (46, s49_30L_C00_B00.png)	7	7	Pressed	1; 2; 3; 4; 5; 6; 7; 8; 9	C	1596						Male	30	49	00-000	0
Females first	Male2_b1	Male2_b1, 94	m2_p2_BL (94, s76_30L_C60_B00_68pt.png)	5	5	Pressed	1; 2; 3; 4; 5; 6; 7; 8; 9	C	1945						Male	48	76	60-068	0
Females first	Male2_b1	Male2_b1, 122	m2_p2_BL (122, s02_30L_C60_B20_68pt.png)	7	7	Pressed	1; 2; 3; 4; 5; 6; 7; 8; 9	C	1757						Male	76	2	60-068	20
Females first	Male2_b1	Male2_b1, 80	m2_p2_BL (80, s76_30L_C60_B20.png)	3	3	Pressed	1; 2; 3; 4; 5; 6; 7; 8; 9	C	1760						Male	32	76	60-135	20
Females first	Male2_b1	Male2_b1, 111	m2_p2_BL (111, s76_30L_C00_B30.png)	2	2	Pressed	1; 2; 3; 4; 5; 6; 7; 8; 9	C	2124						Male	49	76	00-000	30
Females first	Male2_b1	Male2_b1, 135	m2_p2_BL (135, s30_30L_C60_B30.png)	5	5	Pressed	1; 2; 3; 4; 5; 6; 7; 8; 9	C	2549						Male	76	30	60-135	30
Females first	Male2_b1	Male2_b1, 57	m2_p2_BL (57, s48_30L_C00_B30.png)	2	2	Pressed	1; 2; 3; 4; 5; 6; 7; 8; 9	C	2178						Male	32	48	00-000	30
Females first	Male2_b1	Male2_b1, 83	m2_p2_BL (83, s49_30L_C00_B20.png)	3	3	Pressed	1; 2; 3; 4; 5; 6; 7; 8; 9	C	1596						Male	48	49	00-000	20
Females first	Male2_b1	Male2_b1, 61	m2_p2_BL (61, s48_30L_C60_B00.png)	6	6	Pressed	1; 2; 3; 4; 5; 6; 7; 8; 9	C	1827						Male	32	48	60-135	0
Females first	Male2_b1	Male2_b1, 2	m2_p2_BL (2, s30_30L_C00_B20.png)	4	4	Pressed	1; 2; 3; 4; 5; 6; 7; 8; 9	C	1905						Male	2	30	00-000	20
Females first	Male2_b1	Male2_b1, 112	m2_p2_BL (112, s76_30L_C60_B00_68pt.png)	1	1	Pressed	1; 2; 3; 4; 5; 6; 7; 8; 9	C	1798						Male	49	76	60-068	0
Females first	Male2_b1	Male2_b1, 90	m2_p2_BL (90, s49_30L_C60_B30.png)	4	4	Pressed	1; 2; 3; 4; 5; 6; 7; 8; 9	C	1726						Male	48	49	60-135	30
Females first	Male2_b1	Male2_b1, 67	m2_p2_BL (67, s49_30L_C60_B00_68pt.png)	3	3	Pressed	1; 2; 3; 4; 5; 6; 7; 8; 9	C	1923						Male	32	49	60-068	0
Females first	Male2_b1	Male2_b1, 118	m2_p2_BL (118, s02_30L_C00_B00.png)	7	7	Pressed	1; 2; 3; 4; 5; 6; 7; 8; 9	C	2048						Male	76	2	00-000	0
Females first	Male2_b1	Male2_b1, 41	m2_p2_BL (41, s48_30L_C60_B20_68pt.png)	5	5	Pressed	1; 2; 3; 4; 5; 6; 7; 8; 9	C	1750						Male	30	48	60-068	20
Females first	Male2_b1	Male2_b1, 78	m2_p2_BL (78, s76_30L_C60_B30_68pt.png)	2	2	Pressed	1; 2; 3; 4; 5; 6; 7; 8; 9	C	4733						Male	32	76	60-068	30
Females first	Male2_b1	Male2_b1, 19	m2_p2_BL (19, s48_30L_C00_B00.png)	6	6	Pressed	1; 2; 3; 4; 5; 6; 7; 8; 9	C	1509						Male	2	48	00-000	0
Females first	Male2_b1	Male2_b1, 74	m2_p2_BL (74, s76_30L_C00_B20.png)	3	3	Pressed	1; 2; 3; 4; 5; 6; 7; 8; 9	C	2186						Male	32	76	00-000	20
Females first	Male2_b1	Male2_b1, 96	m2_p2_BL (96, s76_30L_C60_B30_68pt.png)	2	2	Pressed	1; 2; 3; 4; 5; 6; 7; 8; 9	C	2079						Male	48	76	60-068	30
Females first	Male2_b1	Male2_b1, 69	m2_p2_BL (69, s49_30L_C60_B30_68pt.png)	2	2	Pressed	1; 2; 3; 4; 5; 6; 7; 8; 9	C	1617						Male	32	49	60-068	30
Females first	Male2_b1	Male2_b1, 65	m2_p2_BL (65, s49_30L_C00_B20.png)	2	2	Pressed	1; 2; 3; 4; 5; 6; 7; 8; 9	C	1130						Male	32	49	00-000	20
Females first	Male2_b1	Male2_b1, 43	m2_p2_BL (43, s48_30L_C60_B00.png)	6	6	Pressed	1; 2; 3; 4; 5; 6; 7; 8; 9	C	1702						Male	30	48	60-135	0
Females first	Male2_b1	Male2_b1, 102	m2_p2_BL (102, s02_30L_C00_B30.png)	7	7	Pressed	1; 2; 3; 4; 5; 6; 7; 8; 9	C	1808						Male	49	2	00-000	30
Females first	Male2_b1	Male2_b1, 3	m2_p2_BL (3, s30_30L_C00_B30.png)	4	4	Pressed	1; 2; 3; 4; 5; 6; 7; 8; 9	C	1724						Male	2	30	00-000	30
Females first	Male2_b1	Male2_b1, 1	m2_p2_BL (1, s30_30L_C00_B00.png)	5	5	Pressed	1; 2; 3; 4; 5; 6; 7; 8; 9	C	2605						Male	2	30	00-000	0
Females first	Male2_b1	Male2_b1, 17	m2_p2_BL (17, s32_30L_C60_B20.png)	5	5	Pressed	1; 2; 3; 4; 5; 6; 7; 8; 9	C	1258						Male	2	32	60-135	20
Females first	Male2_b1	Male2_b1, 39	m2_p2_BL (39, s48_30L_C00_B30.png)	3	3	Pressed	1; 2; 3; 4; 5; 6; 7; 8; 9	C	1882						Male	30	48	00-000	30
Females first	Male2_b1	Male2_b1, 77	m2_p2_BL (77, s76_30L_C60_B20_68pt.png)	2	2	Pressed	1; 2; 3; 4; 5; 6; 7; 8; 9	C	2124						Male	32	76	60-068	20
Females first	Male2_b1	Male2_b1, 72	m2_p2_BL (72, s49_30L_C60_B30.png)	2	2	Pressed	1; 2; 3; 4; 5; 6; 7; 8; 9	C	1715						Male	32	49	60-135	30
Females first	Male2_b1	Male2_b1, 40	m2_p2_BL (40, s48_30L_C60_B00_68pt.png)	5	5	Pressed	1; 2; 3; 4; 5; 6; 7; 8; 9	C	2172						Male	30	48	60-068	0
Females first	Male2_b1	Male2_b1, 38	m2_p2_BL (38, s48_30L_C00_B20.png)	6	6	Pressed	1; 2; 3; 4; 5; 6; 7; 8; 9	C	2739						Male	30	48	00-000	20
Females first	Male2_b1	Male2_b1, 127	m2_p2_BL (127, s30_30L_C00_B00.png)	6	6	Pressed	1; 2; 3; 4; 5; 6; 7; 8; 9	C	1585						Male	76	30	00-000	0
Females first	Finish	Finish	Finish	space		Pressed	(any response)	C	9100

## Sheet: E1_p5
E1_p5
68_vs_135_rating_task
Participant	Block	Trial	Event	Participant		Pressed Or	Correct	Error	Reaction	Reaction Time	Font Color	ISI Durations	Screen Location	Screen Location II
Group	Name	Name	Name	Response	Key	Released	Response	Code	Time	(Trial Variable)	(Trial Variable)	(Trial Variable)	(Trial Variable)	(Trial Variable)	Gender	Person1	Person2	Caricature	Blur
Females first	Instructions	Instructions	instructions2	space		Pressed	(any response)	C	54122
Females first	Instructions	Instructions	Instr_pic1	space		Pressed	(any response)	C	94722
Females first	Instructions	Instructions	instructions3	space		Pressed	(any response)	C	97322
Females first	Instructions	Instructions	Instr_pic2	space		Pressed	(any response)	C	114402
Females first	Instructions	Instructions	instructions4	space		Pressed	(any response)	C	134290
Females first	Female_pre	Female_pre_instr	Female_pre_pic	space		Pressed	(any response)	C	67405
Females first	Female_pre	Female_pre_instr	female_pre_instr2	space		Pressed	(any response)	C	100501
Females first	Female1_b1	Female1_b1, 41	f1_p2_BL (41, s31_30L_C60_B20_68pt.png)	3	3	Pressed	1; 2; 3; 4; 5; 6; 7; 8; 9	C	58103						Female	27	31	60-068	20
Females first	Female1_b1	Female1_b1, 87	f1_p2_BL (87, s47_30L_C60_B30_68pt.png)	4	4	Pressed	1; 2; 3; 4; 5; 6; 7; 8; 9	C	9121						Female	31	47	60-068	30
Females first	Female1_b1	Female1_b1, 149	f1_p2_BL (149, s27_30L_C60_B20_68pt.png)	2	2	Pressed	1; 2; 3; 4; 5; 6; 7; 8; 9	C	7605						Female	55	27	60-068	20
Females first	Female1_b1	Female1_b1, 73	f1_p2_BL (73, s55_30L_C00_B00.png)	3	3	Pressed	1; 2; 3; 4; 5; 6; 7; 8; 9	C	9328						Female	29	55	00-000	0
Females first	Female1_b1	Female1_b1, 150	f1_p2_BL (150, s27_30L_C60_B30_68pt.png)	2	2	Pressed	1; 2; 3; 4; 5; 6; 7; 8; 9	C	8350						Female	55	27	60-068	30
Females first	Female1_b1	Female1_b1, 32	f1_p2_BL (32, s29_30L_C60_B20_68pt.png)	4	4	Pressed	1; 2; 3; 4; 5; 6; 7; 8; 9	C	4721						Female	27	29	60-068	20
Females first	Female1_b1	Female1_b1, 43	f1_p2_BL (43, s31_30L_C60_B00.png)	7	7	Pressed	1; 2; 3; 4; 5; 6; 7; 8; 9	C	5327						Female	27	31	60-135	0
Females first	Female1_b1	Female1_b1, 85	f1_p2_BL (85, s47_30L_C60_B00_68pt.png)	8	8	Pressed	1; 2; 3; 4; 5; 6; 7; 8; 9	C	6572						Female	31	47	60-068	0
Females first	Female1_b1	Female1_b1, 55	f1_p2_BL (55, s31_30L_C00_B00.png)	7	7	Pressed	1; 2; 3; 4; 5; 6; 7; 8; 9	C	5418						Female	29	31	00-000	0
Females first	Female1_b1	Female1_b1, 137	f1_p2_BL (137, s20_30L_C00_B20.png)	5	5	Pressed	1; 2; 3; 4; 5; 6; 7; 8; 9	C	12511						Female	55	20	00-000	20
Females first	Female1_b1	Female1_b1, 49	f1_p2_BL (49, s47_30L_C60_B00_68pt.png)	4	4	Pressed	1; 2; 3; 4; 5; 6; 7; 8; 9	C	8303						Female	27	47	60-068	0
Females first	Female1_b1	Female1_b1, 182	f1_p2_BL (182, s29_30L_C00_B20.png)	4	4	Pressed	1; 2; 3; 4; 5; 6; 7; 8; 9	C	9101						Female	85	29	00-000	20
Females first	Female1_b1	Female1_b1, 174	f1_p2_BL (174, s27_30L_C00_B30.png)	4	4	Pressed	1; 2; 3; 4; 5; 6; 7; 8; 9	C	8054						Female	85	27	00-000	30
Females first	Female1_b1	Female1_b1, 142	f1_p2_BL (142, s20_30L_C60_B00.png)	6	6	Pressed	1; 2; 3; 4; 5; 6; 7; 8; 9	C	8293						Female	55	20	60-135	0
Females first	Female1_b1	Female1_b1, 11	f1_p2_BL (11, s29_30L_C00_B20.png)	5	5	Pressed	1; 2; 3; 4; 5; 6; 7; 8; 9	C	11505						Female	20	29	00-000	20
Females first	Female1_b1	Female1_b1, 173	f1_p2_BL (173, s27_30L_C00_B20.png)	4	4	Pressed	1; 2; 3; 4; 5; 6; 7; 8; 9	C	6358						Female	85	27	00-000	20
Females first	Female1_b1	Female1_b1, 124	f1_p2_BL (124, s55_30L_C60_B00.png)	6	6	Pressed	1; 2; 3; 4; 5; 6; 7; 8; 9	C	16334						Female	47	55	60-135	0
Females first	Female1_b1	Female1_b1, 163	f1_p2_BL (163, s20_30L_C00_B00.png)	3	3	Pressed	1; 2; 3; 4; 5; 6; 7; 8; 9	C	4173						Female	85	20	00-000	0
Females first	Female1_b1	Female1_b1, 101	f1_p2_BL (101, s85_30L_C00_B20.png)	5	5	Pressed	1; 2; 3; 4; 5; 6; 7; 8; 9	C	6260						Female	31	85	00-000	20
Females first	Female1_b1	Female1_b1, 7	f1_p2_BL (7, s27_30L_C60_B00.png)	6	6	Pressed	1; 2; 3; 4; 5; 6; 7; 8; 9	C	3491						Female	20	27	60-135	0
Females first	Female1_b1	Female1_b1, 28	f1_p2_BL (28, s29_30L_C00_B00.png)	7	7	Pressed	1; 2; 3; 4; 5; 6; 7; 8; 9	C	5634						Female	27	29	00-000	0
Females first	Female1_b1	Female1_b1, 171	f1_p2_BL (171, s20_30L_C60_B30.png)	4	4	Pressed	1; 2; 3; 4; 5; 6; 7; 8; 9	C	6637						Female	85	20	60-135	30
Females first	Female1_b1	Female1_b1, 82	f1_p2_BL (82, s47_30L_C00_B00.png)	8	8	Pressed	1; 2; 3; 4; 5; 6; 7; 8; 9	C	5897						Female	31	47	00-000	0
Females first	Female1_b1	Female1_b1, 77	f1_p2_BL (77, s55_30L_C60_B20_68pt.png)	8	8	Pressed	1; 2; 3; 4; 5; 6; 7; 8; 9	C	3759						Female	29	55	60-068	20
Females first	Female1_b1	Female1_b1, 176	f1_p2_BL (176, s27_30L_C60_B20_68pt.png)	6	6	Pressed	1; 2; 3; 4; 5; 6; 7; 8; 9	C	6764						Female	85	27	60-068	20
[truncated: 629 more rows]

## Sheet: E1_p6
E1_p6
68_vs_135_rating_task
[truncated: 663 more rows]

## Sheet: E1_p7
E1_p7
68_vs_135_rating_task
[truncated: 663 more rows]

[truncated: 33 more sheets: E1_p8, E1_p9, E1_p10, E1_p11, E1_p12, E1_p13, E1_p14, E1_p15, E1_p16, E1_p17, E1_p18, E1_p19, E1_p20, E2_p1, E2_p2, E2_p3, E2_p4, E2_p5, E2_p6, E2_p7 …]
